# Supplementary material for: Integration of linkage maps for the Amphidiploid Brassica napus and comparative mapping with Arabidopsis and Brassica rapa
Source: BMC Genomics. 2011 Feb 9;12:101. doi: 10.1186/1471-2164-12-101 (PMC3042011; doi:10.1186/1471-2164-12-101)
Supplement: Additional file 3 — All the information of high-scoring segement pairs (HSP) of canonical markers against Arabidopsis gene models, Arabidopsis chromosomes and B. rapa sequenced BACs. The information of the BnaWAIT_10_2010a BnaWAIT map and markers aligned with Arabidopsis genes and chromosomes are also shown, so are the skeleton maps of each population. [file 1471-2164-12-101-S3.XLS]

## Sheet: intro
	Additional File 3. All the information of high-scoring segement pairs (HSP) of canonical markers against Arabidopsis gene models, Arabidopsis chromosomes and B. rapa sequenced BACs.
	The information of the BnaWAIT_01_2010a integrated map and markers aligned with Arabidopsis genes and chromosomes are also shown, so are the skeleton maps of each population.
	hsps_in_Arabidopsis_genes				hsps of canonical markers against TAIR9 gene models
	hsps_in_Arabidopsis_chromosomes				hsps of canonical markers against TAIT9 chromosomes
	hsps_in_B. rapa_BACs				hsps of canonical markers against sequenced B. rapa BACs
	A01-A05
	A06-A10				the BnaWAIT_01_2010a integrated map and the markers and their homology hits in Arabidopsis chromosomes and B. rapa BACs. Collinearity blocks are colour-coded
	C01-C05				according to the convention of Parkin et al. (2005).
	C06-C09
	skeleton_maps_with_representati				skeleton maps of each population consisting of representative maps for each bin

## Sheet: hsps_in_Arabidopsis_genes
canonical_marker	seq_id	seq_source_acronym	At_gene	query_start	query_end	target_start	target_end	identity%	alignment_length	evalue	hsp_rank	score
ca103	70813753	NCBI	AT3G54220.1	91	266	400	575	86	176	9.7e-41	1	167.01
ca110	70813793	NCBI	AT5G14920.1	148	368	606	826	90	221	2.8e-72	1	272.08
ca112	70813765	NCBI	AT4G30270.1	872	234	1	638	91	640	3.5e-236	1	817.22
ca112	70813765	NCBI	AT4G30270.1	170	62	672	780	89	109	4.1e-29	2	129.35
ca112	70813765	NCBI	AT5G48070.1	587	487	304	404	86	101	3.5e-17	7	89.7
ca120	70813799	NCBI	AT5G03040.1	448	857	311	720	91	410	1.8e-151	1	535.73
ca120	70813799	NCBI	AT5G03040.2	448	857	311	720	91	410	1.8e-151	2	535.73
ca129	70813801	NCBI	AT2G03370.1	143	41	301	403	89	103	9.3e-26	1	117.45
ca129	70813801	NCBI	AT2G03370.1	275	154	178	299	86	122	3.7e-25	3	115.47
ca13	70813767	NCBI	AT4G32280.1	189	11	469	647	89	179	3e-54	1	212.61
ca130	70813802	NCBI	AT5G14140.1	637	9	259	887	88	629	6.1e-194	1	676.48
ca131	70813804	NCBI	AT5G53460.1	642	11	2194	2825	88	632	1.4e-188	1	658.64
ca137	70813806	NCBI	AT5G41140.1	297	188	718	824	91	110	3.1e-33	3	143.22
ca137	70813806	NCBI	AT2G24180.1	1	109	815	923	86	109	1.6e-19	5	97.63
ca138f	70813807	NCBI	AT4G15530.2	5	387	1756	2138	90	383	6.1e-131	1	466.35
ca138f	70813807	NCBI	AT4G15530.1	5	387	1999	2381	90	383	6.1e-131	2	466.35
ca138f	70813807	NCBI	AT4G15530.3	5	387	1702	2084	90	383	6.1e-131	3	466.35
ca138f	70813807	NCBI	AT4G15530.4	5	387	1999	2381	90	383	6.1e-131	4	466.35
ca138f	70813807	NCBI	AT4G15530.5	5	387	2020	2402	90	383	6.1e-131	5	466.35
ca138f	70813807	NCBI	AT4G15530.6	5	387	2020	2402	90	383	6.1e-131	6	466.35
ca138r	70813808	NCBI	AT4G15530.2	497	19	2150	2628	91	479	2.4e-183	1	640.79
ca138r	70813808	NCBI	AT4G15530.1	497	19	2393	2871	91	479	2.4e-183	2	640.79
ca138r	70813808	NCBI	AT4G15530.3	497	19	2096	2574	91	479	2.4e-183	3	640.79
ca138r	70813808	NCBI	AT4G15530.4	497	19	2393	2871	91	479	2.4e-183	4	640.79
ca138r	70813808	NCBI	AT4G15530.5	497	19	2414	2892	91	479	2.4e-183	5	640.79
ca138r	70813808	NCBI	AT4G15530.6	497	19	2414	2892	91	479	2.4e-183	6	640.79
ca15	70813769	NCBI	AT2G26990.1	40	548	715	1223	90	509	2.5e-177	1	620.97
ca155	70813816	NCBI	AT5G08690.1	758	8	274	1024	91	751	1.9e-285	1	980.63
ca155	70813816	NCBI	AT5G08670.1	758	8	274	1024	90	751	2.7e-278	2	956.82
ca155	70813816	NCBI	AT5G08680.1	758	8	283	1033	90	751	4e-271	3	933.01
ca157	70813833	NCBI	AT2G16940.1	298	161	1	135	89	138	2.1e-38	1	159.08
ca16	70813770	NCBI	AT3G62790.1	40	266	1	227	92	227	1.7e-85	1	315.69
ca16	70813770	NCBI	AT2G47690.1	39	254	105	320	91	216	3.6e-74	2	278.02
ca16	70813770	NCBI	AT2G47690.2	39	230	105	300	89	196	7.3e-57	3	220.53
ca37	70813851	NCBI	AT1G79040.1	337	7	1	328	90	331	2.8e-108	1	391.02
ca86	70813776	NCBI	AT2G20890.1	233	869	185	821	88	637	8e-194	1	676.48
ca87	70813777	NCBI	AT2G18900.1	586	248	7	345	86	339	1.5e-80	1	299.83
ca9f	70813779	NCBI	AT2G43400.1	259	127	1619	1751	91	133	7.7e-44	1	176.92
EW1A07	62860784	NCBI	AT1G01090.1	277	14	231	494	86	264	1.2e-64	1	246.31
EW1D09	62860786	NCBI	AT3G05780.1	380	511	1317	1448	90	132	4.6e-38	1	159.08
EW1D09	62860786	NCBI	AT3G05790.1	183	312	1218	1347	90	130	7.2e-37	2	155.12
EW1D09	62860786	NCBI	AT3G05790.1	380	511	1344	1475	89	132	1.1e-35	3	151.15
EW1D09	62860786	NCBI	AT3G05780.1	183	312	1191	1320	89	130	1.7e-34	4	147.19
EW2C06	62860792	NCBI	AT3G08510.1	545	314	632	863	90	232	3.1e-76	1	285.95
EW2C06	62860792	NCBI	AT3G08510.2	545	314	632	863	90	232	3.1e-76	2	285.95
EW2C06	62860792	NCBI	AT3G08510.3	545	314	632	863	90	232	3.1e-76	3	285.95
EW2C06	62860792	NCBI	AT3G08510.1	173	19	915	1069	87	155	4.6e-35	4	149.17
EW2C06	62860792	NCBI	AT3G08510.2	173	19	915	1069	87	155	4.6e-35	5	149.17
EW2C06	62860792	NCBI	AT3G08510.3	173	19	915	1069	87	155	4.6e-35	6	149.17
EW2C06	62860792	NCBI	AT3G08510.1	761	619	498	640	86	143	2.7e-30	7	133.31
EW2C06	62860792	NCBI	AT3G08510.2	761	619	498	640	86	143	2.7e-30	8	133.31
EW2C06	62860792	NCBI	AT3G08510.3	761	619	498	640	86	143	2.7e-30	9	133.31
EW2C06	62860792	NCBI	AT3G08510.1	950	850	396	496	88	101	6.2e-22	10	105.56
EW2C06	62860792	NCBI	AT3G08510.2	950	850	396	496	88	101	6.2e-22	11	105.56
EW2C06	62860792	NCBI	AT3G08510.3	950	850	396	496	88	101	6.2e-22	12	105.56
EW2D03	62860794	NCBI	AT3G12260.1	32	216	218	402	92	185	2.4e-67	1	256.22
EW2E09	62860797	NCBI	AT3G06480.1	229	54	613	787	87	176	1.9e-40	1	167.01
EW3D07	62860800	NCBI	AT1G03050.1	1049	848	1598	1796	88	202	1.2e-54	1	214.59
EW4B02	62860804	NCBI	AT5G49720.1	109	1	700	808	89	109	1.3e-29	1	129.35
EW4D04	62860805	NCBI	AT5G56500.1	203	60	329	472	95	144	4.9e-62	1	238.38
EW4D04	62860805	NCBI	AT5G56500.2	203	62	329	470	95	142	7.6e-61	2	234.41
EW4D04	62860805	NCBI	AT5G56500.1	402	275	205	332	87	128	1.3e-28	3	127.36
EW4D04	62860805	NCBI	AT5G56500.2	402	275	205	332	87	128	1.3e-28	4	127.36
EW5A12	62860812	NCBI	AT4G02260.3	780	645	1594	1729	97	136	3e-64	1	246.31
EW5A12	62860812	NCBI	AT4G02260.2	780	645	1594	1729	97	136	3e-64	2	246.31
EW5A12	62860812	NCBI	AT4G02260.1	780	645	1597	1732	97	136	3e-64	3	246.31
EW5B02	62860813	NCBI	AT1G05960.1	192	21	780	951	91	172	9.7e-60	1	230.45
EW5B02	62860813	NCBI	AT1G05960.2	192	21	843	1014	91	172	9.7e-60	2	230.45
EW5D12	62860817	NCBI	AT5G23090.2	346	445	144	243	95	100	3.7e-38	1	159.08
EW5D12	62860817	NCBI	AT5G23090.3	346	445	105	204	95	100	3.7e-38	2	159.08
EW5D12	62860817	NCBI	AT5G23090.1	346	445	144	243	95	100	3.7e-38	3	159.08
EW5D12	62860817	NCBI	AT5G23090.4	346	445	144	243	95	100	3.7e-38	4	159.08
EW5E10	62860818	NCBI	AT4G31570.1	537	1	1044	1580	86	537	4.5e-139	1	494.1
EW5F03	62860820	NCBI	AT3G15270.1	634	408	319	546	89	228	9.8e-67	1	254.23
EW5F03	62860820	NCBI	AT1G53160.2	634	534	292	392	88	101	5.6e-22	4	105.56
EW5F03	62860820	NCBI	AT1G53160.1	634	534	292	392	88	101	5.6e-22	5	105.56
EW5H02	62860825	NCBI	AT3G54950.1	481	1	566	1046	87	481	3.8e-134	1	478.24
EW5H03	62860826	NCBI	AT3G02750.3	328	555	895	1122	89	229	1.1e-62	1	240.36
EW5H03	62860826	NCBI	AT3G02750.1	329	555	791	1017	89	228	4.5e-62	2	238.38
EW5H03	62860826	NCBI	AT3G02750.2	329	555	791	1017	89	228	4.5e-62	3	238.38
EW5H03	62860826	NCBI	AT3G02750.3	133	255	674	796	91	123	1.3e-37	4	157.1
EW5H03	62860826	NCBI	AT3G02750.1	133	252	674	793	90	120	8.2e-36	5	151.15
EW5H03	62860826	NCBI	AT3G02750.2	133	252	674	793	90	120	8.2e-36	6	151.15
EW6A04	62860827	NCBI	AT2G42600.2	530	141	2211	2600	88	390	1.3e-120	1	432.65
EW6A04	62860827	NCBI	AT2G42600.1	530	141	2211	2600	88	390	1.3e-120	2	432.65
EW6A04	62860827	NCBI	AT3G14940.1	520	417	2233	2336	86	104	3.7e-19	3	95.65
EW6A07	62860828	NCBI	AT2G29200.1	243	377	1914	2048	88	135	2.6e-36	1	153.13
EW6A07	62860828	NCBI	AT2G29140.1	243	377	1902	2036	88	135	6.5e-34	2	145.2
EW6A07	62860828	NCBI	AT2G29190.1	243	377	1926	2060	88	135	6.5e-34	3	145.2
EW6B03	62860829	NCBI	AT5G19150.1	32	189	602	759	89	158	1.7e-46	1	186.83
EW6B03	62860829	NCBI	AT5G19150.2	32	189	602	759	89	158	1.7e-46	2	186.83
EW6G12	62860836	NCBI	AT3G07750.1	225	102	355	478	91	124	2.7e-38	1	159.08
EW6G12	62860836	NCBI	AT3G07750.2	225	102	355	478	91	124	2.7e-38	2	159.08
EW7C10	62860840	NCBI	AT4G32170.1	16	638	703	1325	86	627	1.2e-149	1	529.78
EW7C10	62860840	NCBI	AT4G39500.1	358	591	934	1167	88	234	4e-63	2	242.34
EW7C10	62860840	NCBI	AT4G39500.1	122	290	701	869	89	169	3.3e-48	3	192.78
EW7C10	62860840	NCBI	AT4G39500.1	1	111	571	681	86	111	9.3e-21	4	101.59
EW7D03	62860841	NCBI	AT1G18370.1	5	275	1363	1634	86	272	2.4e-64	1	246.31
EW7E01	62860842	NCBI	AT1G78940.1	208	105	750	853	94	104	4.7e-38	1	159.08
EW7E08	62860843	NCBI	AT1G15440.1	226	420	1956	2150	87	195	2e-49	1	196.75
EW7E08	62860843	NCBI	AT1G15440.2	226	420	1836	2030	87	195	2e-49	2	196.75
EW7E08	62860843	NCBI	AT1G15440.1	30	134	1841	1946	92	106	4.1e-32	3	139.26
EW7E08	62860843	NCBI	AT1G15440.2	30	134	1721	1826	92	106	4.1e-32	4	139.26
EW7E12	62860844	NCBI	AT5G57320.1	202	94	2668	2776	89	109	4.1e-29	1	129.35
EW8C11	62860854	NCBI	AT5G09590.1	434	184	1124	1373	86	251	1.4e-56	1	220.53
pN101	70814191	NCBI	AT5G27920.1	1032	778	1681	1929	92	255	6e-85	1	315.69
pN101	70814191	NCBI	AT5G27920.1	1422	1256	1390	1556	88	167	2.3e-44	2	180.89
pN101	70814191	NCBI	AT5G27920.1	1631	1501	1258	1388	90	131	3.3e-37	3	157.1
pN102	70814193	NCBI	AT5G15470.1	912	1216	1013	1317	87	305	4.9e-79	2	295.86
pN102	70814193	NCBI	AT5G15470.1	1	157	267	423	91	157	2.1e-50	3	200.71
pN102	70814193	NCBI	AT5G15470.1	1288	1422	1316	1450	90	135	1.2e-39	6	165.03
pN102	70814193	NCBI	AT3G01040.1	1	138	270	407	86	138	4e-27	7	123.4
pN102	70814193	NCBI	AT3G01040.2	1	138	267	404	86	138	4e-27	8	123.4
pN102	70814193	NCBI	AT3G01040.1	1288	1417	1319	1448	86	130	9.8e-25	9	115.47
pN102	70814193	NCBI	AT3G01040.2	1288	1417	1316	1445	86	130	9.8e-25	10	115.47
pN107	70814198	NCBI	AT4G19690.2	1312	1508	736	932	86	197	1.3e-45	3	184.85
pN107	70814198	NCBI	AT4G19690.2	1098	1249	588	739	88	152	3.1e-40	4	167.01
pN107	70814198	NCBI	AT4G19680.1	1121	1251	620	750	86	131	2.6e-25	5	117.45
pN107	70814198	NCBI	AT4G19680.2	1121	1249	620	748	86	129	4.1e-24	6	113.49
pN113	70814200	NCBI	AT3G04740.1	6	797	2490	3278	88	792	4.2e-237	1	821.19
pN113	70814200	NCBI	AT3G04740.1	1426	1613	3281	3468	90	188	2.9e-59	2	230.45
pN121	70814206	NCBI	AT5G13480.1	452	653	1458	1659	88	205	6.8e-53	1	208.64
pN121	70814206	NCBI	AT5G13480.1	263	445	1263	1442	86	183	5.8e-41	2	168.99
pN121	70814206	NCBI	AT5G13480.1	790	958	1713	1884	87	172	3.6e-39	3	163.05
pN123	70814208	NCBI	AT1G12930.1	273	115	2508	2666	94	159	1.3e-63	1	244.32
pN123	70814208	NCBI	AT1G12930.1	754	584	2203	2373	92	171	1.3e-63	2	244.32
pN123	70814208	NCBI	AT1G12930.1	463	354	2399	2508	91	110	2.3e-34	3	147.19
pN148	70814212	NCBI	AT3G18600.1	1041	856	343	528	88	186	5.7e-51	1	202.69
pN148	70814212	NCBI	AT3G18600.1	714	534	526	708	86	183	3e-37	2	157.1
pN148	70814212	NCBI	AT3G18600.1	1226	1127	239	338	86	100	2.3e-16	4	87.72
pN154	70814216	NCBI	AT2G05990.1	673	785	279	391	92	113	1.6e-38	1	161.06
pN154	70814216	NCBI	AT2G05990.2	673	785	279	391	92	113	1.6e-38	2	161.06
pN167	70814218	NCBI	AT2G25737.1	210	436	886	1112	88	227	4.3e-61	1	236.39
pN167	70814218	NCBI	AT2G25737.1	679	818	1208	1347	88	140	2e-35	3	151.15
pN168	70814220	NCBI	AT1G48370.1	520	329	855	1046	93	192	5.4e-74	1	278.02
pN168	70814220	NCBI	AT3G17650.1	520	376	828	972	88	145	8.8e-39	2	161.06
pN168	70814220	NCBI	AT1G48370.1	256	106	1043	1193	86	151	8.1e-33	3	141.24
pN168	70814220	NCBI	AT1G48370.1	115	9	1193	1299	86	107	7e-21	4	101.59
pN170	70814222	NCBI	AT1G04950.1	188	311	763	886	91	124	2.6e-40	1	167.01
pN170	70814222	NCBI	AT1G04950.2	188	311	763	886	91	124	2.6e-40	2	167.01
pN170	70814222	NCBI	AT1G04950.3	188	311	763	886	91	124	2.6e-40	3	167.01
pN170	70814222	NCBI	AT1G04950.1	1041	1159	1018	1136	89	119	1.5e-32	4	141.24
pN170	70814222	NCBI	AT1G04950.2	1041	1159	1018	1136	89	119	1.5e-32	5	141.24
pN170	70814222	NCBI	AT1G04950.3	1041	1159	1018	1136	89	119	1.5e-32	6	141.24
pN170	70814222	NCBI	AT1G04950.1	665	773	904	1012	90	109	2.3e-31	7	137.28
pN170	70814222	NCBI	AT1G04950.2	665	773	904	1012	90	109	2.3e-31	8	137.28
pN170	70814222	NCBI	AT1G04950.3	665	773	904	1012	90	109	2.3e-31	9	137.28
pN174	70814226	NCBI	AT2G46320.1	1387	1511	7	131	88	125	3e-31	1	137.28
pN180	70814228	NCBI	AT5G19510.1	441	293	523	671	89	149	2.2e-43	1	176.92
pN181	70814230	NCBI	AT4G11800.1	2	240	520	758	91	239	7.1e-83	1	307.76
pN181	70814230	NCBI	AT4G11800.1	334	453	767	886	91	120	4.1e-38	2	159.08
pN181	70814230	NCBI	AT4G23000.1	342	453	781	892	90	112	5.9e-31	3	135.29
pN181	70814230	NCBI	AT4G11800.1	526	625	884	983	90	100	3.5e-26	6	119.43
pN184	70814232	NCBI	AT5G46910.1	558	162	937	1333	89	397	5.2e-127	1	454.45
pN184	70814232	NCBI	AT5G46910.1	855	651	735	939	88	205	2.1e-55	2	216.57
pN194	70814236	NCBI	AT2G43400.1	465	597	1619	1751	91	133	1.5e-43	1	176.92
pN2	70814145	NCBI	AT1G65110.1	252	148	1835	1939	88	105	4.7e-24	2	113.49
pN2	70814145	NCBI	AT1G65110.1	1118	1015	1043	1145	87	104	1.1e-18	3	95.65
pN20	70814148	NCBI	AT5G48520.1	677	523	1137	1291	96	155	2.9e-68	1	260.18
pN20	70814148	NCBI	AT5G48520.1	235	95	1407	1547	95	141	1.6e-57	2	224.5
pN20	70814148	NCBI	AT5G48520.1	1369	1241	822	950	95	129	9.6e-53	3	208.64
pN21	70814149	NCBI	AT1G05910.1	1317	306	1144	2155	94	1012	0	1	1594.31
pN21	70814149	NCBI	AT1G05910.1	225	35	2154	2344	92	191	1e-70	2	268.11
pN213	70814247	NCBI	AT4G00720.1	1	223	513	735	92	223	4.5e-85	1	315.69
pN213	70814247	NCBI	AT4G00720.1	661	788	874	1001	93	128	1.8e-47	2	190.8
pN215	70814249	NCBI	AT3G13000.2	520	827	799	1103	87	308	3.8e-82	1	305.78
pN215	70814249	NCBI	AT3G13000.1	520	827	712	1016	87	308	3.8e-82	2	305.78
pN215	70814249	NCBI	AT3G13000.2	1	106	322	427	88	106	7.3e-25	5	115.47
pN215	70814249	NCBI	AT3G13000.1	1	106	235	340	88	106	7.3e-25	6	115.47
pN216	70814251	NCBI	AT1G15780.1	168	360	1549	1729	89	193	9.2e-59	1	228.46
pN216	70814251	NCBI	AT1G15780.1	945	1136	1888	2079	89	192	1.4e-54	2	214.59
pN216	70814251	NCBI	AT1G15780.1	1167	1318	2134	2285	88	152	2.9e-40	3	167.01
pN3	70814146	NCBI	AT5G06240.1	1104	964	1	141	92	141	5.4e-48	1	192.78
pN3	70814146	NCBI	AT5G06240.1	604	452	292	444	89	153	3.2e-43	2	176.92
pN3	70814146	NCBI	AT5G06240.1	855	699	139	292	86	157	1.6e-26	3	121.42
pN34	70814155	NCBI	AT1G11870.2	955	1224	1268	1537	89	270	5.2e-82	1	305.78
pN34	70814155	NCBI	AT1G11870.1	955	1224	1262	1531	89	270	5.2e-82	2	305.78
pN34	70814155	NCBI	AT1G11870.2	337	505	872	1040	91	169	1.5e-57	3	224.5
pN34	70814155	NCBI	AT1G11870.3	337	505	872	1040	91	169	1.5e-57	4	224.5
pN34	70814155	NCBI	AT1G11870.1	337	505	866	1034	91	169	1.5e-57	5	224.5
pN34	70814155	NCBI	AT1G11870.2	75	258	692	875	90	184	6.1e-57	6	222.52
pN34	70814155	NCBI	AT1G11870.3	75	258	692	875	90	184	6.1e-57	7	222.52
pN34	70814155	NCBI	AT1G11870.1	75	258	686	869	90	184	6.1e-57	8	222.52
pN34	70814155	NCBI	AT1G11870.2	587	715	1041	1169	87	129	6.8e-29	11	129.35
pN34	70814155	NCBI	AT1G11870.3	587	715	1041	1169	87	129	6.8e-29	12	129.35
pN34	70814155	NCBI	AT1G11870.1	587	715	1035	1163	87	129	6.8e-29	13	129.35
pN44_pN151	70814157	NCBI	AT2G27040.1	24	138	727	841	86	115	7.4e-21	1	101.59
pN52	70814161	NCBI	AT2G19610.1	130	230	139	239	91	101	4.2e-29	1	129.35
pN52	70814161	NCBI	AT2G19610.2	130	230	139	239	91	101	4.2e-29	2	129.35
pN59	70814165	NCBI	AT3G51670.1	138	390	965	1217	89	253	1.3e-79	1	295.86
pN63	70814167	NCBI	AT5G58200.1	740	626	529	643	87	115	2.3e-25	1	117.45
pN63	70814167	NCBI	AT5G58200.1	1294	1185	139	249	87	111	1.4e-20	2	101.59
pN64	70814169	NCBI	AT5G26850.1	999	821	2182	2360	88	179	3.1e-49	1	196.75
pN64	70814169	NCBI	AT5G26850.2	999	821	2182	2360	88	179	3.1e-49	2	196.75
pN64	70814169	NCBI	AT5G26850.3	999	821	2182	2360	88	179	3.1e-49	3	196.75
pN64	70814169	NCBI	AT5G26850.1	244	59	2644	2829	86	186	1.8e-41	4	170.98
pN64	70814169	NCBI	AT5G26850.2	244	59	2644	2829	86	186	1.8e-41	5	170.98
pN64	70814169	NCBI	AT5G26850.3	244	59	2644	2829	86	186	1.8e-41	6	170.98
pN64	70814169	NCBI	AT5G26850.1	1183	1074	2068	2177	92	110	1.1e-36	7	155.12
pN64	70814169	NCBI	AT5G26850.2	1183	1074	2068	2177	92	110	1.1e-36	8	155.12
pN64	70814169	NCBI	AT5G26850.3	1183	1074	2068	2177	92	110	1.1e-36	9	155.12
pN66	70814171	NCBI	AT2G32300.1	1170	1283	1	114	90	114	6e-32	1	139.26
pN86	70814173	NCBI	AT5G47040.1	261	64	985	1182	98	198	3.5e-101	1	369.21
pN86	70814173	NCBI	AT5G47040.1	932	750	586	768	95	183	6.7e-78	2	291.9
pN86	70814173	NCBI	AT5G47040.1	499	369	851	981	97	131	3.4e-61	3	236.39
pN91	70814181	NCBI	AT5G17400.1	494	120	263	637	88	375	1.8e-106	1	387.05
pN95	70814183	NCBI	AT1G47570.1	330	230	787	887	91	101	5.3e-29	1	129.35
pN95	70814183	NCBI	AT1G47570.2	330	230	748	848	91	101	5.3e-29	2	129.35
pN97	70814187	NCBI	AT4G16430.1	330	844	886	1400	88	515	4.9e-159	1	561.5
pN97	70814187	NCBI	AT4G16440.1	1279	1128	1274	1425	86	152	4.1e-33	3	143.22
pN97	70814187	NCBI	AT2G46510.1	349	457	1130	1238	88	109	3.6e-24	4	113.49
pO10	70814266	NCBI	AT1G79950.1	259	122	1523	1660	93	138	3.2e-51	1	202.69
pO105	70814305	NCBI	AT1G09680.1	729	1302	553	1126	89	574	1e-184	1	646.74
pO112	70814311	NCBI	AT5G45780.1	351	221	121	251	93	131	2.5e-49	1	196.75
pO118	70814315	NCBI	AT5G11390.1	1114	1003	641	752	88	112	4.9e-26	2	119.43
pO119	70814317	NCBI	AT5G62890.1	830	642	619	807	93	189	6.7e-72	1	272.08
pO119	70814317	NCBI	AT5G62890.2	830	642	619	807	93	189	6.7e-72	2	272.08
pO119	70814317	NCBI	AT5G62890.3	830	642	619	807	93	189	6.7e-72	3	272.08
pO119	70814317	NCBI	AT5G62890.4	830	642	619	807	93	189	6.7e-72	4	272.08
pO12	70814268	NCBI	AT3G07020.2	576	744	764	935	90	172	2.3e-53	1	210.62
pO12	70814268	NCBI	AT3G07020.1	576	744	764	935	90	172	2.3e-53	2	210.62
pO12	70814268	NCBI	AT3G07020.2	4	213	449	652	87	210	1.4e-48	3	194.76
pO12	70814268	NCBI	AT3G07020.1	4	213	449	652	87	210	1.4e-48	4	194.76
pO12	70814268	NCBI	AT3G07020.2	360	479	649	768	92	120	3.1e-40	5	167.01
pO12	70814268	NCBI	AT3G07020.1	360	479	649	768	92	120	3.1e-40	6	167.01
pO12	70814268	NCBI	AT3G07020.2	1163	1284	1057	1178	90	122	1.2e-36	7	155.12
pO12	70814268	NCBI	AT3G07020.1	1163	1284	1057	1178	90	122	1.2e-36	8	155.12
pO125	70814323	NCBI	AT3G26700.1	776	564	150	362	88	213	4.7e-60	1	232.43
pO125	70814323	NCBI	AT3G26700.1	139	1	561	699	91	139	3.9e-45	2	182.87
pO125	70814323	NCBI	AT3G26700.1	496	367	359	489	91	131	9.2e-40	3	165.03
pO131	70814329	NCBI	AT1G19850.1	131	323	2390	2582	89	193	1.1e-57	1	224.5
pO131	70814329	NCBI	AT1G19850.1	409	523	2584	2698	93	115	8.9e-40	2	165.03
pO136	70814331	NCBI	AT1G33360.1	870	715	1768	1923	89	156	7.7e-46	1	184.85
pO143	70814337	NCBI	AT1G19330.1	317	471	341	495	93	155	7.2e-59	1	228.46
pO143	70814337	NCBI	AT1G19330.2	332	471	341	480	92	140	6.4e-50	2	198.73
pO145	70814339	NCBI	AT1G10290.1	126	245	196	315	95	120	1.3e-47	1	190.8
pO147	70814341	NCBI	AT5G02310.1	3	599	2860	3456	89	597	2.4e-191	1	668.55
pO147	70814341	NCBI	AT5G02310.1	794	989	3459	3654	92	196	2.1e-71	2	270.09
pO150	70814343	NCBI	AT1G58250.1	1	142	6231	6372	90	142	1.5e-41	1	170.98
pO150	70814343	NCBI	AT1G58250.1	300	439	6375	6514	90	140	2.3e-40	2	167.01
pO150	70814343	NCBI	AT1G58250.1	963	1064	6589	6691	92	103	3.2e-30	3	133.31
pO152	70814345	NCBI	AT1G09570.1	1705	611	974	2060	87	1095	0	1	1092.77
pO152	70814345	NCBI	AT1G09570.2	1705	611	650	1736	87	1095	0	2	1092.77
pO152	70814345	NCBI	AT1G09570.1	528	3	2058	2583	87	526	5.8e-153	3	541.68
pO152	70814345	NCBI	AT1G09570.2	528	3	1734	2259	87	526	5.8e-153	4	541.68
pO153	70814347	NCBI	AT3G13000.2	1074	761	1428	1738	89	314	1.5e-97	1	357.32
pO153	70814347	NCBI	AT3G13000.1	1074	761	1341	1651	89	314	1.5e-97	2	357.32
pO153	70814347	NCBI	AT3G13000.2	1267	1150	1313	1430	88	118	3.9e-27	3	123.4
pO153	70814347	NCBI	AT3G13000.1	1267	1150	1226	1343	88	118	3.9e-27	4	123.4
pO155	70814349	NCBI	AT5G58410.1	651	1496	697	1545	88	849	3.1e-259	1	894.54
pO155	70814349	NCBI	AT5G58410.1	411	565	545	699	92	155	2.4e-56	2	220.53
pO155	70814349	NCBI	AT5G58410.1	142	259	404	521	92	118	4.9e-39	3	163.05
pO159	70814351	NCBI	AT1G16790.1	75	452	51	425	87	378	3e-99	1	363.26
pO159	70814351	NCBI	AT1G16800.1	914	687	4851	5073	89	229	3e-62	2	240.36
pO17	70814270	NCBI	AT4G26600.1	1252	1140	1100	1212	94	113	3e-43	1	176.92
pO17	70814270	NCBI	AT5G55920.1	1246	1140	1157	1263	94	107	1.1e-39	2	165.03
pO17	70814270	NCBI	AT4G26600.1	222	122	1529	1629	90	101	1.5e-26	3	121.42
pO172	70814367	NCBI	AT3G46220.1	440	48	1121	1514	90	394	1.2e-130	1	466.35
pO173	70814368	NCBI	AT4G31880.1	903	1089	620	806	91	187	1.3e-63	1	244.32
pO173	70814368	NCBI	AT4G31880.1	29	209	127	307	87	181	2.6e-46	2	186.83
pO173	70814368	NCBI	AT4G31880.1	354	472	376	494	92	119	9.6e-40	3	165.03
pO173	70814368	NCBI	AT4G31880.1	702	822	495	615	86	121	3.2e-24	4	113.49
pO29	70814272	NCBI	AT4G16143.1	1260	1095	730	895	93	166	2.5e-65	1	250.27
pO29	70814272	NCBI	AT4G16143.2	1260	1095	730	895	93	166	2.5e-65	2	250.27
pO29	70814272	NCBI	AT4G16143.1	648	516	973	1105	96	133	1.4e-57	3	224.5
pO29	70814272	NCBI	AT4G16143.2	648	516	973	1105	96	133	1.4e-57	4	224.5
pO29	70814272	NCBI	AT4G16143.1	184	1	1233	1416	89	184	1.4e-54	5	214.59
pO29	70814272	NCBI	AT4G16143.2	184	1	1233	1416	89	184	1.4e-54	6	214.59
pO29	70814272	NCBI	AT4G16143.1	411	278	1102	1235	89	134	1.1e-36	7	155.12
pO29	70814272	NCBI	AT4G16143.2	411	278	1102	1235	89	134	1.1e-36	8	155.12
pO3	70814256	NCBI	AT1G71010.1	7	481	2321	2795	89	475	2.9e-159	1	561.5
pO43	70814274	NCBI	AT4G30810.1	366	261	271	376	95	106	2.1e-41	1	170.98
pO52	70814279	NCBI	AT4G17790.1	1022	863	511	670	92	160	4.2e-57	1	222.52
pO52	70814279	NCBI	AT4G17790.1	782	667	669	785	92	117	3.2e-36	2	153.13
pO79	70814287	NCBI	AT2G04900.1	677	776	288	387	91	100	2.2e-28	1	127.36
pO85	70814289	NCBI	AT1G20960.1	643	11	529	1161	87	633	1.5e-174	1	613.04
pO86	70814291	NCBI	AT1G67230.1	537	737	2866	3063	88	201	3.8e-54	1	212.61
pO9	70814264	NCBI	AT1G63770.2	145	11	791	925	92	135	4.6e-47	1	188.82
pO9	70814264	NCBI	AT1G63770.1	145	11	791	925	92	135	4.6e-47	2	188.82
pO9	70814264	NCBI	AT1G63770.3	145	11	791	925	92	135	4.6e-47	3	188.82
pO9	70814264	NCBI	AT1G63770.4	145	11	515	649	92	135	4.6e-47	4	188.82
pO9	70814264	NCBI	AT1G63770.2	691	573	490	608	91	119	1.6e-37	5	157.1
pO9	70814264	NCBI	AT1G63770.1	691	573	490	608	91	119	1.6e-37	6	157.1
pO9	70814264	NCBI	AT1G63770.3	691	573	490	608	91	119	1.6e-37	7	157.1
pO9	70814264	NCBI	AT1G63770.4	691	573	214	332	91	119	1.6e-37	8	157.1
pO9	70814264	NCBI	AT1G63770.2	326	216	683	793	88	111	1.4e-25	9	117.45
pO9	70814264	NCBI	AT1G63770.1	326	216	683	793	88	111	1.4e-25	10	117.45
pO9	70814264	NCBI	AT1G63770.3	326	216	683	793	88	111	1.4e-25	11	117.45
pO9	70814264	NCBI	AT1G63770.4	326	216	407	517	88	111	1.4e-25	12	117.45
pO98	70814299	NCBI	AT2G31040.1	843	717	888	1014	95	127	1.3e-51	1	204.68
pR114	70814410	NCBI	AT3G21250.1	58	368	3151	3460	91	311	8e-114	1	410.84
pR114	70814410	NCBI	AT3G21250.1	591	834	3522	3765	90	244	1.3e-78	2	293.88
pR20	70814376	NCBI	AT5G49430.1	13	112	763	862	97	100	7e-43	1	174.94
pR20	70814376	NCBI	AT5G49430.1	373	472	944	1043	92	100	6.1e-31	2	135.29
pR3	70814370	NCBI	AT5G47540.1	368	267	707	808	97	102	6.2e-44	1	178.91
pR3	70814370	NCBI	AT4G17270.1	368	267	707	808	90	102	3.2e-27	4	123.4
pR34	70814382	NCBI	AT5G51230.1	145	270	771	896	91	126	1.6e-39	1	163.05
pR34	70814382	NCBI	AT5G51230.2	145	270	771	896	91	126	1.6e-39	2	163.05
pR34	70814382	NCBI	AT5G51230.3	145	270	771	896	91	126	1.6e-39	3	163.05
pR4	70814372	NCBI	AT4G00290.1	7	280	680	953	86	274	1.4e-65	1	250.27
pR4	70814372	NCBI	AT4G00290.1	550	659	1054	1163	88	110	5.3e-25	4	115.47
pR41	70814388	NCBI	AT2G34680.1	777	548	580	809	87	230	1.3e-60	1	234.41
pR41	70814388	NCBI	AT2G34680.1	1190	1058	137	269	86	133	1.3e-26	3	121.42
pR43	70814390	NCBI	AT3G26720.1	328	432	941	1045	97	105	7e-46	1	184.85
pR43	70814390	NCBI	AT3G26720.2	328	432	941	1045	97	105	7e-46	2	184.85
pR43	70814390	NCBI	AT3G26720.1	118	234	827	943	94	117	1.7e-43	3	176.92
pR43	70814390	NCBI	AT3G26720.2	118	234	827	943	94	117	1.7e-43	4	176.92
pR43	70814390	NCBI	AT3G26720.1	693	795	1137	1239	93	103	3.9e-35	5	149.17
pR43	70814390	NCBI	AT3G26720.2	693	795	1137	1239	93	103	3.9e-35	6	149.17
pR54	70814394	NCBI	AT1G51200.1	1847	1544	228	522	87	304	1.6e-79	1	297.85
pR54	70814394	NCBI	AT1G51200.2	1847	1544	228	522	87	304	1.6e-79	2	297.85
pR54	70814394	NCBI	AT4G12750.1	115	223	3062	3170	91	109	1.4e-33	3	145.2
pR6	70814374	NCBI	AT3G48850.1	1672	1546	910	1035	88	127	1.3e-27	1	125.38
pR60	70814396	NCBI	AT1G70610.1	485	846	1537	1897	92	362	1.4e-141	1	504.01
pR64	70814398	NCBI	AT5G13780.1	341	39	1	303	92	303	6e-116	1	418.77
pR64	70814398	NCBI	AT5G13800.2	1623	1462	1044	1205	91	162	1.1e-55	2	218.55
pR64	70814398	NCBI	AT5G13800.1	1623	1462	1044	1205	91	162	1.1e-55	3	218.55
pR85	70814402	NCBI	AT3G02200.1	1390	1495	470	575	92	106	3.5e-34	1	147.19
pR85	70814402	NCBI	AT3G02200.2	1390	1495	470	575	92	106	3.5e-34	2	147.19
pR85	70814402	NCBI	AT3G02200.1	1593	1718	574	699	88	126	2.1e-29	3	131.33
pR85	70814402	NCBI	AT3G02200.2	1593	1718	574	699	88	126	2.1e-29	4	131.33
pR97	70814392	NCBI	AT2G45530.1	1642	1763	235	356	86	122	3.1e-22	1	107.54
pW103	71803699	NCBI	AT5G41900.1	680	531	622	771	91	150	1.3e-48	1	194.76
pW104a	71803705	NCBI	AT3G51850.1	244	476	1206	1438	92	233	7.1e-89	1	327.58
pW104a	71803705	NCBI	AT3G51850.1	11	156	1064	1209	93	146	1.1e-53	2	210.62
pW108	71803710	NCBI	AT3G23290.2	310	155	132	287	92	156	3.5e-57	1	222.52
pW112	71803700	NCBI	AT2G36830.1	659	282	1	377	88	378	2.2e-108	1	393
pW112	71803700	NCBI	AT3G26520.1	597	496	66	167	89	102	7.6e-25	2	115.47
pW115	71803712	NCBI	AT1G51860.1	198	1	1668	1865	92	198	9.2e-73	1	274.06
pW115	71803712	NCBI	AT1G51880.1	176	1	1660	1835	92	176	5e-62	2	238.38
pW115	71803712	NCBI	AT1G51870.1	198	1	1509	1706	88	198	1.1e-53	3	210.62
pW115	71803712	NCBI	AT1G51890.1	172	1	1622	1793	88	172	1.1e-47	4	190.8
pW115	71803712	NCBI	AT1G51880.1	424	325	1537	1636	87	100	4.7e-19	6	95.65
pW122	71803698	NCBI	AT1G58030.1	414	243	800	971	87	172	6.2e-43	1	174.94
pW122	71803698	NCBI	AT1G58030.1	611	513	704	803	92	100	1.3e-28	2	127.36
pW125	71803713	NCBI	AT3G07020.2	313	142	1063	1234	89	172	4.1e-50	1	198.73
pW125	71803713	NCBI	AT3G07020.1	313	142	1063	1234	89	172	4.1e-50	2	198.73
pW126	71803714	NCBI	AT5G05970.1	410	146	275	539	89	265	1e-81	1	303.79
pW126	71803714	NCBI	AT5G05970.2	410	146	275	539	89	265	1e-81	2	303.79
pW128	71803728	NCBI	AT2G20320.1	556	447	2818	2927	97	110	5e-49	1	194.76
pW129	71803729	NCBI	AT5G59180.1	76	191	1	116	87	116	8e-24	1	111.5
pW130	71803730	NCBI	AT3G53720.1	401	1	181	581	87	401	9.5e-108	1	391.02
pW130	71803730	NCBI	AT3G53720.1	793	617	5	181	90	178	4.6e-51	2	202.69
pW133	71803755	NCBI	AT2G37150.1	449	587	1495	1632	90	139	1.2e-39	1	165.03
pW133	71803755	NCBI	AT2G37150.2	449	587	1495	1632	90	139	1.2e-39	2	165.03
pW134	71803765	NCBI	AT1G67280.1	366	580	502	715	91	215	7.6e-71	1	268.11
pW134	71803765	NCBI	AT1G67280.2	366	580	238	451	91	215	7.6e-71	2	268.11
pW134	71803765	NCBI	AT1G67280.1	14	128	322	436	93	115	8.2e-40	3	165.03
pW134	71803765	NCBI	AT1G67280.2	14	128	58	172	93	115	8.2e-40	4	165.03
pW138	71803772	NCBI	AT1G16900.1	145	4	1292	1432	92	142	6.7e-49	1	194.76
pW138	71803772	NCBI	AT1G16900.1	417	277	1156	1296	89	141	9.4e-39	2	161.06
pW138	71803772	NCBI	AT1G16900.1	611	506	1050	1155	87	106	1.2e-22	3	107.54
pW141	71803793	NCBI	AT5G61970.1	135	248	161	274	93	114	9.7e-42	1	170.98
pW141	71803793	NCBI	AT5G61970.1	600	728	277	408	93	132	1.5e-40	2	167.01
pW142	71803794	NCBI	AT3G14010.1	741	610	260	391	87	132	2.2e-30	1	133.31
pW142	71803794	NCBI	AT3G14010.2	741	610	260	391	87	132	2.2e-30	2	133.31
pW142	71803794	NCBI	AT3G14010.3	741	610	260	391	87	132	2.2e-30	3	133.31
pW143	71803803	NCBI	AT4G20130.1	335	228	850	957	88	108	3.2e-26	2	119.43
pW145	71803731	NCBI	AT4G32160.1	106	332	1942	2165	88	227	3.1e-60	1	232.43
pW146	71803756	NCBI	AT1G25540.1	930	713	600	817	91	218	2.4e-77	1	289.92
pW146	71803756	NCBI	AT1G25540.2	930	713	273	490	91	218	2.4e-77	2	289.92
pW149	71803769	NCBI	AT2G40690.1	386	538	1096	1248	92	153	8.1e-53	1	208.64
pW149	71803769	NCBI	AT2G40690.1	162	316	946	1100	89	155	1.8e-44	2	180.89
pW150	71803770	NCBI	AT1G67170.1	379	502	582	705	90	124	1.5e-35	1	151.15
pW150	71803770	NCBI	AT1G67170.1	1032	1134	881	980	92	103	2.2e-31	2	137.28
pW152	71803774	NCBI	AT5G22030.2	95	302	892	1099	91	208	5.9e-74	1	278.02
pW152	71803774	NCBI	AT5G22030.1	95	302	892	1099	91	208	5.9e-74	2	278.02
pW152	71803774	NCBI	AT5G22030.2	403	544	1099	1240	97	142	1.3e-65	3	250.27
pW152	71803774	NCBI	AT5G22030.1	403	544	1099	1240	97	142	1.3e-65	4	250.27
pW153	71803775	NCBI	AT5G08480.1	122	8	1	118	87	118	1.4e-23	2	111.5
pW153	71803775	NCBI	AT5G08480.2	122	8	1	118	87	118	1.4e-23	3	111.5
pW154	71803776	NCBI	AT5G50360.1	226	18	519	731	89	213	4.7e-56	1	218.55
pW157	71803796	NCBI	AT4G34890.1	1019	731	2627	2914	91	289	1.3e-100	1	367.23
pW157	71803796	NCBI	AT4G34900.1	1019	731	2603	2890	91	289	3.1e-98	2	359.3
pW157	71803796	NCBI	AT4G34890.1	622	400	2914	3136	89	223	2.2e-68	3	260.18
pW157	71803796	NCBI	AT4G34900.1	622	400	2890	3112	89	223	2.2e-68	4	260.18
pW157	71803796	NCBI	AT4G34890.1	320	154	3133	3299	93	167	1.3e-63	5	244.32
pW157	71803796	NCBI	AT4G34900.1	320	154	3109	3275	92	167	3.1e-61	6	236.39
pW159	71803804	NCBI	AT1G17500.1	1	615	2964	3575	87	615	4.5e-164	1	577.36
pW160	71803732	NCBI	AT1G15780.1	493	302	1888	2079	88	192	1.8e-52	1	206.66
pW160	71803732	NCBI	AT1G15780.1	243	120	2162	2285	91	124	3.8e-38	2	159.08
pW161	71803733	NCBI	AT1G65220.1	283	10	203	476	89	274	3.2e-82	1	305.78
pW161	71803733	NCBI	AT1G65220.1	624	519	29	134	89	106	2.5e-27	3	123.4
pW161	71803733	NCBI	AT5G36230.1	624	519	29	134	87	106	1.5e-22	4	107.54
pW162	71803734	NCBI	AT1G29910.1	982	489	311	804	92	494	5.4e-192	1	670.53
pW162	71803734	NCBI	AT1G29930.1	982	489	311	804	91	494	7.9e-185	2	646.74
pW162	71803734	NCBI	AT1G29920.1	982	489	311	804	91	494	1.9e-182	3	638.81
pW162	71803734	NCBI	AT2G34430.1	980	489	310	801	88	492	1.3e-152	4	539.69
pW162	71803734	NCBI	AT2G34420.1	980	489	307	798	88	492	3.2e-150	5	531.76
pW164	71803746	NCBI	AT1G16190.1	649	532	990	1107	89	118	3.6e-32	1	139.26
pW165	71803815	NCBI	AT1G51340.2	1171	1336	934	1099	92	166	1.6e-60	1	234.41
pW165	71803815	NCBI	AT1G51340.1	1171	1336	916	1081	92	166	1.6e-60	2	234.41
pW165	71803815	NCBI	AT1G51340.2	294	468	425	599	90	175	5.7e-54	3	212.61
pW165	71803815	NCBI	AT1G51340.1	294	468	407	581	90	175	5.7e-54	4	212.61
pW165	71803815	NCBI	AT1G51340.2	1	190	214	403	87	190	3.3e-46	5	186.83
pW165	71803815	NCBI	AT1G51340.1	1	190	196	385	87	190	3.3e-46	6	186.83
pW165	71803815	NCBI	AT1G51340.2	973	1074	834	935	95	102	4.7e-39	7	163.05
pW165	71803815	NCBI	AT1G51340.1	973	1074	816	917	95	102	4.7e-39	8	163.05
pW165	71803815	NCBI	AT1G51340.2	583	699	601	717	87	117	3.9e-24	11	113.49
pW165	71803815	NCBI	AT1G51340.1	583	699	583	699	87	117	3.9e-24	12	113.49
pW166	71803758	NCBI	AT4G24330.1	958	1164	1001	1207	92	207	1.6e-75	1	283.97
pW167	71803777	NCBI	AT5G27470.1	402	235	778	945	87	168	2e-40	2	167.01
pW169	71803778	NCBI	AT3G12260.1	1	121	104	223	88	121	9.3e-27	1	121.42
pW172	71803716	NCBI	AT3G03960.1	191	327	800	936	94	137	6.6e-53	1	208.64
pW172	71803716	NCBI	AT3G03960.1	816	939	1087	1210	91	124	5.5e-38	2	159.08
pW175	71803736	NCBI	AT4G31560.1	2	130	286	414	90	129	9.6e-39	1	161.06
pW179	71803760	NCBI	AT4G24160.2	242	136	520	626	91	107	8.8e-33	3	141.24
pW179	71803760	NCBI	AT4G24160.1	242	136	520	626	91	107	8.8e-33	4	141.24
pW181	71803779	NCBI	AT3G15120.1	1003	309	2884	3583	88	701	2.6e-203	1	708.19
pW181	71803779	NCBI	AT3G15120.1	160	40	3586	3706	91	121	1.3e-38	2	161.06
pW182	71803780	NCBI	AT2G46980.2	529	391	2091	2228	89	139	5.3e-35	1	149.17
pW186	71803811	NCBI	AT2G18900.1	428	318	1608	1718	94	111	2.5e-42	1	172.96
pW186	71803811	NCBI	AT2G18900.1	205	76	1741	1870	90	130	2.4e-39	2	163.05
pW187	71803717	NCBI	AT4G34890.1	1021	734	2627	2914	91	288	9e-105	1	381.11
pW187	71803717	NCBI	AT4G34900.1	1021	734	2603	2890	91	288	2.2e-102	2	373.18
pW187	71803717	NCBI	AT4G34900.1	624	401	2890	3112	89	224	3.4e-64	3	246.31
pW187	71803717	NCBI	AT4G34890.1	321	155	3133	3299	93	167	1.3e-63	4	244.32
pW187	71803717	NCBI	AT4G34900.1	321	155	3109	3275	92	167	3.3e-61	5	236.39
pW187	71803717	NCBI	AT4G34890.1	576	401	2962	3136	90	176	1.2e-54	6	214.59
pW187	71803717	NCBI	AT4G34890.1	1207	1102	2525	2630	94	106	3.9e-39	7	163.05
pW187	71803717	NCBI	AT4G34900.1	1207	1102	2501	2606	94	106	3.9e-39	8	163.05
pW188	71803718	NCBI	AT3G54670.2	338	120	1084	1302	92	219	1.6e-80	1	299.83
pW188	71803718	NCBI	AT3G54670.1	334	120	3443	3657	92	215	4e-78	2	291.9
pW188	71803718	NCBI	AT3G54670.1	739	535	3240	3447	89	208	3.1e-57	3	222.52
pW188	71803718	NCBI	AT3G54670.2	739	536	879	1085	89	207	1.2e-56	4	220.53
pW189	71803739	NCBI	AT5G16310.1	16	240	764	988	88	225	1.3e-62	1	240.36
pW189	71803739	NCBI	AT5G16300.1	618	487	3076	3207	89	132	9.1e-36	2	151.15
pW189	71803739	NCBI	AT5G16300.2	618	487	2974	3105	89	132	9.1e-36	3	151.15
pW191	71803816	NCBI	AT5G67385.1	35	190	582	737	94	156	2e-64	1	246.31
pW191	71803816	NCBI	AT5G67385.1	464	659	745	944	88	200	6e-43	2	174.94
pW193	71803783	NCBI	AT2G32700.3	581	683	1159	1261	88	103	3.6e-23	1	109.52
pW193	71803783	NCBI	AT2G32700.5	581	683	1159	1261	88	103	3.6e-23	2	109.52
pW193	71803783	NCBI	AT2G32700.4	581	683	1159	1261	88	103	3.6e-23	3	109.52
pW193	71803783	NCBI	AT2G32700.1	581	683	1159	1261	88	103	3.6e-23	4	109.52
pW193	71803783	NCBI	AT2G32700.2	581	683	1159	1261	88	103	3.6e-23	5	109.52
pW193	71803783	NCBI	AT2G32700.6	581	683	1159	1261	88	103	3.6e-23	6	109.52
pW196	71803798	NCBI	AT3G47060.1	424	238	1089	1275	93	187	2.9e-73	1	276.04
pW196	71803798	NCBI	AT3G47060.1	829	693	888	1024	95	137	9.4e-58	2	224.5
pW196	71803798	NCBI	AT5G58870.1	420	238	1105	1287	88	183	2.1e-49	3	196.75
pW196	71803798	NCBI	AT5G58870.1	831	701	898	1028	89	131	4.5e-35	4	149.17
pW200	71803748	NCBI	AT5G06220.1	218	391	2094	2267	89	174	2.7e-51	1	202.69
pW202	71803784	NCBI	AT1G77120.1	409	5	221	625	87	405	5.5e-108	1	391.02
pW202	71803784	NCBI	AT1G77120.1	729	612	55	172	93	118	9.6e-42	2	170.98
pW209	71803801	NCBI	AT3G13065.1	157	51	718	827	86	110	4.7e-19	1	95.65
pW213	71803721	NCBI	AT1G08730.1	321	425	4111	4215	91	105	1.7e-31	2	137.28
pW214	71803722	NCBI	AT5G59600.1	951	845	187	293	91	107	1.1e-32	3	141.24
pW214	71803722	NCBI	AT5G59600.1	693	574	462	579	90	120	1.8e-31	4	137.28
pW220	71803726	NCBI	AT4G30110.1	138	533	539	934	89	396	3.1e-131	1	468.33
pW220	71803726	NCBI	AT4G30110.1	624	752	932	1061	88	130	8.5e-30	3	131.33
pW222	71803749	NCBI	AT2G20760.1	378	95	514	800	89	287	7e-89	1	327.58
pW222	71803749	NCBI	AT2G20760.1	608	479	359	488	90	130	5.8e-37	2	155.12
pW225	71803790	NCBI	AT4G32551.1	389	540	2021	2172	91	152	4.3e-50	1	198.73
pW225	71803790	NCBI	AT4G32551.1	194	306	1911	2023	96	113	2.6e-48	2	192.78
pW225	71803790	NCBI	AT4G32551.1	617	735	2173	2293	90	121	1.4e-31	3	137.28
pW227	71803802	NCBI	AT2G22125.1	425	15	1983	2393	90	411	1.4e-142	1	505.99
pW233	71803754	NCBI	AT5G43930.1	472	364	1997	2105	93	109	1.4e-38	1	161.06
pW233	71803754	NCBI	AT5G43930.2	472	364	1997	2105	93	109	1.4e-38	2	161.06
pW233	71803754	NCBI	AT5G43930.3	472	364	1997	2105	93	109	1.4e-38	3	161.06
pW233	71803754	NCBI	AT5G43930.1	1096	989	1716	1823	93	108	5.5e-38	4	159.08
pW233	71803754	NCBI	AT5G43930.2	1096	989	1716	1823	93	108	5.5e-38	5	159.08
pW233	71803754	NCBI	AT5G43930.3	1096	989	1716	1823	93	108	5.5e-38	6	159.08
pW233	71803754	NCBI	AT1G04140.1	472	356	2141	2257	88	117	1.2e-26	7	121.42
pW233	71803754	NCBI	AT1G04140.2	472	356	2141	2257	88	117	1.2e-26	8	121.42
pW235	71803764	NCBI	AT1G33475.1	271	105	602	768	88	167	3.7e-45	1	180.89
pW237	71803791	NCBI	AT1G18270.1	554	730	2617	2793	90	177	9.5e-58	1	224.5
pW237	71803791	NCBI	AT1G18270.2	554	730	2620	2796	90	177	9.5e-58	2	224.5
pW237	71803791	NCBI	AT1G18270.1	145	267	2429	2551	89	123	1.1e-32	3	141.24
pW237	71803791	NCBI	AT1G18270.2	145	267	2432	2554	89	123	1.1e-32	4	141.24
pW239	71803808	NCBI	AT4G32690.1	457	584	143	270	89	128	2.9e-33	1	143.22
pW239	71803808	NCBI	AT4G32690.1	20	124	34	138	90	105	4.3e-29	2	129.35
pW240	71803809	NCBI	AT5G58540.1	317	432	429	544	91	116	9.1e-36	1	151.15
pW240	71803809	NCBI	AT5G58540.2	317	432	420	535	91	116	9.1e-36	2	151.15
pW240	71803809	NCBI	AT5G58540.3	318	432	1	115	91	115	3.6e-35	3	149.17
pW240	71803809	NCBI	AT5G58540.1	522	648	560	686	88	127	8.8e-33	4	141.24
pW240	71803809	NCBI	AT5G58540.2	522	648	551	677	88	127	8.8e-33	5	141.24
pW240	71803809	NCBI	AT5G58540.3	522	648	131	257	88	127	8.8e-33	6	141.24
pW243	71803738	NCBI	AT1G01910.1	315	569	1	256	88	256	3.4e-69	1	262.16
pW243	71803738	NCBI	AT1G01910.2	315	569	1	256	88	256	3.4e-69	2	262.16
pW243	71803738	NCBI	AT1G01910.3	315	569	1	256	88	256	3.4e-69	3	262.16
pW243	71803738	NCBI	AT1G01910.4	315	569	1	256	88	256	3.4e-69	4	262.16
pW247	71803747	NCBI	AT3G09220.1	1	202	1374	1575	86	202	6.4e-44	1	178.91
pW247	71803747	NCBI	AT3G09220.1	375	508	1571	1704	88	134	5.5e-32	2	139.26
pW248	71803752	NCBI	AT4G34500.1	457	276	55	236	86	182	3.5e-39	1	163.05
pW249	71803753	NCBI	AT3G05420.1	785	602	1432	1616	88	185	1.1e-45	1	184.85
pW249	71803753	NCBI	AT3G05420.2	785	602	1435	1619	88	185	1.1e-45	2	184.85
pW249	71803753	NCBI	AT3G05420.1	512	363	1613	1762	89	150	1.6e-41	3	170.98
pW249	71803753	NCBI	AT3G05420.2	512	363	1616	1765	89	150	1.6e-41	4	170.98
pW251	71803766	NCBI	AT5G57655.1	375	244	239	370	92	132	2.5e-45	1	182.87
pW251	71803766	NCBI	AT5G57655.2	375	244	239	370	92	132	2.5e-45	2	182.87
pX101	73866392	NCBI	AT3G19680.1	11	403	1076	1476	87	402	3.5e-106	1	385.07
pX105	73866393	NCBI	AT2G38470.1	1	497	959	1452	88	497	4.4e-152	1	537.71
pX106	73866394	NCBI	AT2G47510.1	11	826	665	1479	93	816	0	1	1158.19
pX106	73866394	NCBI	AT2G47510.2	11	826	665	1479	93	816	0	2	1158.19
pX106	73866394	NCBI	AT5G50950.2	11	824	686	1498	89	814	6.7e-278	3	955.99
pX106	73866394	NCBI	AT5G50950.3	11	824	458	1270	89	814	6.7e-278	4	955.99
pX106	73866394	NCBI	AT5G50950.1	11	728	686	1402	90	718	2e-256	5	884.62
pX116	73866383	NCBI	AT3G25520.1	595	375	689	905	89	221	1.1e-63	1	244.32
pX116	73866383	NCBI	AT5G39740.1	595	393	689	890	88	203	3.8e-54	2	212.61
pX119	73866398	NCBI	AT5G43330.1	689	302	614	998	93	388	6.1e-151	1	533.75
pX119	73866398	NCBI	AT1G04410.1	619	302	682	998	86	318	9.1e-73	2	274.06
pX122	73866428	NCBI	AT4G21860.1	208	644	163	598	87	438	1.1e-115	1	416.79
pX122	73866428	NCBI	AT4G21860.2	208	494	163	449	86	288	9.1e-67	2	254.23
pX122	73866428	NCBI	AT4G21860.2	507	609	451	553	91	103	2.3e-30	3	133.31
pX122	73866428	NCBI	AT4G04830.1	404	534	165	293	87	131	1.4e-25	4	117.45
pX122	73866428	NCBI	AT4G21850.1	509	631	289	411	86	123	3.3e-23	6	109.52
pX123	73866386	NCBI	AT3G60245.1	398	162	43	279	93	237	8.4e-94	1	343.44
pX124	73866387	NCBI	AT4G34390.1	11	428	2175	2586	87	418	2.1e-111	1	402.91
pX124	73866387	NCBI	AT5G66400.1	1063	947	335	448	90	117	1.3e-32	2	141.24
pX124	73866387	NCBI	AT5G66400.2	1063	947	335	445	88	117	2.9e-24	3	113.49
pX126	73866399	NCBI	AT1G25580.1	440	285	1191	1346	89	156	3.8e-43	1	174.94
pX128	73866413	NCBI	AT4G12600.1	580	194	1	386	90	387	4.2e-133	1	474.28
pX128	73866413	NCBI	AT4G22380.1	580	193	1	387	87	388	2.8e-100	2	365.25
pX129	73866414	NCBI	AT3G52400.1	245	618	624	995	88	375	1.6e-105	1	383.09
pX129	73866414	NCBI	AT2G30570.1	245	136	291	400	91	110	1.7e-34	2	147.19
pX130	73866429	NCBI	AT3G61470.1	900	132	10	774	91	769	7.1e-287	1	985.72
pX130	73866429	NCBI	AT5G28450.1	427	132	229	522	93	296	3.4e-119	2	428.68
pX131	73866401	NCBI	AT5G08660.1	5	578	1018	1590	90	575	4.3e-202	1	704.23
pX131	73866401	NCBI	AT5G08660.1	682	932	1699	1949	87	251	1.2e-63	2	244.32
pX133	73866403	NCBI	AT1G35720.1	187	542	600	954	90	356	1.1e-121	1	436.61
pX133	73866403	NCBI	AT5G20040.1	17	128	1266	1377	89	112	1.3e-28	2	127.36
pX139	73866405	NCBI	AT5G08690.1	1	349	1323	1671	91	349	8.5e-125	1	446.52
pX139	73866405	NCBI	AT5G08680.1	1	348	1332	1679	91	348	3.4e-124	2	444.54
pX139	73866405	NCBI	AT5G08670.1	2	349	1324	1671	89	348	7.1e-110	3	396.96
pX140	73866406	NCBI	AT5G17000.1	17	1045	4	1038	87	1036	1.4e-291	1	1001.58
pX140	73866406	NCBI	AT5G16990.1	22	1045	6	1032	87	1028	8.5e-290	2	995.64
pX140	73866406	NCBI	AT5G16970.1	17	1045	4	1038	86	1036	2.5e-265	3	914.36
pX140	73866406	NCBI	AT5G16980.1	362	1041	36	716	89	681	1.6e-229	4	795.42
pX140	73866406	NCBI	AT5G16960.1	463	743	458	739	88	282	2.4e-77	6	289.92
pX141	73866418	NCBI	AT5G56010.1	150	628	1622	2100	87	481	4.9e-127	1	454.45
pX141	73866418	NCBI	AT5G56000.1	150	628	1622	2100	87	481	2.9e-122	2	438.59
pX141	73866418	NCBI	AT5G56030.1	150	628	1622	2100	86	481	1.7e-117	3	422.73
pX144	73866390	NCBI	AT5G02380.1	1000	856	88	232	95	145	4.8e-60	2	232.43
pX144	73866390	NCBI	AT3G09390.1	1039	933	61	167	86	107	1.2e-20	3	101.59
pX146	73866420	NCBI	AT4G31800.1	480	600	519	639	93	121	2.7e-43	1	176.92
pX146	73866420	NCBI	AT4G31800.2	480	600	516	636	93	121	2.7e-43	2	176.92
pX146	73866420	NCBI	AT4G31800.1	243	371	354	488	87	135	9.2e-31	3	135.29
pX146	73866420	NCBI	AT4G31800.2	243	371	351	485	87	135	9.2e-31	5	135.29
pX146	73866420	NCBI	AT2G25000.1	487	599	436	548	87	113	3.4e-24	7	113.49
pX147	73866421	NCBI	AT3G46480.1	358	489	688	819	87	132	9.8e-31	3	135.29
pX147	73866421	NCBI	AT3G46490.1	358	489	829	960	87	132	2.4e-28	4	127.36
pX149	73866385	NCBI	AT3G01390.1	640	959	14	333	89	320	1.2e-97	1	357.32
pX149	73866385	NCBI	AT3G01390.2	640	959	14	333	89	320	1.2e-97	2	357.32
pX149	73866385	NCBI	AT3G09390.1	72	307	1	239	89	239	5.5e-72	3	272.08
pX149	73866385	NCBI	AT4G23710.1	795	928	157	290	87	134	1.3e-29	4	131.33
pX149	73866385	NCBI	AT4G23710.1	650	754	12	116	86	105	1.8e-19	6	97.63
pX150	73866389	NCBI	AT3G52750.1	15	722	556	1262	88	709	2.2e-215	1	747.84
pX151	73866391	NCBI	AT3G19420.1	328	3	1018	1343	93	326	1.4e-137	1	488.15
pX154	73866410	NCBI	AT2G43430.2	268	554	86	371	86	288	3.1e-60	1	232.43
pX154	73866410	NCBI	AT2G43430.1	268	554	140	425	86	288	3.1e-60	2	232.43
pX155	73866416	NCBI	AT1G74950.1	740	614	325	451	90	127	1.8e-37	2	157.1
BRAS003	1003	RRES_SQS_BRASS_1002	AT4G19630.1	266	341	32	107	80	76	9e-13	1	74.49
BRAS004	1004	RRES_SQS_BRASS_1002	AT3G61790.1	296	411	1	116	84	116	5.4e-29	1	128.38
BRAS004	1004	RRES_SQS_BRASS_1002	AT3G61790.1	418	504	135	221	90	87	1.1e-24	2	114.12
BRAS014	1007	RRES_SQS_BRASS_1002	AT3G28040.1	428	536	63	171	84	109	1.8e-26	1	120.46
BRAS014	1007	RRES_SQS_BRASS_1002	AT3G28040.1	369	431	1	63	82	63	2.9e-10	2	66.57
BRAS037	1180	RRES_SQS_BRASS_1003	AT5G58830.1	11	156	1095	1240	82	146	1.5e-35	1	150.57
BRAS037	1180	RRES_SQS_BRASS_1003	AT5G59120.1	445	535	1442	1532	81	91	7e-18	6	91.93
BRAS037	1180	RRES_SQS_BRASS_1003	AT5G59090.1	445	535	1445	1535	81	91	7e-18	7	91.93
BRAS037	1180	RRES_SQS_BRASS_1003	AT5G59090.2	445	535	1445	1535	81	91	7e-18	8	91.93
BRAS037	1180	RRES_SQS_BRASS_1003	AT5G59090.3	445	535	1439	1529	81	91	7e-18	9	91.93
BRAS037	1180	RRES_SQS_BRASS_1003	AT5G58820.1	445	517	1367	1439	83	73	4.6e-14	15	79.25
BRAS037	1180	RRES_SQS_BRASS_1003	AT5G58830.1	445	509	1349	1413	87	65	4.6e-14	16	79.25
BRAS037	1180	RRES_SQS_BRASS_1003	AT5G59100.1	442	505	1463	1526	87	64	1.4e-13	17	77.66
BRAS037	1180	RRES_SQS_BRASS_1003	AT5G58840.1	445	514	1379	1448	82	70	1.2e-12	20	74.49
BRAS038	1015	RRES_SQS_BRASS_1002	AT4G07960.1	440	483	1	44	90	44	7.2e-08	1	58.64
BRAS039	1181	RRES_SQS_BRASS_1003	AT4G22220.1	598	525	202	275	89	74	2.3e-18	1	93.51
BRAS039	1181	RRES_SQS_BRASS_1003	AT4G22220.1	77	22	298	353	94	56	1.5e-14	2	80.83
BRAS039	1181	RRES_SQS_BRASS_1003	AT4G04080.1	77	18	292	351	81	60	8.2e-09	3	61.81
BRAS039	1181	RRES_SQS_BRASS_1003	AT3G01020.1	568	524	223	267	88	45	2.2e-07	4	57.06
BRAS039	1181	RRES_SQS_BRASS_1003	AT4G04080.1	568	525	226	269	84	44	5.4e-05	6	49.13
BRAS048	1186	RRES_SQS_BRASS_1003	AT1G79110.1	225	268	108	151	88	44	6.6e-07	1	55.47
BRAS048	1186	RRES_SQS_BRASS_1003	AT1G79110.2	225	268	108	151	88	44	6.6e-07	2	55.47
BRAS048	1186	RRES_SQS_BRASS_1003	AT1G79110.1	23	60	19	56	89	38	5.3e-05	3	49.13
BRAS048	1186	RRES_SQS_BRASS_1003	AT1G79110.2	23	60	19	56	89	38	5.3e-05	4	49.13
BRAS052	1188	RRES_SQS_BRASS_1003	AT1G12360.1	433	494	74	135	95	62	2e-17	1	90.34
BRAS052	1188	RRES_SQS_BRASS_1003	AT1G12360.1	29	81	22	74	84	53	2.4e-08	2	60.23
BRAS056	1189	RRES_SQS_BRASS_1003	AT4G18670.1	294	455	102	263	82	162	2.6e-40	2	166.42
BRAS062	1191	RRES_SQS_BRASS_1003	AT1G64280.1	390	447	124	181	82	58	7.9e-09	2	61.81
BRAS067	1027	RRES_SQS_BRASS_1002	AT3G04600.1	231	452	1	222	82	222	2.3e-60	1	232.99
BRAS067	1027	RRES_SQS_BRASS_1002	AT3G04600.2	231	452	1	222	82	222	2.3e-60	2	232.99
BRAS067	1027	RRES_SQS_BRASS_1002	AT3G04600.3	231	452	1	222	82	222	2.3e-60	3	232.99
BRAS078	1035	RRES_SQS_BRASS_1002	AT4G26600.1	160	239	1	80	82	80	1.7e-15	1	84
BRAS083	1036	RRES_SQS_BRASS_1002	AT5G60030.1	354	423	810	879	85	70	1.6e-15	1	84
BRAS088	1196	RRES_SQS_BRASS_1003	AT5G53180.2	13	70	41	98	94	58	1.2e-15	1	84
BRAS101	1203	RRES_SQS_BRASS_1003	AT1G04490.1	247	187	696	756	91	61	5e-15	1	82.42
BRAS101	1203	RRES_SQS_BRASS_1003	AT1G04490.2	247	187	696	756	91	61	5e-15	2	82.42
BRAS110	1206	RRES_SQS_BRASS_1003	AT1G03960.1	73	15	22	80	83	59	2.6e-09	1	63.4
BRAS112	1207	RRES_SQS_BRASS_1003	AT1G22230.1	519	432	307	394	89	88	4.2e-24	1	112.53
BRAS112	1207	RRES_SQS_BRASS_1003	AT1G22230.1	439	366	388	461	82	74	1.3e-13	2	77.66
BRAS112	1207	RRES_SQS_BRASS_1003	AT1G22230.1	134	75	755	814	86	60	1.1e-11	3	71.32
BRAS112	1207	RRES_SQS_BRASS_1003	AT1G78110.1	115	75	861	901	90	41	2e-06	4	53.89
BRAS112	1207	RRES_SQS_BRASS_1003	AT1G22230.1	218	175	650	693	86	44	6e-06	5	52.3
BRAS115	1210	RRES_SQS_BRASS_1003	AT3G27350.1	588	500	253	341	84	89	1e-21	1	104.61
BRAS115	1210	RRES_SQS_BRASS_1003	AT3G27350.1	352	302	555	605	92	51	3.2e-11	2	69.74
BRAS115	1210	RRES_SQS_BRASS_1003	AT5G40700.1	352	310	603	645	83	43	0.000155	3	47.55
BRAS115	1210	RRES_SQS_BRASS_1003	AT5G40700.2	352	310	603	645	83	43	0.000155	4	47.55
BRAS115	1210	RRES_SQS_BRASS_1003	AT5G40700.3	352	310	603	645	83	43	0.000155	5	47.55
BRAS121	1213	RRES_SQS_BRASS_1003	AT5G61240.1	81	14	306	373	94	68	2.5e-19	1	96.68
BRAS121	1213	RRES_SQS_BRASS_1003	AT5G61240.1	318	246	234	306	90	73	7.4e-19	2	95.1
BRAS121	1213	RRES_SQS_BRASS_1003	AT5G61240.1	585	521	85	149	83	65	3.6e-12	3	72.91
BRAS124	1214	RRES_SQS_BRASS_1003	AT1G16630.1	410	313	715	812	85	98	4.2e-24	1	112.53
BRAS124	1214	RRES_SQS_BRASS_1003	AT2G16270.1	410	310	670	770	82	101	1e-21	2	104.61
BRAS124	1214	RRES_SQS_BRASS_1003	AT1G16630.1	314	263	820	871	84	52	7e-08	3	58.64
CB10003	1046	RRES_SQS_BRASS_1002	AT1G16630.1	1	98	715	812	85	98	1.9e-24	1	112.53
CB10003	1046	RRES_SQS_BRASS_1002	AT2G16270.1	1	101	670	770	82	101	4.6e-22	2	104.61
CB10003	1046	RRES_SQS_BRASS_1002	AT1G16630.1	97	148	820	871	84	52	3.1e-08	3	58.64
CB10003	1046	RRES_SQS_BRASS_1002	AT1G16630.1	355	397	1006	1048	83	43	6.8e-05	5	47.55
CB10004	1215	RRES_SQS_BRASS_1003	AT1G06900.1	64	23	208	249	83	42	0.000149	7	45.96
CB10004	1215	RRES_SQS_BRASS_1003	AT5G56950.1	66	23	947	990	81	44	0.000149	9	45.96
CB10004	1215	RRES_SQS_BRASS_1003	AT1G47970.1	64	24	142	182	82	41	0.000446	10	44.38
CB10004	1215	RRES_SQS_BRASS_1003	AT1G49920.1	66	24	2282	2324	81	43	0.000446	11	44.38
CB10004	1215	RRES_SQS_BRASS_1003	AT1G06900.1	65	27	246	284	84	39	0.000446	12	44.38
CB10004	1215	RRES_SQS_BRASS_1003	AT2G34970.1	66	24	2144	2186	81	43	0.000446	13	44.38
CB10004	1215	RRES_SQS_BRASS_1003	AT3G16000.1	260	300	65	105	82	41	0.000446	14	44.38
CB10004	1215	RRES_SQS_BRASS_1003	AT3G50550.1	64	24	199	239	82	41	0.000446	15	44.38
CB10004	1215	RRES_SQS_BRASS_1003	AT5G19320.1	64	24	1528	1568	82	41	0.000446	17	44.38
CB10004	1215	RRES_SQS_BRASS_1003	AT5G59000.1	64	24	298	338	82	41	0.000446	18	44.38
CB10010	1048	RRES_SQS_BRASS_1002	AT1G47820.1	133	165	213	245	90	33	0.000396	1	44.38
CB10010	1048	RRES_SQS_BRASS_1002	AT1G47820.2	133	165	213	245	90	33	0.000396	2	44.38
CB10013	1218	RRES_SQS_BRASS_1003	AT1G47820.1	133	165	213	245	90	33	0.000396	1	44.38
CB10013	1218	RRES_SQS_BRASS_1003	AT1G47820.2	133	165	213	245	90	33	0.000396	2	44.38
CB10021	1224	RRES_SQS_BRASS_1003	AT5G06700.1	149	79	263	333	84	71	1.6e-14	1	79.25
CB10021	1224	RRES_SQS_BRASS_1003	AT3G12060.1	334	300	82	116	88	35	0.000504	2	44.38
CB10030	1226	RRES_SQS_BRASS_1003	AT5G45700.1	357	423	241	307	89	67	2.6e-16	2	85.59
CB10030	1226	RRES_SQS_BRASS_1003	AT5G45700.1	201	283	103	185	80	83	2.3e-15	3	82.42
CB10030	1226	RRES_SQS_BRASS_1003	AT5G45700.1	293	333	183	223	82	41	0.000654	4	44.38
CB10036	1057	RRES_SQS_BRASS_1002	AT5G20540.1	101	3	1	99	90	99	8.3e-30	1	129.97
CB10051	1235	RRES_SQS_BRASS_1003	AT2G33020.1	192	386	2252	2446	86	195	3.8e-59	2	228.23
CB10051	1235	RRES_SQS_BRASS_1003	AT2G33050.1	2	193	1770	1961	85	192	9.3e-57	3	220.31
CB10051	1235	RRES_SQS_BRASS_1003	AT2G33060.1	2	193	1800	1991	85	192	9.3e-57	4	220.31
CB10051	1235	RRES_SQS_BRASS_1003	AT3G24900.1	2	193	2100	2291	84	192	6.8e-54	5	210.8
CB10051	1235	RRES_SQS_BRASS_1003	AT3G25010.1	3	193	2098	2288	84	191	2e-53	6	209.22
CB10051	1235	RRES_SQS_BRASS_1003	AT3G25020.1	2	193	2094	2285	83	192	6.1e-53	7	207.63
CB10051	1235	RRES_SQS_BRASS_1003	AT2G32680.1	1	193	2093	2285	83	193	1.8e-52	8	206.05
CB10051	1235	RRES_SQS_BRASS_1003	AT2G32680.1	192	393	2285	2486	81	202	5.5e-52	9	204.46
CB10051	1235	RRES_SQS_BRASS_1003	AT3G24982.1	2	193	2193	2384	83	192	5.5e-52	10	204.46
CB10051	1235	RRES_SQS_BRASS_1003	AT2G33030.1	192	393	290	491	81	202	4.9e-51	11	201.29
CB10051	1235	RRES_SQS_BRASS_1003	AT2G33020.1	2	193	2061	2252	82	192	4.4e-50	12	198.12
CB10051	1235	RRES_SQS_BRASS_1003	AT2G33080.1	2	193	1800	1991	81	192	3.6e-48	14	191.78
CB10051	1235	RRES_SQS_BRASS_1003	AT2G33050.1	192	358	1961	2127	85	167	1.1e-47	15	190.2
CB10051	1235	RRES_SQS_BRASS_1003	AT2G33060.1	192	360	1991	2159	84	169	8.7e-46	16	183.86
CB10051	1235	RRES_SQS_BRASS_1003	AT2G32660.1	3	193	1216	1406	80	191	8.7e-46	17	183.86
CB10051	1235	RRES_SQS_BRASS_1003	AT3G24900.1	192	360	2291	2459	83	169	7.9e-45	18	180.69
CB10051	1235	RRES_SQS_BRASS_1003	AT2G33030.1	3	187	100	284	80	185	7.1e-44	19	177.52
CB10057	1061	RRES_SQS_BRASS_1002	AT2G25290.1	3	328	292	617	84	326	9.8e-97	1	353.45
CB10057	1061	RRES_SQS_BRASS_1002	AT2G25290.2	3	328	292	617	84	326	9.8e-97	2	353.45
CB10057	1061	RRES_SQS_BRASS_1002	AT4G32070.1	3	328	289	614	80	326	3.1e-86	3	318.58
CB10057	1061	RRES_SQS_BRASS_1002	AT2G25290.1	579	640	854	915	91	62	4.2e-16	5	85.59
CB10057	1061	RRES_SQS_BRASS_1002	AT2G25290.2	579	640	854	915	91	62	4.2e-16	6	85.59
CB10057	1061	RRES_SQS_BRASS_1002	AT4G32070.1	578	639	964	1025	88	62	3.4e-14	7	79.25
CB10057	1061	RRES_SQS_BRASS_1002	AT2G25290.1	517	551	785	819	94	35	1.3e-05	8	50.72
CB10057	1061	RRES_SQS_BRASS_1002	AT2G25290.2	517	551	785	819	94	35	1.3e-05	9	50.72
CB10057	1061	RRES_SQS_BRASS_1002	AT4G32070.1	518	552	876	910	91	35	0.000118	10	47.55
CB10065	1062	RRES_SQS_BRASS_1002	AT1G19570.1	149	208	1	60	86	60	3.6e-12	1	71.32
CB10065	1062	RRES_SQS_BRASS_1002	AT1G19570.2	149	208	1	60	86	60	3.6e-12	2	71.32
CB10065	1062	RRES_SQS_BRASS_1002	AT1G75270.1	149	208	1	60	85	60	3.2e-11	3	68.15
CB10078	1249	RRES_SQS_BRASS_1003	AT3G03940.1	186	108	947	1025	81	79	1.7e-14	1	79.25
CB10078	1249	RRES_SQS_BRASS_1003	AT5G18190.1	355	316	885	924	92	40	2.5e-07	4	55.47
CB10078	1249	RRES_SQS_BRASS_1003	AT5G18190.2	355	316	885	924	92	40	2.5e-07	5	55.47
CB10078	1249	RRES_SQS_BRASS_1003	AT3G03940.1	355	317	915	953	87	39	6e-05	6	47.55
CB10079	1063	RRES_SQS_BRASS_1002	AT5G07300.1	35	146	946	1057	92	112	8.1e-37	1	153.74
CB10079	1063	RRES_SQS_BRASS_1002	AT5G61900.1	30	146	932	1048	82	117	8.5e-27	2	120.46
CB10079	1063	RRES_SQS_BRASS_1002	AT5G61900.3	30	146	932	1048	82	117	8.5e-27	3	120.46
CB10079	1063	RRES_SQS_BRASS_1002	AT5G07300.1	214	296	1056	1138	93	83	7.6e-26	4	117.29
CB10079	1063	RRES_SQS_BRASS_1002	AT5G61900.1	214	296	1047	1129	86	83	4.1e-20	5	98.27
CB10079	1063	RRES_SQS_BRASS_1002	AT5G61900.3	214	296	1047	1129	86	83	4.1e-20	6	98.27
CB10079	1063	RRES_SQS_BRASS_1002	AT5G07300.1	374	437	1135	1198	92	64	8.9e-17	7	87.17
CB10079	1063	RRES_SQS_BRASS_1002	AT5G61900.1	374	437	1126	1189	82	64	4.7e-11	8	68.15
CB10079	1063	RRES_SQS_BRASS_1002	AT5G61900.3	374	437	1126	1189	82	64	4.7e-11	9	68.15
CB10080	1065	RRES_SQS_BRASS_1002	AT3G18140.1	35	139	108	212	89	105	9.4e-31	1	133.14
CB10080	1065	RRES_SQS_BRASS_1002	AT3G18140.2	35	139	108	212	89	105	9.4e-31	2	133.14
CB10080	1065	RRES_SQS_BRASS_1002	AT3G18140.1	240	328	211	299	89	89	5e-25	3	114.12
CB10080	1065	RRES_SQS_BRASS_1002	AT3G18140.2	240	328	211	299	89	89	5e-25	4	114.12
CB10080	1065	RRES_SQS_BRASS_1002	AT2G22040.1	35	133	123	221	82	99	3.7e-22	5	104.61
CB10081	1066	RRES_SQS_BRASS_1002	AT4G39790.1	303	178	1052	1177	87	126	6.7e-36	1	150.57
CB10081	1066	RRES_SQS_BRASS_1002	AT4G39790.1	105	1	1175	1279	92	105	1.6e-33	2	142.65
CB10081	1066	RRES_SQS_BRASS_1002	AT4G39790.1	395	309	954	1040	89	87	5.7e-24	3	110.95
CB10083	1250	RRES_SQS_BRASS_1003	AT5G17830.1	1	37	1198	1234	91	37	9e-06	3	50.72
CB10083	1250	RRES_SQS_BRASS_1003	AT3G03700.1	2	42	1217	1257	85	41	8.4e-05	4	47.55
CB10083	1250	RRES_SQS_BRASS_1003	AT3G04440.1	2	42	1217	1257	85	41	8.4e-05	5	47.55
CB10089	1067	RRES_SQS_BRASS_1002	AT1G61660.1	271	393	201	323	90	123	3.7e-38	1	158.5
CB10089	1067	RRES_SQS_BRASS_1002	AT1G61660.2	271	393	201	323	90	123	3.7e-38	2	158.5
CB10089	1067	RRES_SQS_BRASS_1002	AT1G61660.1	203	277	43	117	92	75	5.6e-21	3	101.44
CB10089	1067	RRES_SQS_BRASS_1002	AT1G61660.2	203	277	43	117	92	75	5.6e-21	4	101.44
CB10095	1254	RRES_SQS_BRASS_1003	AT4G23730.1	134	48	28	114	89	87	7e-24	1	110.95
CB10097	1070	RRES_SQS_BRASS_1002	AT4G33200.1	220	68	4417	4569	89	153	7.6e-49	1	193.37
CB10099	1071	RRES_SQS_BRASS_1002	AT4G28710.1	238	175	572	635	90	64	7.1e-16	1	84
CB10099	1071	RRES_SQS_BRASS_1002	AT5G43900.1	238	175	575	638	87	64	5.8e-14	2	77.66
CB10099	1071	RRES_SQS_BRASS_1002	AT1G04160.1	235	175	581	641	88	61	1.7e-13	3	76.08
CB10099	1071	RRES_SQS_BRASS_1002	AT2G20290.1	238	175	605	668	84	64	4.7e-12	4	71.32
CB10099	1071	RRES_SQS_BRASS_1002	AT2G20290.1	50	2	667	715	93	49	1.4e-11	5	69.74
CB10099	1071	RRES_SQS_BRASS_1002	AT3G58160.1	233	175	574	632	84	59	1.3e-10	6	66.57
CB10099	1071	RRES_SQS_BRASS_1002	AT1G17580.1	235	175	569	629	81	61	1.1e-09	7	63.4
CB10099	1071	RRES_SQS_BRASS_1002	AT4G28710.1	50	2	634	682	89	49	1.1e-09	8	63.4
CB10099	1071	RRES_SQS_BRASS_1002	AT1G04600.1	50	4	634	680	89	47	1e-08	9	60.23
CB10099	1071	RRES_SQS_BRASS_1002	AT2G31900.1	235	175	578	638	80	61	1e-08	10	60.23
CB10099	1071	RRES_SQS_BRASS_1002	AT2G33240.1	50	4	685	731	87	47	9.2e-08	11	57.06
CB10099	1071	RRES_SQS_BRASS_1002	AT4G28710.1	392	348	532	576	88	45	9.2e-08	12	57.06
CB10099	1071	RRES_SQS_BRASS_1002	AT5G43900.1	50	4	637	683	85	47	8.3e-07	13	53.89
CB10099	1071	RRES_SQS_BRASS_1002	AT3G58160.1	50	13	631	668	92	38	2e-06	14	52.3
CB10099	1071	RRES_SQS_BRASS_1002	AT1G04160.1	389	348	541	582	85	42	2.2e-05	16	49.13
CB10099	1071	RRES_SQS_BRASS_1002	AT2G20290.1	392	348	565	609	82	45	6.7e-05	18	47.55
CB10103	1072	RRES_SQS_BRASS_1002	AT1G64570.1	210	277	1670	1737	86	68	5.6e-15	1	80.83
CB10107	1260	RRES_SQS_BRASS_1003	AT2G33210.1	377	288	1621	1710	87	90	2e-23	1	109.36
CB10107	1260	RRES_SQS_BRASS_1003	AT2G33210.1	296	237	1699	1758	88	60	6.3e-13	2	74.49
CB10107	1260	RRES_SQS_BRASS_1003	AT4G02450.1	302	243	385	444	81	60	4.1e-09	3	61.81
CB10107	1260	RRES_SQS_BRASS_1003	AT4G02450.1	302	245	403	460	82	58	4.1e-09	4	61.81
CB10107	1260	RRES_SQS_BRASS_1003	AT4G02450.2	302	243	385	444	81	60	4.1e-09	5	61.81
CB10107	1260	RRES_SQS_BRASS_1003	AT4G02450.2	302	245	403	460	82	58	4.1e-09	6	61.81
CB10107	1260	RRES_SQS_BRASS_1003	AT4G02450.1	290	245	541	586	89	46	3.7e-08	7	58.64
CB10107	1260	RRES_SQS_BRASS_1003	AT4G02450.2	290	245	541	586	89	46	3.7e-08	8	58.64
CB10107	1260	RRES_SQS_BRASS_1003	AT4G02450.1	287	243	382	426	88	45	1.1e-07	9	57.06
CB10107	1260	RRES_SQS_BRASS_1003	AT4G02450.2	287	243	382	426	88	45	1.1e-07	11	57.06
CB10107	1260	RRES_SQS_BRASS_1003	AT3G23990.1	377	328	1618	1667	82	50	3e-06	13	52.3
CB10107	1260	RRES_SQS_BRASS_1003	AT2G33210.1	302	262	1711	1751	82	41	0.000734	14	44.38
CB10109	1075	RRES_SQS_BRASS_1002	AT5G54570.1	202	1	1141	1342	90	202	3.1e-68	1	258.35
CB10109	1075	RRES_SQS_BRASS_1002	AT5G54570.1	510	433	1031	1108	91	78	1.8e-21	2	103.02
CB10109	1075	RRES_SQS_BRASS_1002	AT1G26560.1	133	90	1213	1256	86	44	3e-06	3	52.3
CB10112	1262	RRES_SQS_BRASS_1003	AT5G52350.1	259	299	1321	1361	82	41	0.00061	1	44.38
CB10114	1076	RRES_SQS_BRASS_1002	AT3G10410.1	370	239	213	344	82	132	5.4e-32	1	137.89
CB10114	1076	RRES_SQS_BRASS_1002	AT3G10410.1	487	375	105	217	83	113	9.6e-27	2	120.46
CB10114	1076	RRES_SQS_BRASS_1002	AT3G10410.1	43	1	366	408	97	43	1.6e-10	3	66.57
CB10116	1263	RRES_SQS_BRASS_1003	AT1G05180.3	105	290	1046	1231	93	186	2.7e-68	1	258.35
CB10116	1263	RRES_SQS_BRASS_1003	AT1G05180.2	105	289	1046	1230	92	185	7.3e-67	2	253.59
CB10116	1263	RRES_SQS_BRASS_1003	AT1G05180.1	105	289	1358	1542	92	185	7.3e-67	3	253.59
CB10116	1263	RRES_SQS_BRASS_1003	AT1G05180.2	411	447	1226	1262	97	37	1.1e-07	5	57.06
CB10116	1263	RRES_SQS_BRASS_1003	AT1G05180.1	411	447	1538	1574	97	37	1.1e-07	6	57.06
CB10119	1264	RRES_SQS_BRASS_1003	AT5G23580.1	233	111	1110	1232	92	123	3.6e-41	1	168.01
CB10119	1264	RRES_SQS_BRASS_1003	AT5G23580.1	110	6	1232	1336	85	105	7.4e-27	2	120.46
CB10119	1264	RRES_SQS_BRASS_1003	AT1G35670.1	233	114	1122	1241	80	120	2e-25	3	115.7
CB10119	1264	RRES_SQS_BRASS_1003	AT5G23580.1	385	323	1035	1097	88	63	1.9e-14	13	79.25
CB10121	1265	RRES_SQS_BRASS_1003	AT5G25880.1	196	319	142	265	90	124	9.8e-39	1	160.08
CB10121	1265	RRES_SQS_BRASS_1003	AT5G11670.1	196	319	142	265	88	124	7.9e-37	2	153.74
CB10122	1077	RRES_SQS_BRASS_1002	AT5G57670.2	148	357	1218	1427	90	210	4.8e-73	1	274.2
CB10122	1077	RRES_SQS_BRASS_1002	AT5G57670.2	1	45	1177	1221	91	45	1.2e-08	8	60.23
CB10122	1077	RRES_SQS_BRASS_1002	AT1G61370.1	272	320	2044	2092	81	49	9e-06	14	50.72
CB10122	1077	RRES_SQS_BRASS_1002	AT5G07180.1	270	312	2489	2531	83	43	8.1e-05	19	47.55
CB10130	1269	RRES_SQS_BRASS_1003	AT1G16670.1	2	89	994	1081	86	88	2e-21	1	103.02
CB10130	1269	RRES_SQS_BRASS_1003	AT1G16670.1	114	190	1097	1173	81	77	2.8e-14	2	79.25
CB10132	1083	RRES_SQS_BRASS_1002	AT2G39630.1	76	120	116	160	88	45	8.5e-08	1	57.06
CB10132	1083	RRES_SQS_BRASS_1002	AT2G39630.2	76	120	116	160	88	45	8.5e-08	2	57.06
CB10143	1085	RRES_SQS_BRASS_1002	AT1G48600.2	215	327	551	663	91	113	2.5e-35	1	148.99
CB10143	1085	RRES_SQS_BRASS_1002	AT1G48600.1	215	327	503	615	91	113	2.5e-35	2	148.99
CB10143	1085	RRES_SQS_BRASS_1002	AT3G18000.1	215	327	551	663	84	113	1.2e-28	3	126.8
CB10143	1085	RRES_SQS_BRASS_1002	AT1G48600.2	410	483	661	734	93	74	1.7e-21	4	103.02
CB10143	1085	RRES_SQS_BRASS_1002	AT1G48600.1	410	483	613	686	93	74	1.7e-21	5	103.02
CB10143	1085	RRES_SQS_BRASS_1002	AT1G73600.2	410	485	700	775	81	76	7.3e-14	6	77.66
CB10143	1085	RRES_SQS_BRASS_1002	AT1G73600.1	410	485	658	733	81	76	7.3e-14	7	77.66
CB10144	1274	RRES_SQS_BRASS_1003	AT3G10490.1	462	500	218	256	87	39	8.7e-05	1	47.55
CB10144	1274	RRES_SQS_BRASS_1003	AT3G10490.2	462	500	218	256	87	39	8.7e-05	2	47.55
CB10150	1277	RRES_SQS_BRASS_1003	AT5G10630.1	474	563	1554	1643	90	90	3e-25	1	115.7
CB10154	1278	RRES_SQS_BRASS_1003	AT5G61730.1	306	157	1900	2049	88	150	2.1e-45	1	182.27
CB10154	1278	RRES_SQS_BRASS_1003	AT5G61690.1	306	175	1858	1989	85	132	7.3e-36	2	150.57
CB10154	1278	RRES_SQS_BRASS_1003	AT3G47730.1	301	158	1929	2072	81	144	5.9e-34	3	144.23
CB10154	1278	RRES_SQS_BRASS_1003	AT5G61690.1	66	1	1989	2054	93	66	1.1e-18	4	93.51
CB10154	1278	RRES_SQS_BRASS_1003	AT5G61730.1	66	1	2049	2114	93	66	1.1e-18	5	93.51
CB10154	1278	RRES_SQS_BRASS_1003	AT3G47730.1	65	1	2074	2138	87	65	2.2e-14	6	79.25
CB10154	1278	RRES_SQS_BRASS_1003	AT5G61690.1	437	406	1829	1860	93	32	0.000226	9	45.96
CB10154	1278	RRES_SQS_BRASS_1003	AT3G47730.1	437	407	1895	1925	93	31	0.000678	12	44.38
CB10167	1282	RRES_SQS_BRASS_1003	AT4G27270.1	2	47	573	618	97	46	6.6e-12	1	71.32
CB10172	1092	RRES_SQS_BRASS_1002	AT5G18930.1	287	345	1	59	94	59	2.2e-16	1	85.59
CB10200	1291	RRES_SQS_BRASS_1003	AT2G41980.1	293	181	37	149	82	113	1.7e-25	1	117.29
CB10200	1291	RRES_SQS_BRASS_1003	AT2G41980.1	181	114	143	210	85	68	4.7e-14	2	79.25
CB10200	1291	RRES_SQS_BRASS_1003	AT3G61790.1	175	114	167	228	83	62	3.5e-11	3	69.74
CB10205	1292	RRES_SQS_BRASS_1003	AT4G24280.1	310	90	364	584	86	221	6e-69	1	259.93
CB10205	1292	RRES_SQS_BRASS_1003	AT5G49910.1	307	87	367	587	81	221	1.9e-58	2	225.06
CB10206	1098	RRES_SQS_BRASS_1002	AT1G60160.1	443	236	266	473	92	208	5.6e-75	1	280.54
CB10206	1098	RRES_SQS_BRASS_1002	AT1G60160.1	75	1	542	616	92	75	4.6e-21	3	101.44
CB10206	1098	RRES_SQS_BRASS_1002	AT1G60160.1	145	75	471	541	90	71	3.4e-18	4	91.93
CB10213	1295	RRES_SQS_BRASS_1003	AT1G68810.1	141	234	29	122	87	94	4.2e-24	1	112.53
CB10213	1295	RRES_SQS_BRASS_1003	AT1G68810.1	221	264	115	158	84	44	5.1e-05	2	49.13
CB10229	1103	RRES_SQS_BRASS_1002	AT3G09930.1	295	438	96	239	82	144	7.3e-36	1	150.57
CB10229	1103	RRES_SQS_BRASS_1002	AT5G03600.1	320	359	46	85	87	40	2.5e-05	5	49.13
CB10234	1104	RRES_SQS_BRASS_1002	AT2G04480.1	98	57	673	714	83	42	0.000274	1	45.96
CB10234	1104	RRES_SQS_BRASS_1002	AT5G55650.1	98	57	409	450	83	42	0.000274	2	45.96
CB10235	1298	RRES_SQS_BRASS_1003	AT5G51070.1	338	289	1	50	84	50	4.7e-07	2	55.47
CB10236	1299	RRES_SQS_BRASS_1003	AT3G42670.1	266	13	283	536	81	254	2.4e-67	1	255.18
CB10236	1299	RRES_SQS_BRASS_1003	AT3G42670.1	442	369	205	278	82	74	6.7e-14	3	77.66
CB10241	1300	RRES_SQS_BRASS_1003	AT4G22660.1	221	326	220	325	82	106	2e-23	6	109.36
CB10241	1300	RRES_SQS_BRASS_1003	AT4G22180.1	77	142	116	181	86	66	7.1e-14	9	77.66
CB10241	1300	RRES_SQS_BRASS_1003	AT4G22170.1	146	209	145	208	87	64	7.1e-14	10	77.66
CB10241	1300	RRES_SQS_BRASS_1003	AT4G22165.1	79	137	85	143	83	59	1.4e-09	11	63.4
CB10241	1300	RRES_SQS_BRASS_1003	AT4G22180.1	155	198	184	227	86	44	3e-06	17	52.3
CB10246	1303	RRES_SQS_BRASS_1003	AT1G64550.1	166	40	2022	2148	94	127	4.2e-45	1	180.69
CB10246	1303	RRES_SQS_BRASS_1003	AT1G64550.1	306	264	1982	2024	97	43	9.5e-11	2	66.57
CB10266	1310	RRES_SQS_BRASS_1003	AT4G00830.1	267	168	1	100	88	100	3.2e-27	1	122.04
CB10266	1310	RRES_SQS_BRASS_1003	AT4G00830.2	267	168	1	100	88	100	3.2e-27	2	122.04
CB10268	1107	RRES_SQS_BRASS_1002	AT3G28030.1	218	129	4168	4257	92	90	3e-27	1	122.04
CB10268	1107	RRES_SQS_BRASS_1002	AT3G28030.1	302	250	4087	4139	86	53	1.3e-09	2	63.4
CB10278	1109	RRES_SQS_BRASS_1002	AT1G74250.1	230	330	921	1021	88	101	8.6e-28	1	123.63
CB10278	1109	RRES_SQS_BRASS_1002	AT1G74250.1	100	174	779	853	82	75	2e-14	2	79.25
CB10278	1109	RRES_SQS_BRASS_1002	AT1G74250.1	346	397	1085	1136	86	52	3.5e-09	3	61.81
CB10278	1109	RRES_SQS_BRASS_1002	AT4G36980.1	182	228	594	640	80	47	6.9e-05	6	47.55
CB10278	1109	RRES_SQS_BRASS_1002	AT4G36980.2	182	228	594	640	80	47	6.9e-05	7	47.55
CB10278	1109	RRES_SQS_BRASS_1002	AT1G66620.1	182	220	870	908	84	39	0.000618	9	44.38
CB10278	1109	RRES_SQS_BRASS_1002	AT2G30280.1	189	221	856	888	90	33	0.000618	10	44.38
CB10278	1109	RRES_SQS_BRASS_1002	AT5G59000.1	182	222	294	334	82	41	0.000618	11	44.38
CB10288	1111	RRES_SQS_BRASS_1002	AT5G60800.1	194	145	65	114	84	50	9.1e-08	1	57.06
CB10291	1315	RRES_SQS_BRASS_1003	AT1G28300.1	290	405	1	116	90	116	1e-35	1	150.57
CB10291	1315	RRES_SQS_BRASS_1003	AT1G28300.1	476	586	212	322	84	111	1.3e-27	2	123.63
CB10297	1112	RRES_SQS_BRASS_1002	AT3G24570.1	1	45	104	148	88	45	1.1e-07	1	57.06
CB10298	1113	RRES_SQS_BRASS_1002	AT4G11980.1	80	1	488	567	93	80	2.2e-24	1	112.53
CB10298	1113	RRES_SQS_BRASS_1002	AT4G11980.1	420	339	317	398	89	82	1.6e-21	2	103.02
CB10298	1113	RRES_SQS_BRASS_1002	AT4G11980.1	266	198	395	463	91	69	3.6e-18	3	91.93
CB10298	1113	RRES_SQS_BRASS_1002	AT4G11980.1	201	167	457	491	94	35	9e-06	4	50.72
CB10299	1114	RRES_SQS_BRASS_1002	AT1G20470.1	130	265	306	441	84	136	4.5e-36	1	150.57
CB10299	1114	RRES_SQS_BRASS_1002	AT1G20470.1	1	74	201	274	90	74	7.5e-20	2	96.68
CB10299	1114	RRES_SQS_BRASS_1002	AT1G76190.1	2	63	196	257	83	62	2.9e-11	3	68.15
CB10302	1115	RRES_SQS_BRASS_1002	AT2G34400.1	220	456	1554	1790	86	237	1.6e-73	1	275.78
CB10302	1115	RRES_SQS_BRASS_1002	AT2G34400.1	3	235	1343	1575	85	233	1.1e-70	2	266.27
CB10302	1115	RRES_SQS_BRASS_1002	AT5G23120.1	254	217	106	143	86	38	0.000238	8	45.96
CB10305	1116	RRES_SQS_BRASS_1002	AT2G23070.1	452	409	337	380	93	44	4e-09	1	61.81
CB10305	1116	RRES_SQS_BRASS_1002	AT2G23080.2	452	409	43	86	93	44	4e-09	2	61.81
CB10305	1116	RRES_SQS_BRASS_1002	AT2G23080.1	452	409	43	86	93	44	4e-09	3	61.81
CB10305	1116	RRES_SQS_BRASS_1002	AT5G67380.1	452	408	271	315	86	45	9.6e-07	4	53.89
CB10305	1116	RRES_SQS_BRASS_1002	AT5G67380.2	452	408	271	315	86	45	9.6e-07	5	53.89
CB10316	1118	RRES_SQS_BRASS_1002	AT5G51600.1	41	1	2025	2065	82	41	0.000836	3	44.38
CB10329	1321	RRES_SQS_BRASS_1003	AT2G20725.1	1459	1294	569	734	83	166	7.3e-43	2	175.93
CB10329	1321	RRES_SQS_BRASS_1003	AT4G38950.1	677	769	187	279	89	93	3.3e-25	3	117.29
CB10329	1321	RRES_SQS_BRASS_1003	AT4G38950.2	677	769	187	279	89	93	3.3e-25	4	117.29
CB10329	1321	RRES_SQS_BRASS_1003	AT2G20725.1	1631	1542	475	564	86	90	7.2e-22	5	106.19
CB10329	1321	RRES_SQS_BRASS_1003	AT2G21300.1	677	767	220	310	82	91	1.6e-18	6	95.1
CB10329	1321	RRES_SQS_BRASS_1003	AT2G21300.2	677	767	220	310	82	91	1.6e-18	7	95.1
CB10329	1321	RRES_SQS_BRASS_1003	AT4G38950.1	446	500	137	191	81	55	4.4e-07	9	57.06
CB10329	1321	RRES_SQS_BRASS_1003	AT4G38950.2	446	500	137	191	81	55	4.4e-07	10	57.06
CB10337	1322	RRES_SQS_BRASS_1003	AT4G24560.1	178	230	1	53	90	53	1.2e-11	2	69.74
CB10348	1325	RRES_SQS_BRASS_1003	AT1G76810.1	274	409	450	585	83	136	1.1e-34	1	147.4
CB10348	1325	RRES_SQS_BRASS_1003	AT1G76820.1	31	128	132	229	85	98	1.1e-24	2	114.12
CB10348	1325	RRES_SQS_BRASS_1003	AT1G76810.1	53	123	172	242	88	71	4.9e-17	5	88.76
CB10348	1325	RRES_SQS_BRASS_1003	AT1G76720.1	40	84	135	179	91	45	6.3e-09	8	61.81
CB10348	1325	RRES_SQS_BRASS_1003	AT2G22080.1	328	375	426	473	81	48	4.1e-05	12	49.13
CB10348	1325	RRES_SQS_BRASS_1003	AT2G19480.1	334	377	948	991	84	44	4.1e-05	13	49.13
CB10348	1325	RRES_SQS_BRASS_1003	AT2G19480.2	334	377	948	991	84	44	4.1e-05	14	49.13
CB10348	1325	RRES_SQS_BRASS_1003	AT1G69440.1	377	338	244	283	85	40	0.000373	16	45.96
CB10349	1326	RRES_SQS_BRASS_1003	AT4G32190.1	529	448	465	546	81	82	2.2e-15	2	84
CB10349	1326	RRES_SQS_BRASS_1003	AT3G29075.1	868	823	828	873	80	46	0.000624	5	45.96
CB10357	1330	RRES_SQS_BRASS_1003	AT5G10120.1	715	864	876	1025	87	150	8.4e-44	1	179.1
CB10357	1330	RRES_SQS_BRASS_1003	AT1G30860.1	1314	1207	1879	1986	89	108	2.1e-31	2	137.89
CB10357	1330	RRES_SQS_BRASS_1003	AT1G30860.1	1494	1383	1771	1882	84	112	1.4e-27	3	125.21
CB10357	1330	RRES_SQS_BRASS_1003	AT1G30860.1	1723	1609	1573	1687	80	115	2.8e-23	4	110.95
CB10357	1330	RRES_SQS_BRASS_1003	AT5G65100.1	760	862	1242	1344	82	103	2.5e-22	5	107.78
CB10357	1330	RRES_SQS_BRASS_1003	AT1G30860.1	1171	1136	2032	2067	88	36	0.000336	11	47.55
CB10357	1330	RRES_SQS_BRASS_1003	AT1G30860.1	1207	1173	1995	2029	91	35	0.000336	12	47.55
CB10367	1331	RRES_SQS_BRASS_1003	AT3G48420.1	261	105	159	315	83	157	9.2e-41	1	168.01
CB10367	1331	RRES_SQS_BRASS_1003	AT4G18120.1	584	635	2058	2109	86	52	8.6e-09	2	61.81
CB10367	1331	RRES_SQS_BRASS_1003	AT4G18120.2	584	635	2058	2109	86	52	8.6e-09	3	61.81
CB10367	1331	RRES_SQS_BRASS_1003	AT3G48420.1	36	3	314	347	91	34	0.000505	4	45.96
CB10372	1333	RRES_SQS_BRASS_1003	AT1G45616.1	471	674	333	536	80	204	9.7e-50	3	198.12
CB10372	1333	RRES_SQS_BRASS_1003	AT2G47170.1	82	3	1	80	88	80	3.7e-20	5	99.85
CB10372	1333	RRES_SQS_BRASS_1003	AT3G62290.1	82	2	1	81	85	81	9e-18	6	91.93
CB10372	1333	RRES_SQS_BRASS_1003	AT1G23490.1	82	3	1	80	83	80	2.4e-16	7	87.17
CB10372	1333	RRES_SQS_BRASS_1003	AT1G70490.1	82	3	1	80	81	80	2e-14	8	80.83
CB10372	1333	RRES_SQS_BRASS_1003	AT1G70490.3	82	3	1	80	81	80	2e-14	9	80.83
CB10372	1333	RRES_SQS_BRASS_1003	AT1G70490.2	82	3	1	80	81	80	2e-14	10	80.83
CB10374	1334	RRES_SQS_BRASS_1003	AT5G25220.1	415	454	838	877	85	40	0.000405	11	45.96
CB10374	1334	RRES_SQS_BRASS_1003	AT5G25220.2	415	454	838	877	85	40	0.000405	13	45.96
CB10378	1336	RRES_SQS_BRASS_1003	AT5G65120.1	206	124	543	625	80	83	2.9e-15	1	82.42
CB10378	1336	RRES_SQS_BRASS_1003	AT5G10110.1	166	121	592	637	82	46	3e-05	3	49.13
CB10382	1339	RRES_SQS_BRASS_1003	AT5G16630.1	60	2	2494	2552	94	59	2.9e-16	3	85.59
CB10382	1339	RRES_SQS_BRASS_1003	AT5G16630.2	60	2	2494	2552	94	59	2.9e-16	4	85.59
CB10382	1339	RRES_SQS_BRASS_1003	AT5G16630.1	128	79	2450	2499	80	50	2.7e-05	8	49.13
CB10382	1339	RRES_SQS_BRASS_1003	AT5G16630.2	128	79	2450	2499	80	50	2.7e-05	9	49.13
CB10385	1341	RRES_SQS_BRASS_1003	AT3G46750.1	416	539	419	542	89	124	1.1e-37	1	156.91
CB10385	1341	RRES_SQS_BRASS_1003	AT3G46750.1	28	149	144	265	89	122	1e-36	2	153.74
CB10385	1341	RRES_SQS_BRASS_1003	AT3G46750.1	202	246	309	353	84	45	1.1e-05	3	50.72
CB10402	1347	RRES_SQS_BRASS_1003	AT3G24480.1	951	784	70	237	85	168	1.3e-47	1	191.78
CB10402	1347	RRES_SQS_BRASS_1003	AT3G30380.1	1647	1580	927	994	85	68	2.9e-13	7	77.66
CB10402	1347	RRES_SQS_BRASS_1003	AT3G30380.2	1647	1580	927	994	85	68	2.9e-13	8	77.66
CB10402	1347	RRES_SQS_BRASS_1003	AT3G30380.1	1571	1528	1021	1064	86	44	1.2e-05	11	52.3
CB10402	1347	RRES_SQS_BRASS_1003	AT3G30380.1	1691	1648	892	935	86	44	1.2e-05	12	52.3
CB10402	1347	RRES_SQS_BRASS_1003	AT3G15070.1	218	267	1	50	82	50	1.2e-05	13	52.3
CB10402	1347	RRES_SQS_BRASS_1003	AT3G30380.2	1691	1648	892	935	86	44	1.2e-05	14	52.3
CB10402	1347	RRES_SQS_BRASS_1003	AT3G30380.2	1571	1529	1021	1063	86	43	3.7e-05	16	50.72
CB10418	1348	RRES_SQS_BRASS_1003	AT1G30820.1	255	130	335	460	87	126	1.6e-36	1	152.16
CB10418	1348	RRES_SQS_BRASS_1003	AT3G12670.1	255	130	335	460	80	126	6.1e-28	2	123.63
CB10418	1348	RRES_SQS_BRASS_1003	AT1G30820.1	39	1	453	491	94	39	6.6e-08	7	57.06
CB10419	1349	RRES_SQS_BRASS_1003	AT3G59040.2	317	401	1689	1773	89	85	8.1e-23	1	107.78
CB10419	1349	RRES_SQS_BRASS_1003	AT3G59040.1	317	401	1668	1752	89	85	8.1e-23	2	107.78
CB10422	1351	RRES_SQS_BRASS_1003	AT3G12340.1	195	115	331	411	97	81	5.5e-28	1	123.63
CB10423	1352	RRES_SQS_BRASS_1003	AT5G49980.1	505	183	1538	1860	91	323	1.1e-120	1	432.7
CB10423	1352	RRES_SQS_BRASS_1003	AT4G24390.2	265	185	1790	1870	85	81	4e-18	4	91.93
CB10423	1352	RRES_SQS_BRASS_1003	AT4G24390.1	265	185	1790	1870	85	81	4e-18	5	91.93
CB10423	1352	RRES_SQS_BRASS_1003	AT3G26810.1	454	421	1436	1469	91	34	0.000276	8	45.96
CB10425	1353	RRES_SQS_BRASS_1003	AT4G27660.1	57	146	298	387	85	90	1.2e-21	1	103.02
CB10425	1353	RRES_SQS_BRASS_1003	AT5G54150.1	57	122	262	327	83	66	4.1e-12	2	71.32
CB10425	1353	RRES_SQS_BRASS_1003	AT4G27660.1	227	286	386	445	81	60	3e-09	3	61.81
CB10429	1355	RRES_SQS_BRASS_1003	AT1G19397.1	237	276	36	75	95	40	3.3e-08	1	58.64
CB10434	1359	RRES_SQS_BRASS_1003	AT1G43710.1	200	395	554	749	86	196	1.5e-59	1	229.82
CB10434	1359	RRES_SQS_BRASS_1003	AT1G43710.1	3	119	439	555	85	117	1.9e-30	2	133.14
CB10434	1359	RRES_SQS_BRASS_1003	AT1G43710.1	468	506	747	785	89	39	4e-06	3	52.3
CB10435	1360	RRES_SQS_BRASS_1003	AT3G58100.1	908	801	250	357	81	108	4.1e-23	1	109.36
CB10435	1360	RRES_SQS_BRASS_1003	AT1G22800.1	81	163	275	357	86	83	8.9e-20	2	98.27
CB10435	1360	RRES_SQS_BRASS_1003	AT3G58100.1	449	376	382	455	89	74	2.4e-18	3	93.51
CB10448	1363	RRES_SQS_BRASS_1003	AT3G54430.1	362	219	97	240	88	144	1.7e-43	1	175.93
CB10448	1363	RRES_SQS_BRASS_1003	AT5G12330.2	292	219	380	453	81	74	5.9e-13	6	74.49
CB10448	1363	RRES_SQS_BRASS_1003	AT5G12330.3	292	219	380	453	81	74	5.9e-13	7	74.49
CB10448	1363	RRES_SQS_BRASS_1003	AT5G12330.1	292	219	380	453	81	74	5.9e-13	8	74.49
CB10448	1363	RRES_SQS_BRASS_1003	AT4G36260.1	290	226	328	392	81	65	1.4e-10	10	66.57
CB10450	1365	RRES_SQS_BRASS_1003	AT5G66540.1	52	2	677	727	86	51	1.3e-08	2	60.23
CB10450	1365	RRES_SQS_BRASS_1003	AT5G66540.1	472	422	334	384	80	51	1e-05	3	50.72
CB10454	1366	RRES_SQS_BRASS_1003	AT3G49530.1	110	1	1	110	82	110	7.8e-26	1	117.29
CB10454	1366	RRES_SQS_BRASS_1003	AT5G08790.1	74	22	19	71	81	53	9.4e-07	2	53.89
CB10475	1371	RRES_SQS_BRASS_1003	AT1G21900.1	179	55	40	164	88	125	2.1e-36	1	152.16
CB10475	1371	RRES_SQS_BRASS_1003	AT1G21900.1	54	5	166	215	86	50	2.9e-08	2	58.64
CB10475	1371	RRES_SQS_BRASS_1003	AT1G57620.1	104	55	106	155	84	50	2.6e-07	3	55.47
CB10478	1373	RRES_SQS_BRASS_1003	AT1G74720.1	242	321	1	80	86	80	8e-19	1	93.51
CB10482	1374	RRES_SQS_BRASS_1003	AT1G12910.1	390	427	90	127	86	38	0.00022	1	45.96
CB10482	1374	RRES_SQS_BRASS_1003	AT3G26640.1	390	427	90	127	86	38	0.00022	2	45.96
CB10483	1375	RRES_SQS_BRASS_1003	AT3G60130.1	444	322	988	1110	83	123	1.9e-30	1	133.14
CB10483	1375	RRES_SQS_BRASS_1003	AT3G60130.2	444	322	832	954	83	123	1.9e-30	2	133.14
CB10483	1375	RRES_SQS_BRASS_1003	AT3G60130.3	444	322	832	954	83	123	1.9e-30	3	133.14
CB10483	1375	RRES_SQS_BRASS_1003	AT3G60130.1	187	145	1106	1148	88	43	1e-06	7	53.89
CB10483	1375	RRES_SQS_BRASS_1003	AT3G60130.2	187	145	950	992	88	43	1e-06	8	53.89
CB10483	1375	RRES_SQS_BRASS_1003	AT3G60130.3	187	149	950	988	89	39	1.2e-05	9	50.72
CB10483	1375	RRES_SQS_BRASS_1003	AT5G44640.1	186	152	1110	1144	88	35	0.000971	10	44.38
CB10483	1375	RRES_SQS_BRASS_1003	AT5G42260.1	186	152	1110	1144	88	35	0.000971	11	44.38
CB10484	1376	RRES_SQS_BRASS_1003	AT4G39970.1	296	386	157	247	82	91	1.1e-19	1	96.68
CB10484	1376	RRES_SQS_BRASS_1003	AT4G39970.1	228	298	86	156	80	71	1.4e-11	2	69.74
CB10484	1376	RRES_SQS_BRASS_1003	AT4G39970.1	167	217	1	51	80	51	7e-06	3	50.72
CB10485	1377	RRES_SQS_BRASS_1003	AT2G43540.1	905	1053	29	177	86	149	4.8e-43	1	175.93
CB10485	1377	RRES_SQS_BRASS_1003	AT3G02980.1	530	409	621	742	86	122	1.5e-32	2	141.06
CB10485	1377	RRES_SQS_BRASS_1003	AT3G02980.1	705	626	541	620	91	80	4.7e-22	3	106.19
CB10485	1377	RRES_SQS_BRASS_1003	AT5G16800.1	707	620	539	626	82	88	3.1e-18	4	93.51
CB10485	1377	RRES_SQS_BRASS_1003	AT5G16800.2	707	626	539	620	82	82	2.5e-16	5	87.17
CB10485	1377	RRES_SQS_BRASS_1003	AT2G43540.1	1053	1108	183	238	91	56	1.6e-12	6	74.49
CB10485	1377	RRES_SQS_BRASS_1003	AT2G43540.1	1109	1150	238	279	85	42	2.4e-05	8	50.72
CB10509	1381	RRES_SQS_BRASS_1003	AT3G50670.1	265	231	794	828	88	35	0.000719	1	44.38
CB10514	1383	RRES_SQS_BRASS_1003	AT5G61730.1	307	158	1900	2049	89	150	2.9e-47	1	188.61
CB10514	1383	RRES_SQS_BRASS_1003	AT3G47730.1	302	159	1929	2072	82	144	8.3e-36	2	150.57
CB10514	1383	RRES_SQS_BRASS_1003	AT5G61690.1	307	176	1858	1989	85	132	8.3e-36	3	150.57
CB10514	1383	RRES_SQS_BRASS_1003	AT5G61690.1	66	1	1989	2054	92	66	1.1e-17	4	90.34
CB10514	1383	RRES_SQS_BRASS_1003	AT5G61730.1	66	1	2049	2114	92	66	1.1e-17	5	90.34
CB10514	1383	RRES_SQS_BRASS_1003	AT5G61690.1	490	431	1780	1839	93	60	9.1e-16	6	84
CB10514	1383	RRES_SQS_BRASS_1003	AT5G61730.1	490	431	1822	1881	93	60	9.1e-16	7	84
CB10514	1383	RRES_SQS_BRASS_1003	AT3G47730.1	490	431	1846	1905	90	60	7.3e-14	8	77.66
CB10514	1383	RRES_SQS_BRASS_1003	AT3G47730.1	65	1	2074	2138	86	65	2.2e-13	9	76.08
CB10517	1384	RRES_SQS_BRASS_1003	AT4G21960.1	149	1	418	566	91	149	1.5e-49	1	196.54
CB10517	1384	RRES_SQS_BRASS_1003	AT5G19910.1	272	367	53	148	89	96	3.9e-27	2	122.04
CB10517	1384	RRES_SQS_BRASS_1003	AT5G19910.1	509	589	149	229	93	81	9.5e-25	3	114.12
CB10537	1390	RRES_SQS_BRASS_1003	AT5G18550.1	164	208	1075	1119	86	45	9.9e-07	1	53.89
CB10537	1390	RRES_SQS_BRASS_1003	AT2G32930.1	165	205	962	1002	82	41	0.000719	3	44.38
CB10543	1394	RRES_SQS_BRASS_1003	AT1G76140.1	668	537	176	307	83	132	1.2e-32	1	141.06
CB10543	1394	RRES_SQS_BRASS_1003	AT1G76140.2	668	537	176	307	83	132	1.2e-32	2	141.06
CB10543	1394	RRES_SQS_BRASS_1003	AT5G65000.1	81	199	839	957	86	119	3.7e-32	3	139.48
CB10543	1394	RRES_SQS_BRASS_1003	AT1G76140.1	434	339	302	397	86	96	4.7e-24	4	112.53
CB10543	1394	RRES_SQS_BRASS_1003	AT1G76140.2	434	339	302	397	86	96	4.7e-24	5	112.53
CB10543	1394	RRES_SQS_BRASS_1003	AT1G76140.1	880	815	1	66	86	66	1.5e-13	8	77.66
CB10543	1394	RRES_SQS_BRASS_1003	AT1G76140.2	880	815	1	66	86	66	1.5e-13	10	77.66
CB10545	1162	RRES_SQS_BRASS_1002	AT2G47890.2	179	1	4	182	84	179	1e-50	1	199.71
CB10545	1162	RRES_SQS_BRASS_1002	AT2G47890.1	179	1	4	182	84	179	1e-50	2	199.71
CB10552	1395	RRES_SQS_BRASS_1003	AT5G15980.1	1	51	8	58	82	51	7.8e-07	2	53.89
CB10552	1395	RRES_SQS_BRASS_1003	AT5G15980.1	50	95	78	123	82	46	2.1e-05	3	49.13
CB10570	1402	RRES_SQS_BRASS_1003	AT5G53770.1	316	283	1488	1521	91	34	0.000256	2	45.96
CB10572	1164	RRES_SQS_BRASS_1002	AT3G11630.1	182	245	145	208	84	64	5.2e-12	1	71.32
CB10572	1164	RRES_SQS_BRASS_1002	AT3G11630.1	35	72	1	38	92	38	3e-06	2	52.3
CB10573	1404	RRES_SQS_BRASS_1003	AT2G16030.1	248	369	223	344	81	122	5e-28	1	125.21
CB10573	1404	RRES_SQS_BRASS_1003	AT4G26730.1	248	369	118	239	81	122	4.5e-27	2	122.04
CB10582	1409	RRES_SQS_BRASS_1003	AT5G40210.1	512	392	1	121	86	121	2.9e-33	1	142.65
CB10582	1409	RRES_SQS_BRASS_1003	AT5G40210.1	241	171	189	259	84	71	3.5e-14	2	79.25
CB10582	1409	RRES_SQS_BRASS_1003	AT3G28100.1	239	179	194	254	80	61	1.8e-08	3	60.23
CB10582	1409	RRES_SQS_BRASS_1003	AT3G28060.1	503	459	7	51	82	45	0.000121	7	47.55
CB10587	1167	RRES_SQS_BRASS_1002	AT4G18840.1	11	101	1121	1211	87	91	9.8e-24	1	110.95
CB10594	1168	RRES_SQS_BRASS_1002	AT5G66310.1	103	215	1719	1831	80	113	9.9e-24	1	110.95
CB10594	1168	RRES_SQS_BRASS_1002	AT5G66310.1	12	96	1631	1715	85	85	6.5e-20	2	98.27
CB10595	1412	RRES_SQS_BRASS_1003	AT4G16630.1	279	170	2059	2168	81	110	3.1e-24	1	112.53
CB10595	1412	RRES_SQS_BRASS_1003	AT4G16630.1	170	131	2167	2206	90	40	4e-06	3	52.3
CB10596	1413	RRES_SQS_BRASS_1003	AT4G02070.1	372	221	635	786	82	152	1.4e-37	1	156.91
CB10596	1413	RRES_SQS_BRASS_1003	AT4G02070.1	569	443	450	576	88	127	4.3e-37	2	155.33
CB10596	1413	RRES_SQS_BRASS_1003	AT4G02070.1	185	65	831	951	89	121	3.8e-36	3	152.16
CB10596	1413	RRES_SQS_BRASS_1003	AT4G02070.1	442	371	574	645	88	72	1.6e-17	4	90.34
CB10596	1413	RRES_SQS_BRASS_1003	AT4G00950.1	383	337	648	694	80	47	0.000119	16	47.55
CB10597	1169	RRES_SQS_BRASS_1002	AT3G13670.1	296	256	345	385	92	41	1.6e-07	1	57.06
CB10597	1169	RRES_SQS_BRASS_1002	AT3G13670.1	457	414	157	200	88	44	4.9e-07	2	55.47
CB10598	1414	RRES_SQS_BRASS_1003	AT2G18530.1	524	469	421	476	80	56	4.9e-07	4	55.47
CB10606	1420	RRES_SQS_BRASS_1003	AT5G47740.1	120	67	1	54	87	54	7.2e-10	1	64.98
CB10623	1170	RRES_SQS_BRASS_1002	AT1G21390.1	292	179	343	456	81	114	1.3e-25	1	117.29
CB10623	1170	RRES_SQS_BRASS_1002	AT1G21390.1	498	405	132	225	86	94	3.2e-23	4	109.36
CB10623	1170	RRES_SQS_BRASS_1002	AT1G21390.1	405	330	224	299	85	76	5.1e-17	5	88.76
CB10623	1170	RRES_SQS_BRASS_1002	AT1G76980.1	405	354	218	269	92	52	3e-12	9	72.91
CB10623	1170	RRES_SQS_BRASS_1002	AT1G76980.2	405	354	218	269	92	52	3e-12	10	72.91
CB10628	1171	RRES_SQS_BRASS_1002	AT5G53080.1	15	89	1256	1330	81	75	3.4e-13	1	76.08
CB10628	1171	RRES_SQS_BRASS_1002	AT5G53080.1	118	164	1378	1424	80	47	0.00013	2	47.55
CB10632	1429	RRES_SQS_BRASS_1003	AT1G73240.1	255	216	2	41	87	40	4.3e-05	2	49.13
CB10639	1433	RRES_SQS_BRASS_1003	AT3G13360.1	6	135	424	553	80	130	6e-29	1	128.38
CB10639	1433	RRES_SQS_BRASS_1003	AT3G13360.1	130	204	572	646	88	75	5.7e-18	3	91.93
CB10639	1433	RRES_SQS_BRASS_1003	AT3G13360.1	235	289	722	776	83	55	2e-08	4	60.23
CB10639	1433	RRES_SQS_BRASS_1003	AT1G21910.1	301	260	64	105	83	42	0.000389	5	45.96
CB10639	1433	RRES_SQS_BRASS_1003	AT3G58850.1	257	298	132	173	83	42	0.000389	6	45.96
Na10B07	1015	RRES_SQS_BRASS_1001	AT3G61620.1	1	47	8	54	89	47	6.3e-09	1	60.23
Na10B07	1015	RRES_SQS_BRASS_1001	AT3G61620.2	1	47	8	54	89	47	6.3e-09	2	60.23
Na10B10	1018	RRES_SQS_BRASS_1001	AT5G60050.1	194	119	133	208	85	76	4.8e-17	1	87.17
Na10B10	1018	RRES_SQS_BRASS_1001	AT5G60050.1	106	47	218	277	86	60	2.9e-12	2	71.32
Na10C06	1023	RRES_SQS_BRASS_1001	AT1G74190.1	99	42	2821	2878	89	58	3.2e-13	1	74.49
Na10C06	1023	RRES_SQS_BRASS_1001	AT1G74170.1	99	42	2821	2878	89	58	3.2e-13	2	74.49
Na10C08	1025	RRES_SQS_BRASS_1001	AT4G15570.1	1	106	1913	2018	90	106	2.6e-32	1	137.89
Na10C08	1025	RRES_SQS_BRASS_1001	AT4G15570.1	103	150	2009	2056	93	48	2.6e-11	2	68.15
Na10D03	1029	RRES_SQS_BRASS_1001	AT3G05520.1	2	46	194	238	93	45	4.9e-10	1	63.4
Na10D03	1029	RRES_SQS_BRASS_1001	AT3G05520.2	2	46	194	238	93	45	4.9e-10	2	63.4
Na10D09	1034	RRES_SQS_BRASS_1001	AT3G59150.1	3	175	781	953	83	173	4.2e-47	1	187.03
Na10F06	1049	RRES_SQS_BRASS_1001	AT2G44730.1	254	185	403	472	84	70	3.5e-14	1	77.66
Na10G08	1058	RRES_SQS_BRASS_1001	AT1G06640.2	96	255	528	687	86	160	1.3e-46	1	185.44
Na10G08	1058	RRES_SQS_BRASS_1001	AT1G06640.1	96	255	528	687	86	160	1.3e-46	2	185.44
Na10G08	1058	RRES_SQS_BRASS_1001	AT1G06640.3	96	255	528	687	86	160	1.3e-46	3	185.44
Na10G08	1058	RRES_SQS_BRASS_1001	AT1G06650.1	96	255	528	687	84	160	9.2e-44	4	175.93
Na10G08	1058	RRES_SQS_BRASS_1001	AT1G06650.2	96	255	528	687	84	160	9.2e-44	5	175.93
Na10G08	1058	RRES_SQS_BRASS_1001	AT1G06645.1	102	255	525	678	83	154	6.7e-41	6	166.42
Na12A07	1071	RRES_SQS_BRASS_1001	AT1G52370.1	100	208	343	451	86	109	4.7e-29	1	126.8
Na12A07	1071	RRES_SQS_BRASS_1001	AT1G52370.2	100	208	343	451	86	109	4.7e-29	2	126.8
Na12A07	1071	RRES_SQS_BRASS_1001	AT1G52370.3	100	208	343	451	86	109	4.7e-29	3	126.8
Na12A07	1071	RRES_SQS_BRASS_1001	AT4G28360.1	100	208	346	454	86	109	4.7e-29	4	126.8
Na12C03	1089	RRES_SQS_BRASS_1001	AT3G51160.1	82	3	76	155	86	80	6e-19	1	93.51
Na12C03	1089	RRES_SQS_BRASS_1001	AT5G66280.1	81	3	41	119	86	79	1.8e-18	2	91.93
Na12C06	1092	RRES_SQS_BRASS_1001	AT1G60530.1	4	107	322	425	86	104	1.5e-27	1	122.04
Na12C06	1092	RRES_SQS_BRASS_1001	AT1G60500.1	2	107	329	434	84	106	1.4e-26	2	118.87
Na12D09	1106	RRES_SQS_BRASS_1001	AT2G32950.1	81	163	1126	1208	97	83	3.3e-29	1	126.8
Na12E02	1111	RRES_SQS_BRASS_1001	AT2G33880.1	252	134	658	776	88	119	1.1e-34	1	145.82
Na12E02	1111	RRES_SQS_BRASS_1001	AT1G29460.1	38	2	89	125	86	37	0.000364	2	44.38
Na12E03	1112	RRES_SQS_BRASS_1001	AT5G67470.1	203	243	24	64	85	41	4.1e-05	1	47.55
Na12E05	1114	RRES_SQS_BRASS_1001	AT2G41510.1	254	196	1263	1321	89	59	1.1e-13	2	76.08
Na12E06B	1116	RRES_SQS_BRASS_1001	AT1G30130.1	173	219	890	936	82	47	4e-06	1	50.72
Na12E06B	1116	RRES_SQS_BRASS_1001	AT1G30130.2	173	219	890	936	82	47	4e-06	2	50.72
Na12E06B	1116	RRES_SQS_BRASS_1001	AT1G30130.1	1	44	732	775	81	44	0.000119	3	45.96
Na12E06B	1116	RRES_SQS_BRASS_1001	AT1G30130.2	1	44	732	775	81	44	0.000119	4	45.96
Na14A06	1153	RRES_SQS_BRASS_1001	AT3G61710.2	1	104	1023	1126	86	104	1.5e-27	1	122.04
Na14A06	1153	RRES_SQS_BRASS_1001	AT3G61710.3	1	104	819	922	86	104	1.5e-27	2	122.04
Na14A06	1153	RRES_SQS_BRASS_1001	AT3G61710.1	1	71	1023	1093	90	71	1.8e-18	3	91.93
Na14A06	1153	RRES_SQS_BRASS_1001	AT3G61710.1	183	255	1089	1161	83	73	3.9e-15	4	80.83
Na14B03	1158	RRES_SQS_BRASS_1001	AT3G61620.1	8	50	12	54	86	43	1e-06	1	52.3
Na14B03	1158	RRES_SQS_BRASS_1001	AT3G61620.2	8	50	12	54	86	43	1e-06	2	52.3
Na14C12	1162	RRES_SQS_BRASS_1001	AT4G34180.1	227	138	268	357	83	90	5.8e-20	1	96.68
Na14D07	1163	RRES_SQS_BRASS_1001	AT3G15680.1	121	2	286	405	85	120	2.1e-32	1	137.89
Na14D07	1163	RRES_SQS_BRASS_1001	AT3G15680.1	216	103	197	310	86	114	1.9e-31	2	134.72
Na14E08	1171	RRES_SQS_BRASS_1001	AT2G21290.1	181	89	3	95	88	93	3.4e-25	1	114.12
Na14E08	1171	RRES_SQS_BRASS_1001	AT2G21290.1	48	1	146	193	91	48	2.1e-10	2	64.98
Na14F11	1179	RRES_SQS_BRASS_1001	AT3G06270.1	23	132	802	911	90	110	2.9e-33	1	141.06
Na14F11	1179	RRES_SQS_BRASS_1001	AT3G06270.1	202	255	909	962	83	54	6.3e-09	2	60.23
Na14G06	1182	RRES_SQS_BRASS_1001	AT4G27020.1	72	1	1376	1447	90	72	5.4e-19	1	93.51
Na14G06	1182	RRES_SQS_BRASS_1001	AT5G54870.1	72	3	1400	1469	84	70	3.2e-14	2	77.66
Na14G06	1182	RRES_SQS_BRASS_1001	AT4G27020.1	236	170	1298	1364	82	67	7.8e-12	3	69.74
Ni2A12	1208	RRES_SQS_BRASS_1001	AT3G47990.1	1	37	32	68	97	37	3.7e-08	1	57.06
Ni2B01	1209	RRES_SQS_BRASS_1001	AT5G14890.1	17	158	1298	1439	89	142	1e-44	1	179.1
Ni2D03	1232	RRES_SQS_BRASS_1001	AT1G54330.1	255	157	59	157	89	99	5.7e-29	1	126.8
Ni2D03	1232	RRES_SQS_BRASS_1001	AT1G69490.1	205	159	118	164	80	47	4.1e-05	13	47.55
Ni2D08	1236	RRES_SQS_BRASS_1001	AT4G16360.1	73	18	287	342	85	56	2.3e-10	1	64.98
Ni2D08	1236	RRES_SQS_BRASS_1001	AT4G16360.2	69	18	288	339	86	52	2.1e-09	2	61.81
Ni3F01	1311	RRES_SQS_BRASS_1001	AT1G12150.1	3	104	1207	1308	85	102	1.2e-25	1	115.7
Ni3F01	1311	RRES_SQS_BRASS_1001	AT1G12150.1	135	214	1337	1416	88	80	7.4e-21	2	99.85
Ni3F01	1311	RRES_SQS_BRASS_1001	AT1G12150.1	111	150	1310	1349	92	40	1.7e-07	3	55.47
Ni3H07	1327	RRES_SQS_BRASS_1001	AT4G26980.1	44	1	403	446	84	44	1.4e-05	1	49.13
Ni4A06	1334	RRES_SQS_BRASS_1001	AT3G11080.1	1	79	2715	2793	84	79	1.6e-17	1	88.76
Ni4A06	1334	RRES_SQS_BRASS_1001	AT3G11010.1	1	79	2565	2643	82	79	1.3e-15	2	82.42
Ni4A06	1334	RRES_SQS_BRASS_1001	AT5G27060.1	1	77	2754	2830	81	77	1.2e-14	3	79.25
Ni4C08	1359	RRES_SQS_BRASS_1001	AT5G35660.1	91	137	946	992	80	47	4.1e-05	4	47.55
Ni4C08	1359	RRES_SQS_BRASS_1001	AT5G35660.1	91	137	973	1019	80	47	4.1e-05	5	47.55
Ni4C08	1359	RRES_SQS_BRASS_1001	AT3G27415.1	89	128	358	397	85	40	0.000123	6	45.96
Ni4C08	1359	RRES_SQS_BRASS_1001	AT3G27416.1	128	89	116	155	85	40	0.000123	7	45.96
Ni4C11	1362	RRES_SQS_BRASS_1001	AT2G43370.1	99	155	92	148	85	57	7.7e-11	1	66.57
Ni4F08	1392	RRES_SQS_BRASS_1001	AT4G29040.1	79	254	1	176	81	176	1e-44	1	179.1
Ni4F08	1392	RRES_SQS_BRASS_1001	AT2G20140.1	79	254	1	176	81	176	9.2e-44	2	175.93
Ni4F09	1393	RRES_SQS_BRASS_1001	AT2G14560.2	43	1	225	267	90	43	5.6e-08	3	57.06
Ni4F09	1393	RRES_SQS_BRASS_1001	AT2G14560.1	43	1	225	267	90	43	5.6e-08	4	57.06
Ni4F09	1393	RRES_SQS_BRASS_1001	AT1G33840.1	42	1	214	255	88	42	2e-06	5	52.3
Ni4F09	1393	RRES_SQS_BRASS_1001	AT5G01750.1	41	1	287	327	87	41	5e-06	6	50.72
Ni4F09	1393	RRES_SQS_BRASS_1001	AT5G01750.2	41	1	287	327	87	41	5e-06	7	50.72
Ni4H04	1411	RRES_SQS_BRASS_1001	AT4G35620.1	96	1	962	1057	89	96	1.5e-27	1	122.04
Ni4H04	1411	RRES_SQS_BRASS_1001	AT2G17620.1	92	1	963	1054	83	92	7.4e-21	2	99.85
Ni4H04	1411	RRES_SQS_BRASS_1001	AT4G35620.1	255	212	920	963	97	44	2.6e-11	3	68.15
Ni4H04	1411	RRES_SQS_BRASS_1001	AT2G17620.1	253	212	919	960	92	42	1.9e-08	4	58.64
Ni4H06	1413	RRES_SQS_BRASS_1001	AT4G01320.1	187	155	1	33	96	33	5e-06	1	50.72
Ol09A03	1422	RRES_SQS_BRASS_1001	AT5G63920.1	65	14	1867	1918	88	52	1.6e-10	1	64.98
Ol09A06	1425	RRES_SQS_BRASS_1001	AT2G41710.1	115	25	58	148	95	91	7.1e-31	1	133.14
Ol09A06	1425	RRES_SQS_BRASS_1001	AT2G41710.2	115	25	58	148	95	91	7.1e-31	2	133.14
Ol09A06	1425	RRES_SQS_BRASS_1001	AT2G41710.1	160	113	1	48	83	48	2e-06	3	52.3
Ol09A06	1425	RRES_SQS_BRASS_1001	AT2G41710.2	160	113	1	48	83	48	2e-06	4	52.3
Ol10A02	1427	RRES_SQS_BRASS_1001	AT5G07290.1	80	218	169	307	82	139	9.7e-34	1	142.65
Ol10A02	1427	RRES_SQS_BRASS_1001	AT5G07290.1	5	50	70	115	82	46	1.4e-05	4	49.13
Ol10B08	1443	RRES_SQS_BRASS_1001	AT4G02750.1	120	166	329	375	82	47	5e-06	1	50.72
Ol10B08	1443	RRES_SQS_BRASS_1001	AT1G43980.1	131	176	265	310	80	46	0.000123	2	45.96
Ol10B08	1443	RRES_SQS_BRASS_1001	AT1G07590.1	166	125	38	79	83	42	0.000123	3	45.96
Ol10B08	1443	RRES_SQS_BRASS_1001	AT2G17210.1	131	166	532	567	88	36	0.000123	4	45.96
Ol10B08	1443	RRES_SQS_BRASS_1001	AT3G26540.1	131	166	343	378	88	36	0.000123	5	45.96
Ol10B08	1443	RRES_SQS_BRASS_1001	AT4G08210.1	131	174	175	218	81	44	0.000123	6	45.96
Ol10B08	1443	RRES_SQS_BRASS_1001	AT5G44230.1	131	166	607	642	88	36	0.000123	7	45.96
Ol10B08	1443	RRES_SQS_BRASS_1001	AT1G09410.1	131	165	199	233	88	35	0.000369	8	44.38
Ol10B08	1443	RRES_SQS_BRASS_1001	AT1G26500.1	129	159	911	941	93	31	0.000369	10	44.38
Ol10B08	1443	RRES_SQS_BRASS_1001	AT5G39680.1	131	171	262	302	82	41	0.000369	11	44.38
Ol10B08	1443	RRES_SQS_BRASS_1001	AT5G59200.1	137	171	673	707	88	35	0.000369	12	44.38
Ol10C01	1447	RRES_SQS_BRASS_1001	AT3G54790.1	1	111	168	278	85	111	5.7e-29	1	126.8
Ol10C01	1447	RRES_SQS_BRASS_1001	AT3G54790.2	1	111	60	170	85	111	5.7e-29	2	126.8
Ol10D01	1454	RRES_SQS_BRASS_1001	AT2G31250.1	251	201	415	465	84	51	5.6e-08	1	57.06
Ol10D01	1454	RRES_SQS_BRASS_1001	AT1G58290.1	45	1	512	556	80	45	0.000369	2	44.38
Ol10D03	1456	RRES_SQS_BRASS_1001	AT1G50500.1	51	137	2380	2466	81	87	1.6e-17	1	88.76
Ol10D03	1456	RRES_SQS_BRASS_1001	AT1G48600.2	200	249	1084	1133	86	50	1.9e-08	2	58.64
Ol10D03	1456	RRES_SQS_BRASS_1001	AT1G48600.1	200	249	1036	1085	86	50	1.9e-08	3	58.64
Ol10D03	1456	RRES_SQS_BRASS_1001	AT3G18000.1	200	249	1084	1133	82	50	2e-06	4	52.3
Ol10E04	1469	RRES_SQS_BRASS_1001	AT1G21580.1	113	2	629	740	81	112	1.1e-24	1	112.53
Ol10E04	1469	RRES_SQS_BRASS_1001	AT1G21580.1	183	109	550	624	89	75	2e-19	2	95.1
Ol10E04	1469	RRES_SQS_BRASS_1001	AT1G21580.1	251	218	500	533	91	34	0.000123	3	45.96
Ol10E05	1470	RRES_SQS_BRASS_1001	AT2G37860.2	122	1	1	122	81	122	1.5e-27	1	122.04
Ol10E05	1470	RRES_SQS_BRASS_1001	AT2G37860.1	122	1	1	122	81	122	1.5e-27	2	122.04
Ol10E05	1470	RRES_SQS_BRASS_1001	AT2G37860.3	122	1	1	122	81	122	1.5e-27	3	122.04
Ol10F09	1486	RRES_SQS_BRASS_1001	AT3G57870.1	169	244	2	77	90	76	7.4e-21	1	99.85
Ol10F11	1488	RRES_SQS_BRASS_1001	AT3G13980.1	120	20	253	353	84	101	2.3e-24	1	110.95
Ol10H02	1503	RRES_SQS_BRASS_1001	AT5G49300.1	91	235	266	410	81	145	9.9e-35	1	145.82
Ol10H02	1503	RRES_SQS_BRASS_1001	AT3G06740.1	177	228	379	430	86	52	1.9e-09	2	61.81
Ol10H02	1503	RRES_SQS_BRASS_1001	AT3G16870.1	177	235	505	563	81	59	5.7e-09	3	60.23
Ol10H02	1503	RRES_SQS_BRASS_1001	AT4G16141.1	175	229	536	590	80	55	4.6e-07	4	53.89
Ol10H04	1505	RRES_SQS_BRASS_1001	AT2G16580.1	181	253	2	74	87	73	1.6e-17	1	88.76
Ol11B03	1518	RRES_SQS_BRASS_1001	AT5G07290.1	95	218	184	307	83	124	2.4e-31	1	134.72
Ol11B03	1518	RRES_SQS_BRASS_1001	AT5G07290.1	5	50	70	115	82	46	1.4e-05	4	49.13
Ol11E03	1538	RRES_SQS_BRASS_1001	AT5G07290.1	200	62	169	307	81	139	2.9e-33	1	141.06
Ol11F12	1549	RRES_SQS_BRASS_1001	AT1G52320.2	42	8	653	687	88	35	0.000369	1	44.38
Ol11H02	1560	RRES_SQS_BRASS_1001	AT2G46590.1	142	253	875	986	95	112	6.1e-40	1	163.25
Ol11H02	1560	RRES_SQS_BRASS_1001	AT2G46590.2	142	253	911	1022	95	112	6.1e-40	2	163.25
Ol11H02	1560	RRES_SQS_BRASS_1001	AT2G46590.1	1	81	755	835	92	81	3.4e-24	3	110.95
Ol11H02	1560	RRES_SQS_BRASS_1001	AT2G46590.2	1	81	791	871	92	81	3.4e-24	4	110.95
Ol12A04	1572	RRES_SQS_BRASS_1001	AT5G18500.1	118	193	995	1070	88	76	4.3e-19	1	93.51
Ol12A04	1572	RRES_SQS_BRASS_1001	AT5G18500.2	118	193	995	1070	88	76	4.3e-19	2	93.51
Ol12A04	1572	RRES_SQS_BRASS_1001	AT1G09440.1	123	190	973	1040	82	68	2.1e-12	3	71.32
Ol12B03	1578	RRES_SQS_BRASS_1001	AT5G49300.1	87	229	268	410	81	143	1.1e-35	1	148.99
Ol12B03	1578	RRES_SQS_BRASS_1001	AT3G16870.1	171	229	505	563	81	59	1.9e-09	2	61.81
Ol12B03	1578	RRES_SQS_BRASS_1001	AT3G06740.1	171	222	379	430	84	52	5.6e-09	3	60.23
Ol12B05	1579	RRES_SQS_BRASS_1001	AT1G64170.1	187	36	301	452	84	152	8.3e-43	1	172.76
Ol13C12	1633	RRES_SQS_BRASS_1001	AT4G37090.1	8	64	325	381	80	57	5.6e-08	3	57.06
Ol13C12	1633	RRES_SQS_BRASS_1001	AT4G37090.2	8	64	319	375	80	57	5.6e-08	4	57.06
Ol13F08	1649	RRES_SQS_BRASS_1001	AT2G46290.1	53	1	81	133	94	53	8.8e-14	1	76.08
Ol13F08	1649	RRES_SQS_BRASS_1001	AT2G46280.3	52	1	1	52	90	52	2.1e-11	2	68.15
Ol13F08	1649	RRES_SQS_BRASS_1001	AT2G46280.1	52	1	1	52	90	52	2.1e-11	3	68.15
Ol13F08	1649	RRES_SQS_BRASS_1001	AT2G46280.2	52	1	1	52	90	52	2.1e-11	4	68.15
Ol13G05	1654	RRES_SQS_BRASS_1001	AT5G51330.1	27	105	10	88	81	79	7.3e-15	1	79.25
Ra1F06	1701	RRES_SQS_BRASS_1001	AT1G15120.1	1	55	34	88	98	55	1.3e-16	1	85.59
Ra1F06	1701	RRES_SQS_BRASS_1001	AT1G15120.1	165	226	84	145	90	62	1.3e-16	2	85.59
Ra1F06	1701	RRES_SQS_BRASS_1001	AT1G15120.2	1	55	235	289	98	55	1.3e-16	3	85.59
Ra1F06	1701	RRES_SQS_BRASS_1001	AT1G15120.2	165	226	285	346	90	62	1.3e-16	4	85.59
Ra1F06	1701	RRES_SQS_BRASS_1001	AT2G01090.1	1	55	34	88	96	55	1.1e-15	5	82.42
Ra1F06	1701	RRES_SQS_BRASS_1001	AT2G01090.1	165	226	84	145	88	62	1.1e-15	6	82.42
Ra1H08	1715	RRES_SQS_BRASS_1001	AT3G49370.1	160	254	440	534	84	95	3.4e-24	1	110.95
Ra1H08	1715	RRES_SQS_BRASS_1001	AT3G49370.1	66	135	348	417	80	70	9.5e-13	2	72.91
Ra1H08	1715	RRES_SQS_BRASS_1001	AT5G24430.1	85	138	370	423	81	54	6.3e-09	4	60.23
Ra1H08	1715	RRES_SQS_BRASS_1001	AT3G49370.1	1	46	304	349	82	46	1.4e-05	5	49.13
Ra2A01	1719	RRES_SQS_BRASS_1001	AT2G45160.1	140	19	116	237	86	122	1.1e-34	1	145.82
Ra2A01	1719	RRES_SQS_BRASS_1001	AT2G45160.1	249	193	1	57	89	57	9.5e-13	3	72.91
Ra2A05	1723	RRES_SQS_BRASS_1001	AT1G72010.1	31	101	418	488	80	71	2.6e-12	1	69.74
Ra2D04	1753	RRES_SQS_BRASS_1001	AT1G15120.1	62	1	84	145	93	62	4.3e-17	1	87.17
Ra2D04	1753	RRES_SQS_BRASS_1001	AT1G15120.2	62	1	285	346	93	62	4.3e-17	2	87.17
Ra2D04	1753	RRES_SQS_BRASS_1001	AT1G15120.1	230	177	35	88	98	54	3.9e-16	3	84
Ra2D04	1753	RRES_SQS_BRASS_1001	AT1G15120.2	230	177	236	289	98	54	3.9e-16	4	84
Ra2D04	1753	RRES_SQS_BRASS_1001	AT2G01090.1	62	3	84	143	91	60	3.5e-15	5	80.83
Ra2D04	1753	RRES_SQS_BRASS_1001	AT2G01090.1	230	177	35	88	96	54	3.5e-15	6	80.83
Ra2E04	1762	RRES_SQS_BRASS_1001	AT3G51830.1	219	144	74	149	88	76	5e-19	1	93.51
Ra2E07	1764	RRES_SQS_BRASS_1001	AT5G51820.1	64	1	1	64	89	64	3.4e-15	1	80.83
Ra2G09	1786	RRES_SQS_BRASS_1001	AT1G50500.1	46	138	2374	2466	82	93	2.2e-20	1	98.27
Ra2G09	1786	RRES_SQS_BRASS_1001	AT1G50970.1	66	121	1626	1681	80	56	1.7e-07	2	55.47
Ra2G09	1786	RRES_SQS_BRASS_1001	AT3G18000.1	212	255	1087	1130	81	44	0.000123	3	45.96
Ra3C04	1810	RRES_SQS_BRASS_1001	AT5G44180.1	99	3	329	425	83	97	2.7e-22	1	104.61
Ra3E05	1830	RRES_SQS_BRASS_1001	AT3G06270.1	111	1	909	1019	90	111	9.7e-34	1	142.65
Ra3H09	1855	RRES_SQS_BRASS_1001	AT3G06780.1	93	155	348	410	80	63	6.7e-10	1	63.4
Ra3H09	1855	RRES_SQS_BRASS_1001	AT3G06780.1	68	107	329	368	90	40	1e-06	2	52.3
Ra3H10	1856	RRES_SQS_BRASS_1001	AT3G12490.2	212	140	129	201	87	73	1.3e-17	1	88.76
Ra3H10	1856	RRES_SQS_BRASS_1001	AT3G12490.1	212	140	30	102	87	73	1.3e-17	2	88.76
Ra3H10	1856	RRES_SQS_BRASS_1001	AT5G12140.1	187	140	73	120	91	48	1.9e-10	3	64.98
sN0206	1112	RRES_SQS_BRASS_1005	AT5G19010.1	225	156	1277	1346	92	70	6.6e-20	1	96.68
sN0207	1113	RRES_SQS_BRASS_1005	AT5G51960.1	85	1	197	281	87	85	2.5e-21	1	101.44
sN0207	1113	RRES_SQS_BRASS_1005	AT5G51960.1	237	177	139	199	86	61	9.5e-13	2	72.91
sN0240A	1139	RRES_SQS_BRASS_1005	AT1G64570.1	252	132	1780	1900	84	121	7.1e-31	1	133.14
sN0240A	1139	RRES_SQS_BRASS_1005	AT1G64570.1	135	96	1894	1933	85	40	0.000123	2	45.96
sN0248	1487	RRES_SQS_BRASS_1005	AT4G36050.2	225	136	439	528	91	90	1.4e-26	1	118.87
sN0248	1487	RRES_SQS_BRASS_1005	AT4G36050.2	87	1	511	597	88	87	3e-23	2	107.78
sN0276	1164	RRES_SQS_BRASS_1005	AT2G23290.1	42	255	1	214	85	214	9.4e-65	1	245.67
sN0276	1164	RRES_SQS_BRASS_1005	AT4G37260.1	52	253	11	212	84	202	4e-57	2	220.31
sN0276	1164	RRES_SQS_BRASS_1005	AT3G55730.1	168	218	256	306	80	51	5e-06	6	50.72
sN0406	1505	RRES_SQS_BRASS_1005	AT4G02400.1	146	253	2393	2500	82	108	1.1e-24	1	112.53
sN0406	1505	RRES_SQS_BRASS_1005	AT5G08600.1	146	213	2351	2418	83	68	3.2e-13	2	74.49
sN0406	1505	RRES_SQS_BRASS_1005	AT5G08600.1	4	50	2299	2345	85	47	5.1e-07	3	53.89
sN0406	1505	RRES_SQS_BRASS_1005	AT4G02400.1	4	50	2341	2387	80	47	4.1e-05	4	47.55
sN0412	1510	RRES_SQS_BRASS_1005	AT2G24590.1	235	133	77	179	85	103	4.2e-26	1	117.29
sN0412	1510	RRES_SQS_BRASS_1005	AT4G31580.1	224	133	88	179	82	92	6.6e-20	2	96.68
sN0412	1510	RRES_SQS_BRASS_1005	AT4G31580.2	224	133	88	179	82	92	6.6e-20	3	96.68
sN0464	1528	RRES_SQS_BRASS_1005	AT4G13450.2	1	35	462	496	88	35	0.000238	1	44.38
sN0552	1543	RRES_SQS_BRASS_1005	AT5G46180.1	204	174	121	151	93	31	0.000369	1	44.38
sN0582	1567	RRES_SQS_BRASS_1005	AT2G48020.2	123	184	288	349	91	62	4.4e-16	1	84
sN0582	1567	RRES_SQS_BRASS_1005	AT2G48020.1	123	184	288	349	91	62	4.4e-16	2	84
sN0582	1567	RRES_SQS_BRASS_1005	AT2G48020.2	1	31	259	289	93	31	0.000369	3	44.38
sN0582	1567	RRES_SQS_BRASS_1005	AT2G48020.1	1	31	259	289	93	31	0.000369	4	44.38
sN0587	1572	RRES_SQS_BRASS_1005	AT1G06890.1	91	3	1	89	91	89	4.2e-26	1	117.29
sN0587	1572	RRES_SQS_BRASS_1005	AT1G06890.2	91	3	1	89	91	89	4.2e-26	2	117.29
sN0587	1572	RRES_SQS_BRASS_1005	AT2G30460.1	91	1	1	91	90	91	4.2e-26	3	117.29
sN0587	1572	RRES_SQS_BRASS_1005	AT2G30460.2	91	1	1	91	90	91	4.2e-26	4	117.29
sN0658	1584	RRES_SQS_BRASS_1005	AT1G27385.1	145	86	550	609	95	60	4.8e-17	1	87.17
sN0658	1584	RRES_SQS_BRASS_1005	AT1G27385.2	145	86	547	606	95	60	4.8e-17	2	87.17
sN0658	1584	RRES_SQS_BRASS_1005	AT1G27385.3	145	82	550	613	92	64	4.8e-17	3	87.17
sN0658	1584	RRES_SQS_BRASS_1005	AT1G27385.4	145	85	547	607	93	61	1.5e-16	4	85.59
sN0724	1768	RRES_SQS_BRASS_1005	AT1G62320.1	119	1	1492	1610	85	119	7.8e-32	1	136.31
sN0724	1768	RRES_SQS_BRASS_1005	AT1G11960.1	120	3	1497	1614	84	118	2.1e-30	2	131.55
sN0724	1768	RRES_SQS_BRASS_1005	AT4G22120.1	119	1	1501	1619	81	119	4.6e-27	3	120.46
sN0724	1768	RRES_SQS_BRASS_1005	AT4G04340.2	119	1	1504	1622	81	119	4.6e-27	4	120.46
sN0724	1768	RRES_SQS_BRASS_1005	AT4G04340.3	119	1	1504	1622	81	119	4.6e-27	5	120.46
sN0724	1768	RRES_SQS_BRASS_1005	AT4G04340.1	119	1	1504	1622	81	119	4.6e-27	6	120.46
sN0724	1768	RRES_SQS_BRASS_1005	AT4G22120.2	119	1	1501	1619	81	119	4.6e-27	7	120.46
sN0724	1768	RRES_SQS_BRASS_1005	AT4G22120.3	119	1	1501	1619	81	119	4.6e-27	8	120.46
sN0724	1768	RRES_SQS_BRASS_1005	AT4G22120.4	119	1	1501	1619	81	119	4.6e-27	9	120.46
sN0724	1768	RRES_SQS_BRASS_1005	AT4G22120.5	119	1	1501	1619	81	119	4.6e-27	10	120.46
sN0761	1798	RRES_SQS_BRASS_1005	AT3G02875.1	5	95	271	361	87	91	1.2e-25	1	115.7
sN0761	1798	RRES_SQS_BRASS_1005	AT3G02875.1	194	255	360	421	96	62	6e-19	2	93.51
sN0761	1798	RRES_SQS_BRASS_1005	AT5G54140.1	195	255	328	388	81	61	6.9e-10	3	63.4
sN0786	1814	RRES_SQS_BRASS_1005	AT3G52580.1	87	39	256	304	85	49	5.6e-08	1	57.06
sN0786	1814	RRES_SQS_BRASS_1005	AT2G36160.1	87	47	256	296	90	41	5.1e-07	2	53.89
sN0786	1814	RRES_SQS_BRASS_1005	AT3G11510.1	87	46	256	297	88	42	2e-06	3	52.3
sN0814F	1831	RRES_SQS_BRASS_1005	AT1G18150.2	154	255	1536	1637	85	102	1.2e-25	1	115.7
sN0814F	1831	RRES_SQS_BRASS_1005	AT1G18150.1	154	255	1536	1637	85	102	1.2e-25	2	115.7
sN0818F	1836	RRES_SQS_BRASS_1005	AT1G72150.1	215	249	1	35	88	35	0.000369	1	44.38
sN0842	1854	RRES_SQS_BRASS_1005	AT2G40880.1	167	126	322	363	90	42	1.7e-07	1	55.47
sN0866	1874	RRES_SQS_BRASS_1005	AT1G02090.2	120	199	157	236	88	80	7.4e-21	1	99.85
sN0866	1874	RRES_SQS_BRASS_1005	AT1G02090.1	120	199	157	236	88	80	7.4e-21	2	99.85
sN0866	1874	RRES_SQS_BRASS_1005	AT1G02090.3	120	199	157	236	88	80	7.4e-21	3	99.85
sN0904F	1894	RRES_SQS_BRASS_1005	AT5G20885.1	254	169	62	147	81	86	4.8e-17	3	87.17
sN0983F	1948	RRES_SQS_BRASS_1005	AT3G17090.1	134	39	1	96	81	96	6.6e-20	1	96.68
sN0983F	1948	RRES_SQS_BRASS_1005	AT3G17090.2	134	39	1	96	81	96	6.6e-20	2	96.68
sN10314R	3479	RRES_SQS_BRASS_1005	AT1G72600.1	76	135	43	102	86	60	2.9e-12	1	71.32
sN10314R	3479	RRES_SQS_BRASS_1005	AT1G72600.1	213	254	180	221	83	42	0.000123	3	45.96
sN10319	3484	RRES_SQS_BRASS_1005	AT3G54220.1	254	1	811	1064	80	254	9.4e-65	1	245.67
sN1035R	1978	RRES_SQS_BRASS_1005	AT2G47510.1	187	129	987	1045	91	59	8.1e-15	1	79.25
sN1035R	1978	RRES_SQS_BRASS_1005	AT2G47510.2	187	129	987	1045	91	59	8.1e-15	2	79.25
sN1035R	1978	RRES_SQS_BRASS_1005	AT5G50950.1	186	131	1009	1064	87	56	1.8e-11	3	68.15
sN1035R	1978	RRES_SQS_BRASS_1005	AT5G50950.2	186	131	1009	1064	87	56	1.8e-11	4	68.15
sN1035R	1978	RRES_SQS_BRASS_1005	AT5G50950.3	186	131	781	836	87	56	1.8e-11	5	68.15
sN10439	3501	RRES_SQS_BRASS_1005	AT1G24620.1	30	158	413	541	91	129	2.5e-42	1	171.18
sN10439	3501	RRES_SQS_BRASS_1005	AT1G24620.1	3	34	385	416	93	32	0.000123	10	45.96
sN10453	3510	RRES_SQS_BRASS_1005	AT3G25070.1	218	178	301	341	87	41	5e-06	1	50.72
sN1046F	1993	RRES_SQS_BRASS_1005	AT2G13540.1	211	157	147	201	90	55	9.5e-13	1	72.91
sN10570	3525	RRES_SQS_BRASS_1005	AT5G64240.1	178	255	234	311	88	78	6.6e-20	1	96.68
sN10570	3525	RRES_SQS_BRASS_1005	AT5G64240.2	178	255	234	311	88	78	6.6e-20	2	96.68
sN10570	3525	RRES_SQS_BRASS_1005	AT5G64240.1	52	98	186	232	87	47	5.6e-08	3	57.06
sN10570	3525	RRES_SQS_BRASS_1005	AT5G64240.2	52	98	186	232	87	47	5.6e-08	4	57.06
sN10575	3530	RRES_SQS_BRASS_1005	AT3G20890.1	76	2	534	608	84	75	1.1e-15	1	82.42
sN10575	3530	RRES_SQS_BRASS_1005	AT3G20890.1	228	181	359	406	93	48	2.3e-11	2	68.15
sN10575	3530	RRES_SQS_BRASS_1005	AT3G20890.1	111	77	500	534	88	35	0.000323	3	44.38
sN1088	2026	RRES_SQS_BRASS_1005	AT1G31850.1	173	1	624	796	89	173	1.2e-56	1	218.73
sN1088	2026	RRES_SQS_BRASS_1005	AT1G31850.3	173	1	624	796	89	173	1.2e-56	2	218.73
sN1088	2026	RRES_SQS_BRASS_1005	AT1G31850.2	173	1	624	796	89	173	1.2e-56	3	218.73
sN1088	2026	RRES_SQS_BRASS_1005	AT4G19120.1	173	1	606	778	80	173	2.2e-41	4	168.01
sN1088	2026	RRES_SQS_BRASS_1005	AT4G19120.2	173	1	606	778	80	173	2.2e-41	5	168.01
sN1113	2048	RRES_SQS_BRASS_1005	AT2G16360.1	132	220	157	245	82	89	1.8e-18	1	91.93
sN11621	3579	RRES_SQS_BRASS_1005	AT2G30980.1	118	179	51	112	83	62	2.6e-11	3	68.15
sN11621	3579	RRES_SQS_BRASS_1005	AT2G30980.1	88	122	24	58	88	35	0.000369	4	44.38
sN11624	3581	RRES_SQS_BRASS_1005	AT2G40280.1	8	142	298	432	87	135	1.8e-39	1	161.67
sN11639	3596	RRES_SQS_BRASS_1005	AT2G35120.1	247	169	1	79	88	79	2.2e-20	1	98.27
sN11639	3596	RRES_SQS_BRASS_1005	AT2G35120.1	52	3	270	319	92	50	2.6e-11	2	68.15
sN11641	3598	RRES_SQS_BRASS_1005	AT4G40030.2	242	168	83	157	90	75	2.2e-20	1	98.27
sN11641	3598	RRES_SQS_BRASS_1005	AT4G40030.1	240	168	1	73	90	73	2e-19	2	95.1
sN11641	3598	RRES_SQS_BRASS_1005	AT4G40040.1	240	168	1	73	90	73	2e-19	3	95.1
sN11641	3598	RRES_SQS_BRASS_1005	AT4G40040.2	240	168	1	73	90	73	2e-19	4	95.1
sN11641	3598	RRES_SQS_BRASS_1005	AT4G40030.3	240	168	1	73	90	73	2e-19	5	95.1
sN11641	3598	RRES_SQS_BRASS_1005	AT1G09200.1	240	170	1	71	85	71	1.3e-15	6	82.42
sN11641	3598	RRES_SQS_BRASS_1005	AT5G10400.1	240	170	1	71	85	71	1.3e-15	7	82.42
sN11641	3598	RRES_SQS_BRASS_1005	AT5G10980.1	240	168	1	73	84	73	1.3e-15	8	82.42
sN11641	3598	RRES_SQS_BRASS_1005	AT5G65360.1	240	168	1	73	82	73	1.1e-13	9	76.08
sN11641	3598	RRES_SQS_BRASS_1005	AT4G40040.1	59	4	71	126	91	56	3.2e-13	10	74.49
sN11641	3598	RRES_SQS_BRASS_1005	AT4G40040.2	59	4	71	126	91	56	3.2e-13	11	74.49
sN11641	3598	RRES_SQS_BRASS_1005	AT5G65350.1	240	182	1	59	86	59	8.6e-12	13	69.74
sN11641	3598	RRES_SQS_BRASS_1005	AT4G40030.1	59	4	71	126	87	56	2.6e-11	14	68.15
sN11641	3598	RRES_SQS_BRASS_1005	AT4G40030.2	59	4	155	210	87	56	2.6e-11	15	68.15
sN11641	3598	RRES_SQS_BRASS_1005	AT4G40030.3	59	4	71	126	87	56	2.6e-11	16	68.15
sN11641	3598	RRES_SQS_BRASS_1005	AT5G10980.1	59	4	71	126	83	56	2.1e-09	19	61.81
sN11650	3605	RRES_SQS_BRASS_1005	AT4G35250.1	84	158	1	75	86	75	1.6e-17	1	88.76
sN11665	3617	RRES_SQS_BRASS_1005	AT4G18593.1	253	115	52	190	89	139	2.8e-43	1	174.35
sN11665	3617	RRES_SQS_BRASS_1005	AT4G18593.1	114	63	188	239	98	52	3.9e-15	2	80.83
sN11667	3619	RRES_SQS_BRASS_1005	AT3G44830.1	210	255	904	949	91	46	2.1e-09	1	61.81
sN11667	3619	RRES_SQS_BRASS_1005	AT3G44830.1	1	46	860	905	86	46	1.7e-07	2	55.47
sN11671	3622	RRES_SQS_BRASS_1005	AT3G44150.1	116	1	84	199	84	116	1.9e-29	1	128.38
sN11671	3622	RRES_SQS_BRASS_1005	AT3G11800.1	62	14	120	168	81	49	5e-06	2	50.72
sN11674	3625	RRES_SQS_BRASS_1005	AT5G09650.1	101	1	112	212	87	101	4.6e-27	1	120.46
sN11674	3625	RRES_SQS_BRASS_1005	AT5G09650.1	164	103	46	107	87	62	3.2e-13	2	74.49
sN11682	3631	RRES_SQS_BRASS_1005	AT1G30755.1	209	168	289	330	88	42	2e-06	2	52.3
sN11682	3631	RRES_SQS_BRASS_1005	AT1G30755.1	255	217	248	286	84	39	0.000369	3	44.38
sN11703	3638	RRES_SQS_BRASS_1005	AT1G69420.2	1	117	937	1053	89	117	1.2e-35	1	148.99
sN11703	3638	RRES_SQS_BRASS_1005	AT1G69420.1	1	117	937	1053	89	117	1.2e-35	2	148.99
sN11703	3638	RRES_SQS_BRASS_1005	AT1G69420.2	207	253	1051	1097	95	47	8.6e-12	3	69.74
sN11703	3638	RRES_SQS_BRASS_1005	AT1G69420.1	207	253	1051	1097	95	47	8.6e-12	4	69.74
sN11717	3651	RRES_SQS_BRASS_1005	AT3G26790.1	101	58	17	60	81	44	0.000123	1	45.96
sN11719	3653	RRES_SQS_BRASS_1005	AT3G55940.1	89	255	299	465	84	167	3.8e-46	1	183.86
sN11719	3653	RRES_SQS_BRASS_1005	AT3G08510.1	89	254	299	464	81	166	7.5e-42	2	169.59
sN11719	3653	RRES_SQS_BRASS_1005	AT3G08510.2	89	254	299	464	81	166	7.5e-42	3	169.59
sN11719	3653	RRES_SQS_BRASS_1005	AT3G08510.3	89	254	299	464	81	166	7.5e-42	4	169.59
sN11719	3653	RRES_SQS_BRASS_1005	AT5G58700.1	88	249	331	492	81	162	6.1e-40	5	163.25
sN11719	3653	RRES_SQS_BRASS_1005	AT5G58700.2	90	249	9	168	81	160	5.5e-39	6	160.08
sN11728	3662	RRES_SQS_BRASS_1005	AT3G62600.1	107	255	881	1029	95	149	1.2e-56	1	218.73
sN11729	3663	RRES_SQS_BRASS_1005	AT5G13640.1	52	255	138	341	82	204	2.9e-54	1	210.8
sN11768F	3699	RRES_SQS_BRASS_1005	AT1G11120.1	3	71	142	210	81	69	8.6e-12	1	69.74
sN11768F	3699	RRES_SQS_BRASS_1005	AT1G11120.2	3	71	142	210	81	69	8.6e-12	2	69.74
sN11768F	3699	RRES_SQS_BRASS_1005	AT1G09812.1	3	46	109	152	81	44	0.000123	3	45.96
sN11781	3712	RRES_SQS_BRASS_1005	AT5G06930.1	15	141	2046	2172	81	127	5.7e-29	1	126.8
sN11787	3715	RRES_SQS_BRASS_1005	AT5G56880.1	125	3	153	275	86	123	9.7e-34	1	142.65
sN11787	3715	RRES_SQS_BRASS_1005	AT5G56880.1	175	107	97	165	82	69	9.5e-13	2	72.91
sN11788	3716	RRES_SQS_BRASS_1005	AT5G66570.1	3	114	133	244	91	112	4e-36	1	150.57
sN11788	3716	RRES_SQS_BRASS_1005	AT3G50820.1	3	114	130	241	81	112	1.1e-24	2	112.53
sN1451	2078	RRES_SQS_BRASS_1005	AT4G10320.1	68	207	1	140	80	140	1.8e-31	1	134.72
sN1503	1619	RRES_SQS_BRASS_1005	AT3G58100.1	100	34	382	448	85	67	1.1e-13	1	76.08
sN1649	1666	RRES_SQS_BRASS_1005	AT3G27080.1	255	145	235	345	83	111	4.6e-27	1	120.46
sN1649	1666	RRES_SQS_BRASS_1005	AT3G27070.1	46	1	325	370	82	46	5e-06	4	50.72
sN1708	1693	RRES_SQS_BRASS_1005	AT4G39220.1	142	59	276	359	83	84	2.5e-21	1	101.44
sN1708	1693	RRES_SQS_BRASS_1005	AT2G21600.1	142	59	273	356	82	84	2.2e-20	2	98.27
sN1786	1717	RRES_SQS_BRASS_1005	AT1G34670.1	45	1	1	45	88	45	5.6e-08	1	57.06
sN1786	1717	RRES_SQS_BRASS_1005	AT3G02940.1	45	1	1	45	84	45	5e-06	2	50.72
sN1786	1717	RRES_SQS_BRASS_1005	AT4G37780.1	45	1	1	45	80	45	0.000369	3	44.38
sN1827	1729	RRES_SQS_BRASS_1005	AT2G02820.1	185	125	922	982	86	61	9.5e-13	1	72.91
sN1827	1729	RRES_SQS_BRASS_1005	AT2G02820.2	185	125	922	982	86	61	9.5e-13	2	72.91
sN1827	1729	RRES_SQS_BRASS_1005	AT5G18110.1	227	176	231	282	88	52	2.3e-10	3	64.98
sN1834	1735	RRES_SQS_BRASS_1005	AT5G15150.1	142	29	295	408	92	114	4.9e-38	1	156.91
sN1834	1735	RRES_SQS_BRASS_1005	AT5G15150.1	231	137	172	266	89	95	4.6e-27	2	120.46
sN1834	1735	RRES_SQS_BRASS_1005	AT3G01220.1	142	29	211	324	82	114	1.4e-26	3	118.87
sN1834	1735	RRES_SQS_BRASS_1005	AT3G01220.1	228	191	139	176	89	38	1.4e-05	6	49.13
sN1902	2284	RRES_SQS_BRASS_1005	AT2G38640.1	175	218	1	44	88	44	1.4e-07	1	55.47
sN1925	2302	RRES_SQS_BRASS_1005	AT5G05690.1	255	11	148	392	90	245	3.2e-86	1	316.99
sN1925	2302	RRES_SQS_BRASS_1005	AT5G05690.2	255	11	148	392	90	245	3.2e-86	2	316.99
sN1925	2302	RRES_SQS_BRASS_1005	AT5G05690.3	45	11	1	35	91	35	5e-06	4	50.72
sN1931	2306	RRES_SQS_BRASS_1005	AT5G13560.1	121	55	1353	1419	88	67	1.3e-15	1	82.42
sN1931	2306	RRES_SQS_BRASS_1005	AT5G13560.1	255	214	1312	1353	88	42	2e-06	2	52.3
sN1932R	2308	RRES_SQS_BRASS_1005	AT3G43600.1	255	142	21	134	83	114	1.5e-27	1	122.04
sN1932R	2308	RRES_SQS_BRASS_1005	AT3G43600.1	79	11	132	200	85	69	1.2e-14	4	79.25
sN1932R	2308	RRES_SQS_BRASS_1005	AT1G50780.1	191	142	94	143	84	50	1.7e-07	7	55.47
sN1932R	2308	RRES_SQS_BRASS_1005	AT1G50780.1	79	47	141	173	93	33	4.1e-05	10	47.55
sN1933	2309	RRES_SQS_BRASS_1005	AT5G12360.1	146	238	417	509	81	93	2e-19	1	95.1
sN1939R	2316	RRES_SQS_BRASS_1005	AT5G63940.1	151	1	259	409	88	151	1.4e-47	1	188.61
sN1939R	2316	RRES_SQS_BRASS_1005	AT5G63940.1	255	208	225	272	89	48	2.1e-09	2	61.81
sN1940	2317	RRES_SQS_BRASS_1005	AT4G29720.1	152	1	534	685	80	152	4.4e-37	1	153.74
sN1940	2317	RRES_SQS_BRASS_1005	AT4G29720.1	208	148	475	535	81	61	6.9e-10	2	63.4
sN1957	2332	RRES_SQS_BRASS_1005	AT3G50240.1	34	162	746	874	84	129	3.2e-34	1	144.23
sN1958	2333	RRES_SQS_BRASS_1005	AT4G17480.1	251	155	540	636	88	97	4.6e-27	1	120.46
sN1958	2333	RRES_SQS_BRASS_1005	AT4G17483.1	251	155	561	657	82	97	2.5e-21	2	101.44
sN1958	2333	RRES_SQS_BRASS_1005	AT5G47350.1	249	165	566	650	80	85	1.3e-15	3	82.42
sN1958	2333	RRES_SQS_BRASS_1005	AT4G17470.1	65	1	651	715	83	65	2.9e-12	4	71.32
sN1958	2333	RRES_SQS_BRASS_1005	AT4G17480.1	65	1	636	700	81	65	2.6e-11	5	68.15
sN1966	2342	RRES_SQS_BRASS_1005	AT1G13330.1	188	2	53	239	86	187	1.2e-56	1	218.73
sN1982	2357	RRES_SQS_BRASS_1005	AT5G13560.1	159	255	1113	1209	92	97	7.1e-31	1	133.14
sN1982	2357	RRES_SQS_BRASS_1005	AT5G13560.1	1	46	1072	1117	91	46	2.1e-09	2	61.81
sN2016	2381	RRES_SQS_BRASS_1005	AT5G42370.1	202	254	55	107	88	53	7.7e-11	1	66.57
sN2022	2386	RRES_SQS_BRASS_1005	AT4G30950.1	221	101	948	1068	90	121	1.6e-38	1	158.5
sN2025	2389	RRES_SQS_BRASS_1005	AT2G23380.1	247	184	1	64	85	64	3.2e-13	1	74.49
sN2033	2395	RRES_SQS_BRASS_1005	AT2G17787.1	100	186	774	860	88	87	3e-23	1	107.78
sN2052	2413	RRES_SQS_BRASS_1005	AT4G21170.1	17	254	53	290	81	238	8.5e-64	1	242.5
sN2065	2187	RRES_SQS_BRASS_1005	AT5G67270.1	112	180	366	434	85	69	1.2e-14	1	79.25
sN2065	2187	RRES_SQS_BRASS_1005	AT5G67270.1	208	255	456	503	89	48	2.1e-09	2	61.81
sN2065	2187	RRES_SQS_BRASS_1005	AT5G67270.1	176	216	427	467	95	41	6.3e-09	3	60.23
sN2171F	2430	RRES_SQS_BRASS_1005	AT5G38670.1	253	179	111	185	80	75	9.5e-13	11	72.91
sN2179F	2438	RRES_SQS_BRASS_1005	AT3G13480.1	121	36	381	466	86	86	2.7e-22	1	104.61
sN2179F	2438	RRES_SQS_BRASS_1005	AT3G13480.1	176	121	314	369	83	56	6.9e-10	2	63.4
sN2189	2447	RRES_SQS_BRASS_1005	AT3G49725.1	161	254	1287	1380	95	94	2.6e-32	1	137.89
sN2189	2447	RRES_SQS_BRASS_1005	AT3G49725.1	10	68	1229	1287	91	59	3.9e-15	2	80.83
sN2191	2448	RRES_SQS_BRASS_1005	AT3G55370.1	127	180	1	54	92	54	3.2e-13	1	74.49
sN2191	2448	RRES_SQS_BRASS_1005	AT3G55370.2	127	180	1	54	92	54	3.2e-13	2	74.49
sN2193	2450	RRES_SQS_BRASS_1005	AT1G18950.1	138	1	1789	1926	86	138	5.5e-39	1	160.08
sN2193	2450	RRES_SQS_BRASS_1005	AT1G18950.1	255	203	1687	1739	88	53	7.7e-11	2	66.57
sN2313	2103	RRES_SQS_BRASS_1005	AT5G18360.1	97	23	842	916	86	75	1.6e-17	1	88.76
sN2313	2103	RRES_SQS_BRASS_1005	AT5G18360.1	164	84	776	856	80	81	1.2e-14	2	79.25
sN2315	2105	RRES_SQS_BRASS_1005	AT2G47170.1	255	182	468	541	97	74	1.1e-24	1	112.53
sN2315	2105	RRES_SQS_BRASS_1005	AT3G62290.1	255	182	468	541	91	74	7.4e-21	2	99.85
sN2315	2105	RRES_SQS_BRASS_1005	AT1G70490.1	255	182	468	541	83	74	3.9e-15	4	80.83
sN2315	2105	RRES_SQS_BRASS_1005	AT1G70490.3	255	182	468	541	83	74	3.9e-15	5	80.83
sN2315	2105	RRES_SQS_BRASS_1005	AT1G70490.2	255	182	468	541	83	74	3.9e-15	6	80.83
sN2315	2105	RRES_SQS_BRASS_1005	AT1G23490.1	255	182	468	541	81	74	3.2e-13	7	74.49
sN2320	2110	RRES_SQS_BRASS_1005	AT3G26790.1	57	93	98	134	94	37	1.7e-07	1	55.47
sN2321	2111	RRES_SQS_BRASS_1005	AT3G11290.1	137	200	932	995	84	64	2.9e-12	1	71.32
sN2322	2112	RRES_SQS_BRASS_1005	AT1G76405.2	134	49	419	504	93	86	1.4e-26	1	118.87
sN2322	2112	RRES_SQS_BRASS_1005	AT1G20816.1	134	49	419	504	87	86	8.2e-22	2	103.02
sN2323	2113	RRES_SQS_BRASS_1005	AT2G36710.1	130	213	1	84	84	84	6e-19	1	93.51
sN2443	2132	RRES_SQS_BRASS_1005	AT3G19510.1	135	254	1031	1150	89	120	4e-36	1	150.57
sN2443	2132	RRES_SQS_BRASS_1005	AT3G19510.1	2	59	975	1032	89	58	3.2e-13	2	74.49
sN2443	2132	RRES_SQS_BRASS_1005	AT3G19510.1	197	239	1294	1336	88	43	5.1e-07	3	53.89
sN2551	2139	RRES_SQS_BRASS_1005	AT3G46740.1	71	1	566	636	81	71	9.5e-13	3	72.91
sN2552	2140	RRES_SQS_BRASS_1005	AT2G45620.1	129	1	849	977	81	129	6.3e-30	1	129.97
sN2555R	2143	RRES_SQS_BRASS_1005	AT2G28650.1	160	22	1451	1589	82	139	1.1e-34	1	145.82
sN2555R	2143	RRES_SQS_BRASS_1005	AT2G28650.1	254	216	1378	1416	92	39	5.1e-07	4	53.89
sN2556	2144	RRES_SQS_BRASS_1005	AT5G04310.1	255	104	269	420	88	152	1.3e-46	1	185.44
sN2556	2144	RRES_SQS_BRASS_1005	AT5G04310.1	104	1	419	522	82	104	1e-23	4	109.36
sN2556	2144	RRES_SQS_BRASS_1005	AT3G54920.1	255	215	221	261	87	41	5e-06	11	50.72
sN2557	2145	RRES_SQS_BRASS_1005	AT3G48120.1	124	253	385	514	80	130	1.7e-28	1	125.21
sN2557	2145	RRES_SQS_BRASS_1005	AT3G48120.1	56	149	251	344	85	94	9.1e-23	2	106.19
sN2557	2145	RRES_SQS_BRASS_1005	AT3G48120.1	115	207	319	411	81	93	2e-19	3	95.1
sN2566	2155	RRES_SQS_BRASS_1005	AT4G18540.1	252	116	694	830	91	137	3.4e-45	1	180.69
sN2567	2156	RRES_SQS_BRASS_1005	AT1G75240.1	218	255	607	644	100	38	2.1e-09	2	61.81
sN2603	2194	RRES_SQS_BRASS_1005	AT1G04260.1	250	1	1	250	84	250	2.7e-74	1	277.37
sN2690	2177	RRES_SQS_BRASS_1005	AT1G28200.1	92	5	227	314	85	88	7.4e-21	1	99.85
sN2690	2177	RRES_SQS_BRASS_1005	AT1G28200.1	239	170	165	234	82	70	3.2e-13	2	74.49
sN2711	2202	RRES_SQS_BRASS_1005	AT4G25520.1	68	237	1611	1780	92	170	5.5e-60	1	229.82
sN2711	2202	RRES_SQS_BRASS_1005	AT4G25515.1	68	245	1422	1599	87	178	3.3e-55	2	213.97
sN2711	2202	RRES_SQS_BRASS_1005	AT5G62090.1	135	182	1861	1908	81	48	1.4e-05	4	49.13
sN2711	2202	RRES_SQS_BRASS_1005	AT5G62090.2	135	182	1861	1908	81	48	1.4e-05	5	49.13
sN2713	2204	RRES_SQS_BRASS_1005	AT5G17690.1	37	79	864	906	88	43	5.1e-07	3	53.89
sN2834	2225	RRES_SQS_BRASS_1005	AT1G77000.1	255	134	960	1081	85	122	2.6e-32	1	137.89
sN2834	2225	RRES_SQS_BRASS_1005	AT1G21410.1	254	132	961	1083	80	123	4.6e-27	2	120.46
sN2942	2233	RRES_SQS_BRASS_1005	AT3G22380.1	255	4	3642	3893	83	252	2e-71	1	267.86
sN2942	2233	RRES_SQS_BRASS_1005	AT3G22380.2	255	4	3642	3893	83	252	2e-71	2	267.86
sN3046	2237	RRES_SQS_BRASS_1005	AT1G21380.1	30	1	1399	1428	96	30	0.000123	3	45.96
sN3482	2266	RRES_SQS_BRASS_1005	AT1G17440.1	111	2	789	898	88	110	2.4e-31	1	134.72
sN3482	2266	RRES_SQS_BRASS_1005	AT1G17440.2	111	2	789	898	88	110	2.4e-31	2	134.72
sN3521F	2987	RRES_SQS_BRASS_1005	AT5G15080.1	66	3	135	198	84	64	2.9e-12	1	71.32
sN3521F	2987	RRES_SQS_BRASS_1005	AT3G01300.1	66	4	135	197	82	63	7.7e-11	2	66.57
sN3521FI	3166	RRES_SQS_BRASS_1005	AT5G15080.1	66	3	135	198	84	64	2.9e-12	1	71.32
sN3521FI	3166	RRES_SQS_BRASS_1005	AT3G01300.1	66	4	135	197	82	63	7.7e-11	2	66.57
sN3523R	2992	RRES_SQS_BRASS_1005	AT3G18295.1	10	134	449	573	80	125	5.1e-28	1	123.63
sN3571R	3040	RRES_SQS_BRASS_1005	AT2G45050.1	154	3	217	368	84	152	6.7e-41	1	166.42
sN3571R	3040	RRES_SQS_BRASS_1005	AT5G66320.1	138	88	335	385	80	51	5e-06	3	50.72
sN3571R	3040	RRES_SQS_BRASS_1005	AT5G66320.2	138	88	335	385	80	51	5e-06	4	50.72
sN3603	2457	RRES_SQS_BRASS_1005	AT4G38240.1	132	202	491	561	90	71	1.8e-18	1	91.93
sN3603	2457	RRES_SQS_BRASS_1005	AT4G38240.2	132	202	491	561	90	71	1.8e-18	2	91.93
sN3603	2457	RRES_SQS_BRASS_1005	AT4G38240.1	1	39	454	492	89	39	5e-06	3	50.72
sN3603	2457	RRES_SQS_BRASS_1005	AT4G38240.2	1	39	454	492	89	39	5e-06	4	50.72
sN3609F	2463	RRES_SQS_BRASS_1005	AT5G01010.1	101	1	418	518	96	101	4e-36	1	150.57
sN3609F	2463	RRES_SQS_BRASS_1005	AT5G01010.2	101	1	418	518	96	101	4e-36	2	150.57
sN3609F	2463	RRES_SQS_BRASS_1005	AT5G01010.3	101	1	418	518	96	101	4e-36	3	150.57
sN3609F	2463	RRES_SQS_BRASS_1005	AT5G01010.1	254	189	354	419	81	66	2.6e-11	4	68.15
sN3609F	2463	RRES_SQS_BRASS_1005	AT5G01010.2	254	189	354	419	81	66	2.6e-11	5	68.15
sN3609F	2463	RRES_SQS_BRASS_1005	AT5G01010.3	254	189	354	419	81	66	2.6e-11	6	68.15
sN3685R	3054	RRES_SQS_BRASS_1005	AT2G43370.1	255	188	303	370	92	68	6e-19	1	93.51
sN3694F	3064	RRES_SQS_BRASS_1005	AT3G55620.1	255	159	11	107	93	97	7.8e-32	1	136.31
sN3733	2484	RRES_SQS_BRASS_1005	AT4G25680.1	254	115	1	140	89	140	9.2e-44	1	175.93
sN3733	2484	RRES_SQS_BRASS_1005	AT4G25660.1	254	115	1	140	88	140	8.3e-43	2	172.76
sN3738	2489	RRES_SQS_BRASS_1005	AT3G11830.1	170	1	15	184	87	170	7.2e-52	1	202.88
sN3749	2496	RRES_SQS_BRASS_1005	AT3G14205.1	90	176	1	87	86	87	2.3e-21	1	101.44
sN3754	2500	RRES_SQS_BRASS_1005	AT4G26860.1	113	174	220	281	95	62	5.4e-18	1	90.34
sN3754	2500	RRES_SQS_BRASS_1005	AT1G11930.1	111	181	257	327	81	71	9.5e-13	2	72.91
sN3754	2500	RRES_SQS_BRASS_1005	AT1G11930.2	111	181	257	327	81	71	9.5e-13	3	72.91
sN3760	2505	RRES_SQS_BRASS_1005	AT1G03370.1	221	13	2476	2684	83	209	1.5e-58	1	225.06
sN3766	2510	RRES_SQS_BRASS_1005	AT1G15820.1	202	114	689	777	89	89	3.7e-25	1	114.12
sN3766	2510	RRES_SQS_BRASS_1005	AT1G13290.1	211	255	450	494	91	45	6.3e-09	2	60.23
sN3776F	2516	RRES_SQS_BRASS_1005	AT5G56090.1	131	22	2	111	82	110	1.2e-25	1	115.7
sN3779R	2517	RRES_SQS_BRASS_1005	AT4G11300.1	117	87	574	604	93	31	0.000369	6	44.38
sN3815	2827	RRES_SQS_BRASS_1005	AT2G42080.1	121	197	716	792	93	77	3e-23	1	107.78
sN3815	2827	RRES_SQS_BRASS_1005	AT3G58020.1	129	197	697	765	86	69	1.3e-15	2	82.42
sN3815	2827	RRES_SQS_BRASS_1005	AT2G42080.1	1	54	665	718	90	54	2.9e-12	3	71.32
sN3815	2827	RRES_SQS_BRASS_1005	AT3G58020.1	3	53	640	690	84	51	5.6e-08	4	57.06
sN3821	2831	RRES_SQS_BRASS_1005	AT5G51010.1	238	110	259	387	91	129	2.5e-42	1	171.18
sN3825J	2835	RRES_SQS_BRASS_1005	AT3G50800.1	255	91	133	297	85	165	4.2e-47	1	187.03
sN3841	2851	RRES_SQS_BRASS_1005	AT5G51840.1	231	175	216	272	84	57	7.7e-11	1	66.57
sN3842	2852	RRES_SQS_BRASS_1005	AT3G48890.1	85	20	354	419	87	66	3.9e-15	1	80.83
sN3845	2854	RRES_SQS_BRASS_1005	AT3G08600.1	255	2	196	449	82	254	1.6e-69	1	261.52
sN3852	2860	RRES_SQS_BRASS_1005	AT3G18140.2	99	203	571	675	88	105	6.3e-30	1	129.97
sN3852	2860	RRES_SQS_BRASS_1005	AT3G18140.1	99	202	571	674	87	104	1.7e-28	2	125.21
sN3852	2860	RRES_SQS_BRASS_1005	AT2G22040.1	114	202	604	692	87	89	3e-23	3	107.78
sN3852	2860	RRES_SQS_BRASS_1005	AT3G18140.1	1	47	542	588	95	47	8.6e-12	4	69.74
sN3852	2860	RRES_SQS_BRASS_1005	AT3G18140.2	1	47	542	588	95	47	8.6e-12	5	69.74
sN3852	2860	RRES_SQS_BRASS_1005	AT2G22040.1	1	46	560	605	82	46	1.4e-05	6	49.13
sN3886	2521	RRES_SQS_BRASS_1005	AT5G57320.1	65	13	2693	2745	90	53	8.6e-12	2	69.74
sN3886I	3169	RRES_SQS_BRASS_1005	AT5G57320.1	65	13	2693	2745	90	53	8.6e-12	2	69.74
sN3892R	2527	RRES_SQS_BRASS_1005	AT5G07320.1	150	1	34	183	80	150	1.1e-34	1	145.82
sN3908	2619	RRES_SQS_BRASS_1005	AT5G56980.1	255	7	457	705	84	249	8.1e-74	1	275.78
sN3908	2619	RRES_SQS_BRASS_1005	AT5G56980.1	255	179	313	389	84	77	1.5e-16	2	85.59
sN3908	2619	RRES_SQS_BRASS_1005	AT4G26130.1	236	179	293	350	82	58	2.1e-09	3	61.81
sN3916	2629	RRES_SQS_BRASS_1005	AT1G78810.1	209	255	551	597	80	47	4.1e-05	3	47.55
sN3916	2629	RRES_SQS_BRASS_1005	AT1G78810.2	209	255	551	597	80	47	4.1e-05	4	47.55
sN3922	2634	RRES_SQS_BRASS_1005	AT3G17611.2	2	255	352	605	84	254	3e-75	1	280.54
sN3922	2634	RRES_SQS_BRASS_1005	AT3G17611.1	2	255	637	890	84	254	3e-75	2	280.54
sN3922	2634	RRES_SQS_BRASS_1005	AT3G17611.3	2	255	154	407	84	254	3e-75	3	280.54
sN4033	2646	RRES_SQS_BRASS_1005	AT2G21630.1	151	252	175	276	82	102	9.1e-23	1	106.19
sN4033	2646	RRES_SQS_BRASS_1005	AT2G21630.1	1	65	19	83	89	65	1.3e-15	2	82.42
sN4034	2647	RRES_SQS_BRASS_1005	AT5G02460.1	51	185	649	783	94	135	4.7e-48	1	190.2
sN4034	2647	RRES_SQS_BRASS_1005	AT5G02460.1	2	63	594	655	90	62	3.9e-15	2	80.83
sN4034	2647	RRES_SQS_BRASS_1005	AT5G02460.1	208	245	800	837	94	38	1.7e-07	3	55.47
sN4038	2652	RRES_SQS_BRASS_1005	AT5G66540.1	2	167	131	296	83	166	3.1e-44	1	177.52
sN4041	2655	RRES_SQS_BRASS_1005	AT3G25590.1	170	115	1048	1103	91	56	3.2e-13	1	74.49
sN4041	2655	RRES_SQS_BRASS_1005	AT3G25590.1	226	168	989	1047	86	59	8.6e-12	2	69.74
sN4041	2655	RRES_SQS_BRASS_1005	AT3G25590.1	86	42	1123	1167	88	45	5.6e-08	3	57.06
sN4148	2664	RRES_SQS_BRASS_1005	AT3G55690.1	138	212	172	246	92	75	2.5e-21	1	101.44
sN4148	2664	RRES_SQS_BRASS_1005	AT3G55690.1	64	105	80	121	85	42	1.4e-05	4	49.13
sN4157	2673	RRES_SQS_BRASS_1005	AT5G58000.1	57	5	479	531	86	53	6.9e-10	2	63.4
sN4276	2693	RRES_SQS_BRASS_1005	AT2G35430.1	71	2	181	250	88	70	4.8e-17	1	87.17
sN4385	2703	RRES_SQS_BRASS_1005	AT1G25350.1	1	94	40	133	80	94	6e-19	1	93.51
sN4404	2531	RRES_SQS_BRASS_1005	AT1G67590.1	102	255	818	971	88	154	1.4e-47	1	188.61
sN4404	2531	RRES_SQS_BRASS_1005	AT1G67590.2	113	210	830	927	88	98	1.5e-27	2	122.04
sN4632	2556	RRES_SQS_BRASS_1005	AT2G03760.1	89	211	190	312	90	123	1.6e-38	1	158.5
sN4632	2556	RRES_SQS_BRASS_1005	AT2G03760.1	1	86	103	188	82	86	1.8e-18	2	91.93
sN4632	2556	RRES_SQS_BRASS_1005	AT2G03760.1	187	255	291	359	91	69	1.8e-18	3	91.93
sN4636	2560	RRES_SQS_BRASS_1005	AT1G32760.1	185	119	81	147	80	67	7.7e-11	2	66.57
sN4636	2560	RRES_SQS_BRASS_1005	AT4G10630.1	250	193	1	58	81	58	1.9e-08	3	58.64
sN4636	2560	RRES_SQS_BRASS_1005	AT1G32760.1	91	47	190	234	86	45	5.1e-07	4	53.89
sN4636	2560	RRES_SQS_BRASS_1005	AT1G32760.1	247	209	7	45	84	39	0.000369	5	44.38
sN4637	2561	RRES_SQS_BRASS_1005	AT5G22000.2	152	240	530	618	89	89	3.7e-25	1	114.12
sN4637	2561	RRES_SQS_BRASS_1005	AT5G22000.1	152	240	530	618	89	89	3.7e-25	2	114.12
sN4637	2561	RRES_SQS_BRASS_1005	AT5G22000.3	152	240	530	618	89	89	3.7e-25	3	114.12
sN4637	2561	RRES_SQS_BRASS_1005	AT5G22000.2	54	122	423	491	85	69	4.4e-16	4	84
sN4637	2561	RRES_SQS_BRASS_1005	AT5G22000.1	54	122	423	491	85	69	4.4e-16	5	84
sN4637	2561	RRES_SQS_BRASS_1005	AT5G22000.3	54	122	423	491	85	69	4.4e-16	6	84
sN4637	2561	RRES_SQS_BRASS_1005	AT1G67770.1	149	185	188	224	89	37	4.1e-05	7	47.55
sN4638	2562	RRES_SQS_BRASS_1005	AT4G23190.1	23	255	460	692	80	233	1.7e-59	1	228.23
sN4638	2562	RRES_SQS_BRASS_1005	AT4G04490.1	158	208	589	639	80	51	5e-06	10	50.72
sN4866F	2587	RRES_SQS_BRASS_1005	AT4G04940.1	1	96	2638	2733	95	96	2.9e-33	1	141.06
sN4982F	2599	RRES_SQS_BRASS_1005	AT1G18260.1	1	255	557	811	86	255	1.7e-80	1	297.97
sN5108	2725	RRES_SQS_BRASS_1005	AT4G34150.1	51	103	344	396	81	53	5.1e-07	1	53.89
sN5108	2725	RRES_SQS_BRASS_1005	AT4G34150.1	195	228	395	428	97	34	2e-06	2	52.3
sN5973	2792	RRES_SQS_BRASS_1005	AT1G30820.1	225	159	510	576	95	67	2.2e-20	1	98.27
sN5973	2792	RRES_SQS_BRASS_1005	AT2G34890.1	230	159	505	576	83	72	3.5e-14	2	77.66
sN5973	2792	RRES_SQS_BRASS_1005	AT1G30820.1	62	1	574	635	85	62	2.9e-12	3	71.32
sN5973	2792	RRES_SQS_BRASS_1005	AT3G12670.1	218	159	517	576	83	60	2.3e-10	4	64.98
sN5973	2792	RRES_SQS_BRASS_1005	AT4G20320.1	224	159	511	576	80	66	2.3e-10	5	64.98
sN5973	2792	RRES_SQS_BRASS_1005	AT4G20320.2	224	159	511	576	80	66	2.3e-10	6	64.98
sN6075R	2794	RRES_SQS_BRASS_1005	AT3G55490.1	210	111	117	216	87	100	1.4e-26	1	118.87
sN6075R	2794	RRES_SQS_BRASS_1005	AT1G19080.1	210	111	117	216	86	100	1.2e-25	2	115.7
sN7160	2868	RRES_SQS_BRASS_1005	AT1G13970.1	222	173	1430	1479	84	50	1.7e-07	1	55.47
sN7161	2869	RRES_SQS_BRASS_1005	AT1G21880.1	152	253	782	883	92	102	2.6e-32	1	137.89
sN7161	2869	RRES_SQS_BRASS_1005	AT1G21880.2	152	253	782	883	92	102	2.6e-32	2	137.89
sN7161	2869	RRES_SQS_BRASS_1005	AT1G77630.1	154	253	775	874	84	100	1e-23	3	109.36
sN7161	2869	RRES_SQS_BRASS_1005	AT1G21880.1	2	57	729	784	94	56	3.9e-15	4	80.83
sN7161	2869	RRES_SQS_BRASS_1005	AT1G21880.2	2	57	729	784	94	56	3.9e-15	5	80.83
sN7402	3067	RRES_SQS_BRASS_1005	AT1G45130.1	255	203	2147	2199	88	53	7.7e-11	1	66.57
sN7407	3073	RRES_SQS_BRASS_1005	AT2G20330.1	244	40	746	950	88	205	3.9e-67	1	253.59
sN7410	3076	RRES_SQS_BRASS_1005	AT1G06430.1	1	105	1362	1466	90	105	7.8e-32	1	136.31
sN7410	3076	RRES_SQS_BRASS_1005	AT2G30950.1	1	105	1383	1487	88	105	6.3e-30	2	129.97
sN7410	3076	RRES_SQS_BRASS_1005	AT1G06430.1	183	255	1466	1538	94	73	2.7e-22	3	104.61
sN7410	3076	RRES_SQS_BRASS_1005	AT2G30950.1	183	255	1487	1559	93	73	2.5e-21	4	101.44
sN7519	3087	RRES_SQS_BRASS_1005	AT1G15760.1	88	128	567	607	90	41	5.1e-07	2	53.89
sN7634	3107	RRES_SQS_BRASS_1005	AT1G25520.1	167	129	287	325	92	39	5.1e-07	1	53.89
sN7634	3107	RRES_SQS_BRASS_1005	AT1G68650.1	162	129	289	322	91	34	0.000123	2	45.96
sN7634	3107	RRES_SQS_BRASS_1005	AT1G25520.1	32	2	321	351	93	31	0.000369	3	44.38
sN7974	3143	RRES_SQS_BRASS_1005	AT4G20910.1	255	138	2273	2390	93	118	6.1e-40	1	163.25
sN7974	3143	RRES_SQS_BRASS_1005	AT4G20910.1	56	2	2387	2441	89	55	8.6e-12	2	69.74
sN7974	3143	RRES_SQS_BRASS_1005	AT4G20920.1	255	219	2178	2214	86	37	0.000369	3	44.38
sN8003	2893	RRES_SQS_BRASS_1005	AT4G26890.1	255	14	82	323	81	242	9.4e-65	1	245.67
sN8081	3147	RRES_SQS_BRASS_1005	AT5G02580.1	90	1	146	235	95	90	2.1e-30	1	131.55
sN8081	3147	RRES_SQS_BRASS_1005	AT5G02580.2	255	202	89	142	98	54	4.4e-16	2	84
sN8081	3147	RRES_SQS_BRASS_1005	AT5G02580.1	255	202	89	142	98	54	4.4e-16	3	84
sN8081	3147	RRES_SQS_BRASS_1005	AT3G55240.1	88	38	142	192	88	51	6.9e-10	4	63.4
sN8081	3147	RRES_SQS_BRASS_1005	AT3G28990.1	88	38	142	192	82	51	5.1e-07	5	53.89
sN8093	3154	RRES_SQS_BRASS_1005	AT2G34050.1	146	255	142	251	86	110	1.9e-29	1	128.38
sN8093I	3168	RRES_SQS_BRASS_1005	AT2G34050.1	146	255	142	251	86	110	1.9e-29	1	128.38
sN8126	2905	RRES_SQS_BRASS_1005	AT1G60650.1	182	153	661	690	96	30	0.000123	1	45.96
sN8126	2905	RRES_SQS_BRASS_1005	AT1G60650.2	182	153	661	690	96	30	0.000123	2	45.96
sN8235	2909	RRES_SQS_BRASS_1005	AT5G63090.2	1	143	215	357	90	143	3.8e-46	1	183.86
sN8235	2909	RRES_SQS_BRASS_1005	AT5G63090.3	1	143	215	357	90	143	3.8e-46	2	183.86
sN8235	2909	RRES_SQS_BRASS_1005	AT5G63090.1	1	143	215	357	90	143	3.8e-46	3	183.86
sN8235	2909	RRES_SQS_BRASS_1005	AT5G63090.4	1	143	215	357	90	143	3.8e-46	4	183.86
sN8235	2909	RRES_SQS_BRASS_1005	AT5G63090.2	145	198	368	421	88	54	2.6e-11	10	68.15
sN8235	2909	RRES_SQS_BRASS_1005	AT5G63090.3	145	198	368	421	88	54	2.6e-11	11	68.15
sN8235	2909	RRES_SQS_BRASS_1005	AT5G63090.1	145	198	368	421	88	54	2.6e-11	12	68.15
sN8235	2909	RRES_SQS_BRASS_1005	AT5G63090.4	145	198	368	421	88	54	2.6e-11	13	68.15
sN8235	2909	RRES_SQS_BRASS_1005	AT5G63090.2	198	255	430	487	84	58	2.3e-10	14	64.98
sN8235	2909	RRES_SQS_BRASS_1005	AT5G63090.3	198	255	430	487	84	58	2.3e-10	15	64.98
sN8235	2909	RRES_SQS_BRASS_1005	AT5G63090.1	198	255	430	487	84	58	2.3e-10	16	64.98
sN8235	2909	RRES_SQS_BRASS_1005	AT5G63090.4	198	255	430	487	84	58	2.3e-10	17	64.98
sN8235	2909	RRES_SQS_BRASS_1005	AT2G45410.1	3	49	235	281	80	47	4.1e-05	20	47.55
sN8240	2914	RRES_SQS_BRASS_1005	AT4G24620.1	87	18	89	158	87	70	4.4e-16	1	84
sN8240	2914	RRES_SQS_BRASS_1005	AT4G24620.2	87	18	89	158	87	70	4.4e-16	2	84
sN8240	2914	RRES_SQS_BRASS_1005	AT4G24620.1	153	103	32	82	80	51	5e-06	3	50.72
sN8240	2914	RRES_SQS_BRASS_1005	AT4G24620.2	153	103	32	82	80	51	5e-06	4	50.72
sN8348	2920	RRES_SQS_BRASS_1005	AT3G09710.1	29	128	706	805	80	100	2.2e-20	1	98.27
sN8348	2920	RRES_SQS_BRASS_1005	AT3G09710.1	157	255	846	944	80	99	2.2e-20	2	98.27
sN8348	2920	RRES_SQS_BRASS_1005	AT2G26180.1	84	128	710	754	80	45	0.000369	6	44.38
sN8353	2924	RRES_SQS_BRASS_1005	AT2G19090.1	122	230	680	788	86	109	5.7e-29	1	126.8
sN8353	2924	RRES_SQS_BRASS_1005	AT2G19090.1	3	89	570	656	90	87	3.7e-25	2	114.12
sN8353	2924	RRES_SQS_BRASS_1005	AT4G30130.1	132	206	555	629	86	75	1.6e-17	4	88.76
sN8353	2924	RRES_SQS_BRASS_1005	AT2G19090.1	89	121	653	685	90	33	0.000369	5	44.38
sN8354	2925	RRES_SQS_BRASS_1005	ATCG00130.1	191	255	152	216	96	65	2.2e-20	1	98.27
sN8462	2932	RRES_SQS_BRASS_1005	AT2G43960.1	148	85	357	420	81	64	2.3e-10	4	64.98
sN8468	2938	RRES_SQS_BRASS_1005	AT3G13640.1	242	139	1	104	86	104	7.1e-31	1	133.14
sN8468	2938	RRES_SQS_BRASS_1005	AT4G19210.1	242	139	1	104	82	104	4.6e-27	2	120.46
sN8468	2938	RRES_SQS_BRASS_1005	AT3G13640.1	58	2	103	159	84	57	6.9e-10	3	63.4
sN8470	2940	RRES_SQS_BRASS_1005	AT5G17460.1	211	3	289	497	80	209	7.2e-52	1	202.88
sN8470	2940	RRES_SQS_BRASS_1005	AT5G17460.1	253	210	232	275	95	44	2.3e-10	2	64.98
sN8474	2943	RRES_SQS_BRASS_1005	AT5G10560.1	34	251	367	584	83	218	5.5e-60	1	229.82
sN8475	2944	RRES_SQS_BRASS_1005	AT5G17560.1	2	61	475	534	100	60	6.6e-20	1	96.68
sN8477	2946	RRES_SQS_BRASS_1005	AT2G42890.1	225	113	1960	2072	84	113	5.7e-29	1	126.8
sN8477	2946	RRES_SQS_BRASS_1005	AT2G42890.2	225	113	1921	2033	84	113	5.7e-29	2	126.8
sN8477	2946	RRES_SQS_BRASS_1005	AT2G42890.3	225	113	1921	2033	84	113	5.7e-29	3	126.8
sN8581	2950	RRES_SQS_BRASS_1005	AT4G05410.1	69	228	24	183	81	160	5.5e-39	1	160.08
sN8583	2952	RRES_SQS_BRASS_1005	AT5G44180.1	186	254	986	1054	88	69	1.5e-16	1	85.59
sN8587	2954	RRES_SQS_BRASS_1005	AT3G57180.1	141	1	656	796	87	141	2.2e-41	1	168.01
sN8587	2954	RRES_SQS_BRASS_1005	AT3G57180.1	207	133	593	667	86	75	1.6e-17	2	88.76
sN8590	2957	RRES_SQS_BRASS_1005	AT3G07730.1	203	133	787	857	81	71	9.5e-13	1	72.91
sN8590	2957	RRES_SQS_BRASS_1005	AT4G01170.1	203	133	697	767	81	71	9.5e-13	2	72.91
sN8590	2957	RRES_SQS_BRASS_1005	AT3G07730.1	246	203	738	781	84	44	1.4e-05	3	49.13
sN8590	2957	RRES_SQS_BRASS_1005	AT4G01170.1	246	203	648	691	84	44	1.4e-05	4	49.13
sN8591	2958	RRES_SQS_BRASS_1005	AT4G10320.1	99	169	3166	3236	80	71	8.6e-12	1	69.74
sN8593	2960	RRES_SQS_BRASS_1005	AT2G18193.1	32	255	966	1189	88	224	2.4e-73	1	274.2
sN8593	2960	RRES_SQS_BRASS_1005	AT2G18190.1	1	255	947	1201	83	255	6.5e-72	2	269.44
sN8607	3256	RRES_SQS_BRASS_1005	AT5G18350.1	177	248	3355	3426	83	72	3.5e-14	1	77.66
sN8607	3256	RRES_SQS_BRASS_1005	AT5G18370.1	78	127	3382	3431	80	50	1.4e-05	2	49.13
sN8615	3260	RRES_SQS_BRASS_1005	AT5G52200.1	83	2	146	227	82	82	4.8e-17	1	87.17
sN8831	3273	RRES_SQS_BRASS_1005	AT1G55250.1	54	135	2426	2507	87	82	7.4e-21	1	99.85
sN8831	3273	RRES_SQS_BRASS_1005	AT1G55250.2	54	135	875	956	87	82	7.4e-21	2	99.85
sN8833	3275	RRES_SQS_BRASS_1005	AT1G63120.1	6	255	679	928	88	250	7.7e-84	1	309.07
sN8833	3275	RRES_SQS_BRASS_1005	AT1G12750.1	121	255	764	898	81	135	7.8e-32	2	136.31
sN8833	3275	RRES_SQS_BRASS_1005	AT1G12750.2	121	255	764	898	81	135	7.8e-32	3	136.31
sN8841	3281	RRES_SQS_BRASS_1005	AT2G35190.1	127	219	78	170	97	93	9.7e-34	1	142.65
sN8841	3281	RRES_SQS_BRASS_1005	AT2G35190.1	2	38	41	77	97	37	5.6e-08	3	57.06
sN9066	3438	RRES_SQS_BRASS_1005	AT4G29420.1	255	3	470	722	87	253	6.3e-82	1	302.73
sN9070B	3444	RRES_SQS_BRASS_1005	AT5G23290.1	97	254	40	197	86	158	1.1e-45	1	182.27
sN9176	3450	RRES_SQS_BRASS_1005	AT1G73920.1	36	82	1	47	87	47	5.6e-08	1	57.06
sN9203	3337	RRES_SQS_BRASS_1005	AT1G06720.1	76	1	1599	1674	82	76	3.9e-15	2	80.83
sN9317	3349	RRES_SQS_BRASS_1005	AT1G54920.2	162	253	148	239	83	92	7.4e-21	1	99.85
sN9317	3349	RRES_SQS_BRASS_1005	AT1G54920.1	162	253	148	239	83	92	7.4e-21	2	99.85
sN9317	3349	RRES_SQS_BRASS_1005	AT1G54920.2	39	73	1	35	94	35	5e-06	3	50.72
sN9317	3349	RRES_SQS_BRASS_1005	AT1G54920.1	39	73	1	35	94	35	5e-06	4	50.72
sN9317	3349	RRES_SQS_BRASS_1005	AT1G54920.2	83	122	63	102	87	40	1.4e-05	5	49.13
sN9317	3349	RRES_SQS_BRASS_1005	AT1G54920.1	83	122	63	102	87	40	1.4e-05	6	49.13
sN9318	3350	RRES_SQS_BRASS_1005	AT3G57660.1	41	119	3951	4029	83	79	1.5e-16	1	85.59
sN9318	3350	RRES_SQS_BRASS_1005	AT3G57660.1	107	140	3978	4011	91	34	0.000123	2	45.96
sN9320	3352	RRES_SQS_BRASS_1005	AT5G10060.1	78	3	485	560	93	76	9.1e-23	1	106.19
sN9320	3352	RRES_SQS_BRASS_1005	AT5G65180.1	73	2	487	558	83	72	3.5e-14	2	77.66
sN9320	3352	RRES_SQS_BRASS_1005	AT5G65180.2	73	2	103	174	83	72	3.5e-14	3	77.66
sN9426	3358	RRES_SQS_BRASS_1005	AT1G48400.1	214	71	1085	1228	87	144	8.3e-43	1	172.76
sN9426	3358	RRES_SQS_BRASS_1005	AT1G47920.1	209	71	673	811	82	139	1.1e-34	2	145.82
sN9426	3358	RRES_SQS_BRASS_1005	AT1G48390.1	171	71	867	967	84	101	3.4e-24	6	110.95
sN9427	3359	RRES_SQS_BRASS_1005	AT1G77840.1	1	128	220	347	84	128	2.9e-33	1	141.06
sN9427	3359	RRES_SQS_BRASS_1005	AT1G77840.1	121	255	331	465	80	135	6.3e-30	2	129.97
sN9429	3361	RRES_SQS_BRASS_1005	AT3G30380.1	67	239	619	791	86	173	6.4e-51	1	199.71
sN9429	3361	RRES_SQS_BRASS_1005	AT3G30380.2	67	239	619	791	86	173	6.4e-51	2	199.71
sN9432	3364	RRES_SQS_BRASS_1005	AT5G17910.1	117	164	268	315	81	48	1.4e-05	1	49.13
sN9535F	3367	RRES_SQS_BRASS_1005	AT2G39910.1	67	138	1210	1281	81	72	3.2e-13	1	74.49
sN9537	3369	RRES_SQS_BRASS_1005	AT3G57550.1	104	243	806	945	87	140	6.7e-41	1	166.42
sN9537	3369	RRES_SQS_BRASS_1005	AT3G57550.2	104	243	806	945	87	140	6.7e-41	2	166.42
sN9537	3369	RRES_SQS_BRASS_1005	AT2G41880.1	106	243	808	945	83	138	3.6e-35	3	147.4
sN9539	3371	RRES_SQS_BRASS_1005	AT1G69160.1	100	2	842	940	92	99	7.8e-32	1	136.31
sN9542	3374	RRES_SQS_BRASS_1005	AT3G19190.1	64	227	588	751	87	164	1.7e-49	1	194.95
sN9542	3374	RRES_SQS_BRASS_1005	AT3G19190.1	1	71	528	598	80	71	8.6e-12	2	69.74
sN9644	3376	RRES_SQS_BRASS_1005	AT5G50310.1	155	255	847	947	90	101	6.3e-30	1	129.97
sN9644	3376	RRES_SQS_BRASS_1005	AT5G50310.1	2	70	789	857	91	69	1.8e-18	2	91.93
sN9646	3378	RRES_SQS_BRASS_1005	AT1G54040.2	184	255	32	103	87	72	4.8e-17	1	87.17
sN9756	3387	RRES_SQS_BRASS_1005	AT3G14900.1	1	255	1030	1284	85	255	1.1e-76	1	285.29
sN9762	3392	RRES_SQS_BRASS_1005	AT1G72440.1	72	215	2461	2604	86	144	6.7e-41	1	166.42
sN9762	3392	RRES_SQS_BRASS_1005	AT1G72440.1	198	255	2584	2641	91	58	3.5e-14	2	77.66
sN9866	3397	RRES_SQS_BRASS_1005	AT2G40765.1	255	207	69	117	89	49	6.9e-10	1	63.4
sN9866	3397	RRES_SQS_BRASS_1005	AT2G40765.1	47	3	115	159	82	45	4.1e-05	2	47.55
sN9867	3398	RRES_SQS_BRASS_1005	AT3G17030.1	55	1	1751	1805	92	55	1.1e-13	1	76.08
sN9872	3402	RRES_SQS_BRASS_1005	AT3G53402.1	205	249	15	59	84	45	5e-06	1	50.72
sN9874	3404	RRES_SQS_BRASS_1005	AT2G31480.1	3	88	346	431	80	86	4.4e-16	1	84
sN9874	3404	RRES_SQS_BRASS_1005	AT2G31480.1	132	188	487	543	82	57	6.3e-09	3	60.23
sN9992F	3418	RRES_SQS_BRASS_1005	AT1G15000.1	2	255	1033	1286	85	254	3.3e-76	1	283.71
sNRA56	245	RRES_SQS_BRASS_1005	AT5G47770.1	126	47	299	378	85	80	5.4e-18	1	90.34
sNRA56	245	RRES_SQS_BRASS_1005	AT4G17190.1	123	47	176	252	84	77	1.5e-16	2	85.59
sNRB24	337	RRES_SQS_BRASS_1005	AT3G06270.1	26	135	802	911	90	110	2.9e-33	1	141.06
sNRB45	321	RRES_SQS_BRASS_1005	AT3G06270.1	110	11	909	1008	90	100	1.9e-29	1	128.38
sNRB45	321	RRES_SQS_BRASS_1005	AT3G06270.1	253	180	838	911	91	74	7.4e-21	2	99.85
sNRB50	335	RRES_SQS_BRASS_1005	AT1G65730.1	186	231	979	1024	91	46	2.1e-09	1	61.81
sNRB69	480	RRES_SQS_BRASS_1005	AT5G47110.1	116	190	1	75	89	75	2e-19	1	95.1
sNRC03	73	RRES_SQS_BRASS_1005	AT2G30560.1	198	151	52	99	81	48	1.4e-05	3	49.13
sNRC03	73	RRES_SQS_BRASS_1005	AT5G62440.1	198	155	541	584	81	44	0.000123	5	45.96
sNRC03	73	RRES_SQS_BRASS_1005	AT2G30560.1	198	154	49	93	80	45	0.000369	6	44.38
sNRC03	73	RRES_SQS_BRASS_1005	AT5G19090.1	199	155	366	410	80	45	0.000369	7	44.38
sNRC03	73	RRES_SQS_BRASS_1005	AT5G19090.2	199	155	366	410	80	45	0.000369	8	44.38
sNRC03	73	RRES_SQS_BRASS_1005	AT5G19090.3	199	155	366	410	80	45	0.000369	9	44.38
sNRC10	165	RRES_SQS_BRASS_1005	AT5G57580.1	43	3	58	98	92	41	5.6e-08	1	57.06
sNRC10	165	RRES_SQS_BRASS_1005	AT4G25800.1	43	3	25	65	87	41	5e-06	2	50.72
sNRC10	165	RRES_SQS_BRASS_1005	AT4G25800.2	43	3	25	65	87	41	5e-06	3	50.72
sNRC57	484	RRES_SQS_BRASS_1005	AT3G54100.1	125	84	1	42	85	42	1.4e-05	1	49.13
sNRC73	485	RRES_SQS_BRASS_1005	AT3G08630.1	124	1	269	392	83	124	2.4e-31	1	134.72
sNRC73	485	RRES_SQS_BRASS_1005	AT3G08640.1	124	7	278	395	84	118	2.1e-30	2	131.55
sNRD11	262	RRES_SQS_BRASS_1005	AT1G67230.1	103	33	1	71	91	71	2e-19	1	95.1
sNRD57	249	RRES_SQS_BRASS_1005	AT1G30270.1	123	83	250	290	85	41	4.1e-05	1	47.55
sNRD71	505	RRES_SQS_BRASS_1005	AT5G38790.1	218	255	1	38	94	38	5.6e-08	1	57.06
sNRD76	270	RRES_SQS_BRASS_1005	AT3G61620.1	1	47	8	54	95	47	7.7e-12	1	69.74
sNRD76	270	RRES_SQS_BRASS_1005	AT3G61620.2	1	47	8	54	95	47	7.7e-12	2	69.74
sNRD76	270	RRES_SQS_BRASS_1005	AT3G61620.1	184	232	53	101	91	49	7e-11	3	66.57
sNRD76	270	RRES_SQS_BRASS_1005	AT3G61620.2	184	232	53	101	91	49	7e-11	4	66.57
sNRE14	348	RRES_SQS_BRASS_1005	AT5G27030.1	117	2	260	375	82	116	1.5e-27	1	122.04
sNRE14	348	RRES_SQS_BRASS_1005	AT5G27030.1	255	188	197	264	94	68	6.6e-20	2	96.68
sNRE14	348	RRES_SQS_BRASS_1005	AT1G80490.1	252	191	200	261	93	62	4.8e-17	4	87.17
sNRE14	348	RRES_SQS_BRASS_1005	AT1G80490.2	252	191	200	261	93	62	4.8e-17	5	87.17
sNRE14	348	RRES_SQS_BRASS_1005	AT1G15750.1	253	194	199	258	86	60	2.9e-12	6	71.32
sNRE14	348	RRES_SQS_BRASS_1005	AT1G15750.2	253	194	199	258	86	60	2.9e-12	7	71.32
sNRE14	348	RRES_SQS_BRASS_1005	AT1G15750.3	253	194	199	258	86	60	2.9e-12	8	71.32
sNRE14	348	RRES_SQS_BRASS_1005	AT1G15750.4	253	194	199	258	86	60	2.9e-12	9	71.32
sNRE14	348	RRES_SQS_BRASS_1005	AT3G16830.1	250	192	202	260	84	59	7.7e-11	10	66.57
sNRE14	348	RRES_SQS_BRASS_1005	AT3G15880.1	253	195	199	257	83	59	6.9e-10	11	63.4
sNRE14	348	RRES_SQS_BRASS_1005	AT3G15880.2	253	195	199	257	83	59	6.9e-10	12	63.4
sNRE31	661	RRES_SQS_BRASS_1005	AT1G08180.1	211	255	27	71	82	45	1.4e-05	1	49.13
sNRE31	661	RRES_SQS_BRASS_1005	AT1G08180.1	188	222	1	35	88	35	0.000369	2	44.38
sNRF19	522	RRES_SQS_BRASS_1005	AT1G34220.1	157	98	400	459	91	60	2.2e-15	1	80.83
sNRF19	522	RRES_SQS_BRASS_1005	AT1G34220.2	157	98	400	459	91	60	2.2e-15	2	80.83
sNRF19	522	RRES_SQS_BRASS_1005	AT1G25420.1	137	100	420	457	84	38	0.000621	3	42.79
sNRF19	522	RRES_SQS_BRASS_1005	AT1G25420.2	137	100	216	253	84	38	0.000621	4	42.79
sNRF19	522	RRES_SQS_BRASS_1005	AT1G25420.3	137	100	216	253	84	38	0.000621	5	42.79
sNRF22	524	RRES_SQS_BRASS_1005	AT3G60390.1	165	41	1	125	88	125	1.3e-36	1	152.16
sNRG06	220	RRES_SQS_BRASS_1005	AT2G44050.1	121	219	3	101	81	99	2.5e-21	1	101.44
sNRG20	254	RRES_SQS_BRASS_1005	AT3G55005.1	1	128	602	729	82	128	2.1e-30	1	131.55
sNRG20	254	RRES_SQS_BRASS_1005	AT3G55000.1	1	128	614	741	82	128	2.1e-30	2	131.55
sNRG20	254	RRES_SQS_BRASS_1005	AT3G55000.1	212	255	735	778	93	44	2.1e-09	3	61.81
sNRG20	254	RRES_SQS_BRASS_1005	AT3G55005.1	212	247	723	758	91	36	1.4e-05	4	49.13
sNRG86	236	RRES_SQS_BRASS_1005	AT1G75850.1	150	237	194	281	90	88	1.2e-25	1	115.7
sNRG86	236	RRES_SQS_BRASS_1005	AT1G75850.1	1	66	128	193	84	66	9.8e-14	2	76.08
sNRH85	563	RRES_SQS_BRASS_1005	AT5G36260.1	255	119	689	825	84	137	1.3e-36	1	152.16
sNRH85	563	RRES_SQS_BRASS_1005	AT1G65240.1	255	119	677	813	82	137	9.7e-34	2	142.65
sNRH93	568	RRES_SQS_BRASS_1005	AT3G61620.1	178	226	53	101	91	49	6.8e-11	1	66.57
sNRH93	568	RRES_SQS_BRASS_1005	AT3G61620.2	178	226	53	101	91	49	6.8e-11	2	66.57
sNRH93	568	RRES_SQS_BRASS_1005	AT3G61620.1	5	46	13	54	92	42	1.6e-08	3	58.64
sNRH93	568	RRES_SQS_BRASS_1005	AT3G61620.2	5	46	13	54	92	42	1.6e-08	4	58.64
sORB17	778	RRES_SQS_BRASS_1005	AT1G19570.1	223	133	61	151	86	91	3e-23	1	107.78
sORB17	778	RRES_SQS_BRASS_1005	AT1G19570.2	223	138	61	146	87	86	8.2e-22	2	103.02
sORB17	778	RRES_SQS_BRASS_1005	AT1G75270.1	223	133	61	151	84	91	2.5e-21	3	101.44
sORB29A	147	RRES_SQS_BRASS_1005	AT1G02475.1	170	221	240	291	84	52	1.6e-08	1	58.64
sORB74	338	RRES_SQS_BRASS_1005	AT3G18000.1	46	4	1393	1435	81	43	0.000215	1	44.38
sORD13	830	RRES_SQS_BRASS_1005	AT1G05500.1	27	135	1	109	86	109	5.7e-29	1	126.8
sORD13	830	RRES_SQS_BRASS_1005	AT1G05500.1	218	255	106	143	94	38	1.7e-07	2	55.47
sORE19	186	RRES_SQS_BRASS_1005	AT3G18820.1	109	51	1	59	88	59	9.5e-13	1	72.91
sORE19	186	RRES_SQS_BRASS_1005	AT1G49300.1	109	51	1	59	83	59	6.9e-10	2	63.4
sORE19	186	RRES_SQS_BRASS_1005	AT1G49300.2	109	51	1	59	83	59	6.9e-10	3	63.4
sORE37	789	RRES_SQS_BRASS_1005	AT4G02750.1	143	97	329	375	82	47	5e-06	1	50.72
sORE37	789	RRES_SQS_BRASS_1005	AT5G58920.1	40	3	31	68	89	38	1.4e-05	2	49.13
sORE37	789	RRES_SQS_BRASS_1005	AT1G43980.1	132	87	265	310	80	46	0.000123	3	45.96
sORE37	789	RRES_SQS_BRASS_1005	AT1G07590.1	97	138	38	79	83	42	0.000123	4	45.96
sORE37	789	RRES_SQS_BRASS_1005	AT2G17210.1	132	97	532	567	88	36	0.000123	5	45.96
sORE37	789	RRES_SQS_BRASS_1005	AT3G26540.1	132	97	343	378	88	36	0.000123	6	45.96
sORE37	789	RRES_SQS_BRASS_1005	AT4G08210.1	132	89	175	218	81	44	0.000123	7	45.96
sORE37	789	RRES_SQS_BRASS_1005	AT5G44230.1	132	97	607	642	88	36	0.000123	8	45.96
sORE37	789	RRES_SQS_BRASS_1005	AT1G09410.1	132	98	199	233	88	35	0.000369	9	44.38
sORE37	789	RRES_SQS_BRASS_1005	AT1G26500.1	134	104	911	941	93	31	0.000369	11	44.38
sORE37	789	RRES_SQS_BRASS_1005	AT5G39680.1	132	92	262	302	82	41	0.000369	12	44.38
sORE37	789	RRES_SQS_BRASS_1005	AT5G59200.1	126	92	673	707	88	35	0.000369	13	44.38
sORG41	328	RRES_SQS_BRASS_1005	AT1G20925.1	1	123	1039	1161	88	123	9e-37	1	152.16
sORG41	328	RRES_SQS_BRASS_1005	AT1G76520.1	1	119	1051	1169	80	119	2.8e-26	2	117.29
sORG41	328	RRES_SQS_BRASS_1005	AT1G76520.2	1	119	1051	1169	80	119	2.8e-26	3	117.29
sORG49	805	RRES_SQS_BRASS_1005	AT1G01730.1	3	53	293	343	80	51	3e-06	1	50.72
sORG91	408	RRES_SQS_BRASS_1005	AT2G38730.1	180	11	28	197	89	170	3.3e-55	1	213.97
sORG95	322	RRES_SQS_BRASS_1005	AT4G24810.1	55	179	1130	1254	88	125	1.3e-36	1	152.16
sORG95	322	RRES_SQS_BRASS_1005	AT4G24810.2	55	179	1259	1383	88	125	1.3e-36	2	152.16
sR2181	996	RRES_SQS_BRASS_1005	AT2G13690.1	156	106	1	51	82	51	5.1e-07	1	53.89
sR2425	1025	RRES_SQS_BRASS_1005	AT1G15120.1	163	224	84	145	91	62	3.7e-16	1	84
sR2425	1025	RRES_SQS_BRASS_1005	AT1G15120.2	163	224	285	346	91	62	3.7e-16	2	84
sR2425	1025	RRES_SQS_BRASS_1005	AT1G15120.1	2	53	37	88	98	52	3.4e-15	3	80.83
sR2425	1025	RRES_SQS_BRASS_1005	AT1G15120.2	2	53	238	289	98	52	3.4e-15	4	80.83
sR2425	1025	RRES_SQS_BRASS_1005	AT2G01090.1	3	53	38	88	98	51	1e-14	5	79.25
sR2425	1025	RRES_SQS_BRASS_1005	AT2G01090.1	163	222	84	143	90	60	3e-14	6	77.66
sR2427	1027	RRES_SQS_BRASS_1005	AT1G60530.1	241	138	322	425	86	104	1.5e-27	1	122.04
sR2427	1027	RRES_SQS_BRASS_1005	AT1G60500.1	243	138	329	434	84	106	1.3e-26	2	118.87
sS1724	1198	RRES_SQS_BRASS_1005	AT1G15350.2	142	89	412	465	90	54	2.3e-12	1	71.32
sS1724	1198	RRES_SQS_BRASS_1005	AT1G15350.1	142	89	412	465	90	54	2.3e-12	2	71.32
sS1724	1198	RRES_SQS_BRASS_1005	AT1G15350.3	142	89	274	327	90	54	2.3e-12	3	71.32
sS1726	1200	RRES_SQS_BRASS_1005	AT4G26940.1	74	225	1073	1224	90	152	1.7e-49	1	194.95
sS1736	1206	RRES_SQS_BRASS_1005	AT5G51750.1	70	1	100	169	90	70	6e-19	1	93.51
sS1736	1206	RRES_SQS_BRASS_1005	AT5G51750.1	157	78	1	80	83	80	4.8e-17	2	87.17
sS1867B	1473	RRES_SQS_BRASS_1005	AT5G07290.1	157	59	209	307	82	99	2.7e-22	1	104.61
sS1876	1233	RRES_SQS_BRASS_1005	AT3G05520.1	191	147	194	238	93	45	6.3e-10	1	63.4
sS1876	1233	RRES_SQS_BRASS_1005	AT3G05520.2	191	147	194	238	93	45	6.3e-10	2	63.4
sS1907	1249	RRES_SQS_BRASS_1005	AT4G24760.1	117	157	4	44	82	41	0.000335	1	44.38
sS1921	1260	RRES_SQS_BRASS_1005	AT5G52000.1	204	248	1250	1294	80	45	0.000366	1	44.38
sS1949	1277	RRES_SQS_BRASS_1005	AT5G26220.1	61	1	397	457	85	61	6.9e-12	1	69.74
sS1949	1277	RRES_SQS_BRASS_1005	AT5G26220.1	103	62	342	383	97	42	1.9e-10	2	64.98
sS2088	1313	RRES_SQS_BRASS_1005	AT5G54790.1	5	102	229	326	88	98	1.5e-27	1	122.04
sS2165	1355	RRES_SQS_BRASS_1005	AT1G52410.1	110	22	185	273	92	89	4.6e-27	1	120.46
sS2165	1355	RRES_SQS_BRASS_1005	AT1G52410.2	110	22	185	273	92	89	4.6e-27	2	120.46
sS2165	1355	RRES_SQS_BRASS_1005	AT3G15950.1	87	27	187	247	85	61	8.6e-12	3	69.74
sS2165	1355	RRES_SQS_BRASS_1005	AT3G15950.2	87	27	187	247	85	61	8.6e-12	4	69.74
sS2210B	1479	RRES_SQS_BRASS_1005	AT2G46590.1	139	255	875	991	94	117	6.7e-41	1	166.42
sS2210B	1479	RRES_SQS_BRASS_1005	AT2G46590.2	139	255	911	1027	94	117	6.7e-41	2	166.42
sS2210B	1479	RRES_SQS_BRASS_1005	AT2G46590.1	1	82	755	836	91	82	3.4e-24	3	110.95
sS2210B	1479	RRES_SQS_BRASS_1005	AT2G46590.2	1	82	791	872	91	82	3.4e-24	4	110.95

## Sheet: hsps_in_Arabidopsis_chromosomes
canonical_marker	seq_id	seq_source_acronym	At_chromosome	query_start	query_end	target_start	target_end	identity%	alignment_length	evalue	hsp_rank	score
ca103	70813753	NCBI_EST	Chromosome 3	91	266	20070949	20071124	86	176	2.9e-40	1	167.01
ca110	70813793	NCBI_EST	Chromosome 5	186	376	4827577	4827767	91	191	1.9e-63	1	244.32
ca112	70813765	NCBI_EST	Chromosome 4	613	875	14820189	14820451	91	263	2.8e-94	1	347.41
ca112	70813765	NCBI_EST	Chromosome 4	415	605	14819899	14820089	95	191	2.4e-82	2	307.76
ca112	70813765	NCBI_EST	Chromosome 4	234	398	14819617	14819780	90	166	1.5e-43	3	178.91
ca112	70813765	NCBI_EST	Chromosome 4	62	170	14819475	14819583	89	109	1.2e-28	4	129.35
ca112	70813765	NCBI_EST	Chromosome 5	609	710	23301277	23301378	86	102	2.7e-17	7	91.68
ca112	70813765	NCBI_EST	Chromosome 5	587	487	19482562	19482662	86	101	1.1e-16	8	89.7
ca120	70813799	NCBI_EST	Chromosome 5	746	540	711569	711775	93	207	5.6e-80	1	299.83
ca120	70813799	NCBI_EST	Chromosome 3	733	569	2978080	2978244	88	165	5.5e-43	2	176.92
ca120	70813799	NCBI_EST	Chromosome 5	857	745	711173	711285	91	113	2e-33	3	145.2
ca129	70813801	NCBI_EST	Chromosome 2	41	143	1025670	1025772	89	103	2.8e-25	1	117.45
ca129	70813801	NCBI_EST	Chromosome 2	154	275	1025774	1025895	86	122	1.1e-24	3	115.47
ca13	70813767	NCBI_EST	Chromosome 4	189	74	15584131	15584246	93	116	4.8e-40	1	167.01
ca130	70813802	NCBI_EST	Chromosome 5	268	9	4563121	4563380	89	260	1.1e-80	1	301.81
ca130	70813802	NCBI_EST	Chromosome 5	475	272	4562745	4562948	91	204	9.6e-69	2	262.16
ca130	70813802	NCBI_EST	Chromosome 5	637	534	4561572	4561675	86	104	1.3e-18	3	95.65
ca131	70813804	NCBI_EST	Chromosome 5	574	11	21704286	21704849	87	564	7.4e-162	1	571.41
ca137	70813806	NCBI_EST	Chromosome 5	715	590	16469343	16469468	89	126	6e-34	2	147.19
ca137	70813806	NCBI_EST	Chromosome 5	297	188	16470087	16470193	91	110	9.3e-33	3	143.22
ca137	70813806	NCBI_EST	Chromosome 5	453	314	16469937	16470076	86	140	5.5e-28	4	127.36
ca138f	70813807	NCBI_EST	Chromosome 4	387	263	8865594	8865718	93	125	1e-45	1	184.85
ca138f	70813807	NCBI_EST	Chromosome 4	200	86	8865860	8865974	88	115	8e-28	2	125.38
ca138r	70813808	NCBI_EST	Chromosome 4	64	236	8864987	8865159	90	173	3.7e-55	1	216.57
ca138r	70813808	NCBI_EST	Chromosome 4	233	374	8865233	8865374	91	142	3.3e-46	2	186.83
ca138r	70813808	NCBI_EST	Chromosome 4	373	497	8865458	8865582	93	125	1.3e-45	3	184.85
ca15	70813769	NCBI_EST	Chromosome 2	548	309	11519781	11520020	91	240	3.7e-83	1	309.74
ca15	70813769	NCBI_EST	Chromosome 2	150	40	11520599	11520709	89	111	1.2e-27	2	125.38
ca155	70813816	NCBI_EST	Chromosome 5	173	11	2827253	2827415	93	163	5.3e-61	1	236.6
ca155	70813816	NCBI_EST	Chromosome 5	173	11	2823434	2823596	92	163	1.3e-58	2	228.66
ca155	70813816	NCBI_EST	Chromosome 5	565	758	2820683	2820876	88	194	5e-55	3	216.76
ca155	70813816	NCBI_EST	Chromosome 5	11	173	2819462	2819624	91	163	7.8e-54	4	212.79
ca155	70813816	NCBI_EST	Chromosome 5	171	275	2819722	2819826	99	105	3e-50	5	200.89
ca155	70813816	NCBI_EST	Chromosome 5	758	565	2822274	2822467	87	194	3e-50	6	200.89
ca155	70813816	NCBI_EST	Chromosome 5	758	565	2826012	2826205	87	194	3e-50	7	200.89
ca155	70813816	NCBI_EST	Chromosome 5	275	171	2827050	2827154	97	105	1.8e-45	8	185.01
ca155	70813816	NCBI_EST	Chromosome 5	273	394	2819903	2820024	93	122	1.1e-43	9	179.06
ca155	70813816	NCBI_EST	Chromosome 5	394	273	2823027	2823148	93	122	1.1e-43	10	179.06
ca155	70813816	NCBI_EST	Chromosome 5	394	273	2826852	2826973	93	122	1.1e-43	11	179.06
ca155	70813816	NCBI_EST	Chromosome 5	275	175	2823231	2823331	96	101	1.1e-40	12	169.14
ca157	70813833	NCBI_EST	Chromosome 2	161	298	7346918	7347052	89	138	6.2e-38	1	159.08
ca16	70813770	NCBI_EST	Chromosome 3	189	39	23224072	23224222	93	151	2.2e-56	1	220.53
ca16	70813770	NCBI_EST	Chromosome 2	39	189	19551367	19551517	92	151	1.3e-51	2	204.68
ca37	70813851	NCBI_EST	Chromosome 1	337	177	29736085	29736242	86	161	5.4e-35	1	149.17
ca54	70813789	NCBI_EST	Chromosome 5	266	477	1633131	1633342	88	212	8.9e-57	1	222.52
ca86	70813776	NCBI_EST	Chromosome 2	503	704	8988439	8988640	90	202	1.2e-62	1	242.34
ca86	70813776	NCBI_EST	Chromosome 2	719	837	8988823	8988941	94	119	1.5e-46	2	188.82
ca86	70813776	NCBI_EST	Chromosome 2	235	353	8988080	8988198	89	119	7.8e-30	3	133.31
ca87	70813777	NCBI_EST	Chromosome 2	473	586	8192290	8192403	92	114	1.7e-36	1	155.12
ca87	70813777	NCBI_EST	Chromosome 2	113	243	8191752	8191882	86	131	3.6e-25	2	117.45
ca9f	70813779	NCBI_EST	Chromosome 2	272	115	18024513	18024670	91	158	1.6e-53	1	210.62
EW1A07	62860784	NCBI_GSS	Chromosome 1	14	282	48590	48858	86	269	3.8e-67	1	256.22
EW1C07	62860785	NCBI_GSS	Chromosome 1	181	78	19413071	19413174	99	104	8.2e-50	1	198.73
EW1D09	62860786	NCBI_GSS	Chromosome 3	517	365	1716780	1716931	90	153	5.9e-43	1	176.92
EW1D09	62860786	NCBI_GSS	Chromosome 3	518	377	1722135	1722276	89	142	8.8e-39	2	163.05
EW1D09	62860786	NCBI_GSS	Chromosome 3	317	182	1722357	1722492	89	136	1.4e-37	3	159.08
EW1D09	62860786	NCBI_GSS	Chromosome 3	316	182	1717010	1717144	88	135	1.3e-34	4	149.17
EW2C06	62860792	NCBI_GSS	Chromosome 3	314	546	2584012	2584244	90	233	2.3e-76	1	287.93
EW2C06	62860792	NCBI_GSS	Chromosome 3	19	173	2583726	2583880	87	155	1.4e-34	2	149.17
EW2C06	62860792	NCBI_GSS	Chromosome 3	624	788	2584326	2584491	86	166	5.5e-34	3	147.19
EW2C06	62860792	NCBI_GSS	Chromosome 3	844	950	2584547	2584653	87	107	1.2e-22	4	109.52
EW2D03	62860794	NCBI_GSS	Chromosome 3	225	28	3909243	3909440	92	198	3.1e-72	1	274.06
EW2E09	62860797	NCBI_GSS	Chromosome 3	54	229	1988880	1989054	87	176	5.6e-40	1	167.01
EW3D07	62860800	NCBI_GSS	Chromosome 1	1049	842	709658	709862	88	208	2.4e-55	1	218.55
EW3D07	62860800	NCBI_GSS	Chromosome 1	357	250	749400	749507	88	108	1.6e-25	2	119.43
EW3F01	62860801	NCBI_GSS	Chromosome 2	748	852	14356511	14356614	96	105	1.7e-40	1	168.99
EW4B02	62860804	NCBI_GSS	Chromosome 5	1	109	20199210	20199318	89	109	4e-29	1	129.35
EW4D04	62860805	NCBI_GSS	Chromosome 5	210	57	22874542	22874695	95	154	3.9e-65	1	250.27
EW4D04	62860805	NCBI_GSS	Chromosome 5	405	275	22874334	22874464	87	131	6.2e-30	2	133.31
EW5A12	62860812	NCBI_GSS	Chromosome 4	819	642	989390	989567	95	178	6.7e-77	1	289.92
EW5A12	62860812	NCBI_GSS	Chromosome 4	241	118	990029	990152	96	124	3.2e-54	2	214.59
EW5A12	62860812	NCBI_GSS	Chromosome 4	608	483	989613	989737	91	126	2.5e-36	3	155.12
EW5B02	62860813	NCBI_GSS	Chromosome 1	21	209	1812852	1813040	91	189	3e-62	1	240.36
EW5D12	62860817	NCBI_GSS	Chromosome 5	344	445	7749772	7749873	95	102	7.1e-39	1	163.05
EW5E10	62860818	NCBI_GSS	Chromosome 4	537	1	15298460	15298996	86	537	1.4e-138	1	494.1
EW5F03	62860820	NCBI_GSS	Chromosome 3	406	631	5140622	5140848	89	227	1.2e-65	1	252.25
EW5G04	62860823	NCBI_GSS	Chromosome 5	327	30	2465549	2465846	87	298	4.4e-77	1	289.92
EW5H02	62860825	NCBI_GSS	Chromosome 3	1	481	20359729	20360209	87	481	1.1e-133	1	478.24
EW5H03	62860826	NCBI_GSS	Chromosome 3	559	328	594136	594367	89	233	1.4e-64	1	248.29
EW5H03	62860826	NCBI_GSS	Chromosome 3	255	133	594466	594588	91	123	4e-37	2	157.1
EW6A04	62860827	NCBI_GSS	Chromosome 2	139	535	17734937	17735333	89	397	2.6e-124	1	446.52
EW6A04	62860827	NCBI_GSS	Chromosome 3	520	417	5028718	5028821	86	104	1.1e-18	2	95.65
EW6A07	62860828	NCBI_GSS	Chromosome 2	377	241	12550896	12551032	89	137	5.1e-37	1	157.1
EW6A07	62860828	NCBI_GSS	Chromosome 2	241	377	12533482	12533618	88	137	1.2e-34	2	149.17
EW6A07	62860828	NCBI_GSS	Chromosome 2	377	241	12545748	12545884	88	137	1.2e-34	3	149.17
EW6B03	62860829	NCBI_GSS	Chromosome 5	194	21	6427137	6427310	89	174	8.7e-51	1	202.69
EW6B03	62860829	NCBI_GSS	Chromosome 5	371	271	6426939	6427039	92	101	4.3e-31	2	137.28
EW6C12	62860832	NCBI_GSS	Chromosome 4	137	28	13311772	13311878	91	110	7.9e-33	1	143.22
EW6C12	62860832	NCBI_GSS	Chromosome 1	137	28	24821860	24821970	90	111	1.8e-27	2	125.38
EW6G12	62860836	NCBI_GSS	Chromosome 3	246	99	2474294	2474441	89	148	3.3e-40	1	167.01
EW6G12	62860836	NCBI_GSS	Chromosome 3	403	299	2474130	2474233	92	105	3e-31	2	137.28
EW7C10	62860840	NCBI_GSS	Chromosome 4	16	638	15534474	15535096	86	627	3.5e-149	1	529.78
EW7C10	62860840	NCBI_GSS	Chromosome 4	591	358	18367193	18367426	88	234	1.2e-62	2	242.34
EW7C10	62860840	NCBI_GSS	Chromosome 4	290	122	18367491	18367659	89	169	9.8e-48	3	192.78
EW7C10	62860840	NCBI_GSS	Chromosome 4	111	1	18367679	18367789	86	111	2.8e-20	4	101.59
EW7D03	62860841	NCBI_GSS	Chromosome 1	275	5	6321185	6321456	86	272	7.3e-64	1	246.31
EW7E01	62860842	NCBI_GSS	Chromosome 1	103	210	29682400	29682507	94	108	5.8e-40	1	167.01
EW7E08	62860843	NCBI_GSS	Chromosome 1	420	208	5306884	5307096	86	213	3.9e-50	1	200.71
EW7E08	62860843	NCBI_GSS	Chromosome 1	170	30	5307151	5307292	89	142	2.1e-36	2	155.12
EW7E12	62860844	NCBI_GSS	Chromosome 5	202	49	23217243	23217396	86	154	1.3e-31	1	139.26
EW8B11	62860851	NCBI_GSS	Chromosome 5	151	280	8488624	8488753	86	130	1.2e-24	1	115.47
EW8C11	62860854	NCBI_GSS	Chromosome 5	434	184	2977297	2977546	86	251	4.3e-56	1	220.53
EW8E09	62860857	NCBI_GSS	Chromosome 1	251	143	30076562	30076670	87	109	4.7e-22	1	105.56
pN101	70814191	NCBI_GSS	Chromosome 5	777	1038	9942062	9942317	93	262	1.2e-88	1	329.56
pN101	70814191	NCBI_GSS	Chromosome 5	1201	1437	9942468	9942704	86	237	1.2e-54	2	216.57
pN101	70814191	NCBI_GSS	Chromosome 5	1498	1631	9942770	9942903	90	134	1.6e-38	3	163.05
pN102	70814193	NCBI_GSS	Chromosome 5	1220	911	5021808	5022117	87	310	1.5e-81	2	305.78
pN102	70814193	NCBI_GSS	Chromosome 5	161	1	5023040	5023200	91	161	2.6e-52	3	208.64
pN102	70814193	NCBI_GSS	Chromosome 5	1422	1274	5021582	5021730	89	149	2.3e-40	5	168.99
pN102	70814193	NCBI_GSS	Chromosome 3	1	138	10267	10404	86	138	1.2e-26	6	123.4
pN102	70814193	NCBI_GSS	Chromosome 3	1286	1417	11694	11825	86	132	1.9e-25	7	119.43
pN107	70814198	NCBI_GSS	Chromosome 4	1296	1508	10708399	10708611	86	213	1.7e-47	2	192.78
pN107	70814198	NCBI_GSS	Chromosome 4	1089	1251	10708160	10708322	88	163	6.3e-44	3	180.89
pN107	70814198	NCBI_GSS	Chromosome 5	1251	1102	18222749	18222898	86	150	5.2e-29	4	131.33
pN113	70814200	NCBI_GSS	Chromosome 3	6	808	1297736	1298535	88	803	8.4e-241	1	835.07
pN113	70814200	NCBI_GSS	Chromosome 3	1413	1613	1298619	1298819	90	201	3.7e-64	2	248.29
pN121	70814206	NCBI_GSS	Chromosome 5	720	452	4327251	4327525	86	278	3.7e-63	1	244.32
pN121	70814206	NCBI_GSS	Chromosome 5	995	772	4326909	4327136	86	228	3.1e-48	2	194.76
pN121	70814206	NCBI_GSS	Chromosome 5	445	252	4327541	4327731	87	194	1.2e-44	3	182.87
pN123	70814208	NCBI_GSS	Chromosome 1	526	764	4399515	4399749	90	239	6.9e-71	1	270.09
pN123	70814208	NCBI_GSS	Chromosome 1	113	273	4399101	4399261	94	161	2.5e-64	2	248.29
pN123	70814208	NCBI_GSS	Chromosome 1	325	473	4399316	4399464	91	149	1.3e-47	3	192.78
pN123	70814208	NCBI_GSS	Chromosome 1	848	1002	4399855	4400010	90	156	1.2e-44	4	182.87
pN13	70814147	NCBI_GSS	Chromosome 2	102	236	19500655	19500789	97	135	3.7e-63	1	244.32
pN13	70814147	NCBI_GSS	Chromosome 5	135	234	20732214	20732313	95	100	1.7e-37	2	159.08
pN13	70814147	NCBI_GSS	Chromosome 2	612	717	19501167	19501272	92	106	6.5e-34	3	147.19
pN13	70814147	NCBI_GSS	Chromosome 2	788	911	19501341	19501462	90	124	2.6e-33	4	145.2
pN13	70814147	NCBI_GSS	Chromosome 5	607	730	20732774	20732897	88	124	2.5e-30	5	135.29
pN13	70814147	NCBI_GSS	Chromosome 5	807	911	20732968	20733072	90	105	1.5e-28	7	129.35
pN148	70814212	NCBI_GSS	Chromosome 3	852	1056	6402381	6402585	88	205	4.7e-57	1	224.5
pN148	70814212	NCBI_GSS	Chromosome 3	511	726	6401943	6402159	86	218	2.5e-43	2	178.91
pN152	70814214	NCBI_GSS	Chromosome 4	761	540	8953167	8953390	87	224	1.7e-52	1	208.64
pN154	70814216	NCBI_GSS	Chromosome 2	673	790	2323229	2323346	93	118	4.9e-41	1	170.98
pN167	70814218	NCBI_GSS	Chromosome 2	211	440	10978866	10979095	88	230	2.1e-62	1	242.34
pN167	70814218	NCBI_GSS	Chromosome 2	504	606	10979167	10979269	96	103	1.6e-41	2	172.96
pN167	70814218	NCBI_GSS	Chromosome 2	674	832	10979351	10979509	88	159	3.9e-39	3	165.03
pN168	70814220	NCBI_GSS	Chromosome 1	565	329	17875823	17876057	92	237	4.8e-86	1	319.65
pN168	70814220	NCBI_GSS	Chromosome 3	525	376	6035663	6035812	89	150	2.7e-41	2	170.98
pN168	70814220	NCBI_GSS	Chromosome 1	261	106	17876119	17876274	87	156	2.5e-35	3	151.15
pN168	70814220	NCBI_GSS	Chromosome 1	690	583	17875703	17875809	87	108	5.3e-21	4	103.58
pN168	70814220	NCBI_GSS	Chromosome 1	115	9	17876274	17876380	86	107	2.1e-20	5	101.59
pN170	70814222	NCBI_GSS	Chromosome 1	370	139	1405051	1405280	88	232	2.6e-61	1	238.38
pN170	70814222	NCBI_GSS	Chromosome 1	1172	1031	1404195	1404336	89	142	1.2e-38	2	163.05
pN170	70814222	NCBI_GSS	Chromosome 1	784	665	1404611	1404730	90	120	1.1e-32	3	143.22
pN173	70814224	NCBI_GSS	Chromosome 1	374	527	21362488	21362641	94	155	4.9e-56	1	220.53
pN173	70814224	NCBI_GSS	Chromosome 1	562	696	21362678	21362807	87	137	2.1e-27	3	125.38
pN174	70814226	NCBI_GSS	Chromosome 2	1387	1522	19016004	19016139	88	136	1.5e-32	1	143.22
pN180	70814228	NCBI_GSS	Chromosome 5	286	458	6581851	6582023	89	173	1.1e-47	1	192.78
pN181	70814230	NCBI_GSS	Chromosome 4	259	1	7097548	7097806	90	259	3.6e-87	1	323.62
pN181	70814230	NCBI_GSS	Chromosome 4	458	333	7097348	7097473	92	126	3.2e-41	2	170.98
pN181	70814230	NCBI_GSS	Chromosome 4	664	517	7097087	7097234	88	148	1.2e-37	3	159.08
pN181	70814230	NCBI_GSS	Chromosome 4	808	709	7096925	7097023	94	100	7.3e-33	4	143.22
pN181	70814230	NCBI_GSS	Chromosome 4	342	457	12056291	12056406	90	116	7.3e-33	5	143.22
pN194	70814236	NCBI_GSS	Chromosome 2	452	609	18024513	18024670	91	158	3.3e-53	1	210.62
pN199	70814238	NCBI_GSS	Chromosome 1	411	288	3371975	3372098	87	124	6e-28	2	127.36
pN199	70814238	NCBI_GSS	Chromosome 3	408	287	22290814	22290935	87	122	9.3e-27	3	123.4
pN2	70814145	NCBI_GSS	Chromosome 1	148	263	24186233	24186348	89	116	3.8e-30	1	135.29
pN2	70814145	NCBI_GSS	Chromosome 1	1015	1118	24187103	24187205	87	104	3.3e-18	3	95.65
pN20	70814148	NCBI_GSS	Chromosome 5	680	294	19664984	19665369	92	388	9.2e-145	1	515.91
pN20	70814148	NCBI_GSS	Chromosome 5	971	763	19664635	19664842	90	209	1.4e-66	2	256.22
pN20	70814148	NCBI_GSS	Chromosome 5	1423	1235	19664157	19664346	91	190	2.1e-62	3	242.34
pN20	70814148	NCBI_GSS	Chromosome 5	244	89	19665430	19665585	94	156	3.2e-61	4	238.38
pN21	70814149	NCBI_GSS	Chromosome 1	1317	28	1792331	1793619	93	1290	0	1	1899.59
pN213	70814247	NCBI_GSS	Chromosome 4	228	1	295674	295901	92	228	1.4e-87	1	325.6
pN213	70814247	NCBI_GSS	Chromosome 4	803	652	295104	295255	91	152	2.2e-49	2	198.73
pN213	70814247	NCBI_GSS	Chromosome 4	1126	1006	294759	294879	93	121	8e-43	3	176.92
pN215	70814249	NCBI_GSS	Chromosome 3	769	520	4159342	4159588	89	250	2.6e-73	1	278.02
pN215	70814249	NCBI_GSS	Chromosome 3	122	1	4160202	4160323	88	122	3.7e-29	3	131.33
pN216	70814251	NCBI_GSS	Chromosome 1	369	168	5433784	5433973	90	202	1.2e-63	1	246.31
pN216	70814251	NCBI_GSS	Chromosome 1	1136	945	5432894	5433085	89	192	4.2e-54	2	214.59
pN216	70814251	NCBI_GSS	Chromosome 1	1318	1167	5432688	5432839	88	152	8.7e-40	3	167.01
pN23	70814153	NCBI_GSS	Chromosome 1	109	211	2179101	2179203	93	103	2.1e-34	1	149.17
pN23	70814153	NCBI_GSS	Chromosome 1	824	927	2180251	2180354	92	104	1.3e-32	2	143.22
pN3	70814146	NCBI_GSS	Chromosome 5	1104	962	1888380	1888522	92	143	1e-48	1	196.75
pN3	70814146	NCBI_GSS	Chromosome 5	608	452	1889311	1889467	89	157	3.9e-45	2	184.85
pN3	70814146	NCBI_GSS	Chromosome 5	860	694	1888945	1889108	87	167	5.3e-32	3	141.24
pN34	70814155	NCBI_GSS	Chromosome 1	74	512	4005345	4005787	87	445	4.3e-125	1	450.49
pN34	70814155	NCBI_GSS	Chromosome 1	909	1224	4006234	4006548	88	316	1.7e-87	2	325.6
pN34	70814155	NCBI_GSS	Chromosome 1	581	731	4005881	4006031	88	151	9e-37	3	157.1
pN34	70814155	NCBI_GSS	Chromosome 1	786	885	4006093	4006192	94	100	5.5e-35	4	151.15
pN44_pN151	70814157	NCBI_GSS	Chromosome 2	152	24	11540336	11540464	86	129	2.4e-26	1	121.42
pN52	70814161	NCBI_GSS	Chromosome 2	130	230	8484593	8484693	91	101	1.3e-28	1	129.35
pN53	70814163	NCBI_GSS	Chromosome 3	274	373	15913360	15913459	86	100	5.3e-16	2	87.72
pN59	70814165	NCBI_GSS	Chromosome 3	134	390	19170579	19170835	89	257	1.6e-81	1	303.79
pN63	70814167	NCBI_GSS	Chromosome 5	1315	1148	23551222	23551390	86	169	3.1e-33	1	145.2
pN64	70814169	NCBI_GSS	Chromosome 5	1031	821	9449340	9449549	88	211	1.6e-53	1	212.61
pN64	70814169	NCBI_GSS	Chromosome 5	1200	1065	9449152	9449287	90	136	8.4e-40	3	167.01
pN64	70814169	NCBI_GSS	Chromosome 5	1341	1233	9449013	9449121	91	109	3.1e-33	4	145.2
pN66	70814171	NCBI_GSS	Chromosome 2	1169	1283	13722509	13722623	90	115	4.6e-32	1	141.24
pN86	70814173	NCBI_GSS	Chromosome 5	48	512	19096088	19096551	92	467	1.1e-177	1	624.94
pN86	70814173	NCBI_GSS	Chromosome 5	730	949	19096781	19097002	93	222	1.4e-84	2	315.69
pN91	70814181	NCBI_GSS	Chromosome 5	117	495	5729378	5729756	88	379	2.2e-108	1	394.98
pN95	70814183	NCBI_GSS	Chromosome 1	797	594	17480702	17480900	88	204	3.2e-48	1	194.76
pN95	70814183	NCBI_GSS	Chromosome 1	972	823	17480486	17480635	88	150	1.1e-38	2	163.05
pN95	70814183	NCBI_GSS	Chromosome 1	352	215	17481577	17481714	88	138	6.8e-34	3	147.19
pN96	70814185	NCBI_GSS	Chromosome 1	375	492	10512239	10512355	92	119	6.1e-35	1	151.15
pN97	70814187	NCBI_GSS	Chromosome 4	330	844	9268484	9268998	88	515	1.5e-158	1	561.5
pN97	70814187	NCBI_GSS	Chromosome 4	1126	1292	9269261	9269427	87	167	3.3e-39	3	165.03
pN97	70814187	NCBI_GSS	Chromosome 2	457	349	19091650	19091758	88	109	1.1e-23	4	113.49
pO10	70814266	NCBI_GSS	Chromosome 1	259	95	30076256	30076420	91	165	6.4e-55	1	216.57
pO105	70814305	NCBI_GSS	Chromosome 1	1302	729	3134805	3135378	89	574	3.1e-184	1	646.74
pO112	70814311	NCBI_GSS	Chromosome 5	213	359	18569290	18569436	93	147	1.2e-53	1	212.61
pO113	70814313	NCBI_GSS	Chromosome 5	805	909	13235903	13236007	90	105	1.3e-28	1	129.35
pO118	70814315	NCBI_GSS	Chromosome 5	1114	1003	3634712	3634823	88	112	1.5e-25	2	119.43
pO119	70814317	NCBI_GSS	Chromosome 5	842	628	25245379	25245593	93	215	1.5e-84	1	315.69
pO119	70814317	NCBI_GSS	Chromosome 5	536	436	25245739	25245839	95	101	5.3e-38	2	161.06
pO119	70814317	NCBI_GSS	Chromosome 5	1263	1149	25245047	25245161	91	115	2e-34	3	149.17
pO119	70814317	NCBI_GSS	Chromosome 5	436	537	20339209	20339310	92	102	1.9e-31	4	139.26
pO12	70814268	NCBI_GSS	Chromosome 3	750	550	2220174	2220377	90	204	2e-62	1	242.34
pO12	70814268	NCBI_GSS	Chromosome 3	512	361	2220425	2220575	93	152	4.4e-54	2	214.59
pO12	70814268	NCBI_GSS	Chromosome 3	217	4	2220649	2220856	87	214	1.7e-50	3	202.69
pO12	70814268	NCBI_GSS	Chromosome 3	1284	1157	2219560	2219687	91	128	9.3e-40	4	167.01
pO12	70814268	NCBI_GSS	Chromosome 3	1085	962	2219759	2219882	91	124	2.3e-37	5	159.08
pO12	70814268	NCBI_GSS	Chromosome 3	945	845	2219918	2220018	87	101	7.2e-19	6	97.63
pO125	70814323	NCBI_GSS	Chromosome 3	779	564	9810932	9811147	88	216	2.3e-61	1	238.38
pO125	70814323	NCBI_GSS	Chromosome 3	497	353	9811231	9811376	92	146	3.1e-48	2	194.76
pO125	70814323	NCBI_GSS	Chromosome 3	140	1	9811613	9811752	91	140	3e-45	3	184.85
pO131	70814329	NCBI_GSS	Chromosome 1	126	328	6890762	6890964	89	203	8.8e-61	1	236.39
pO131	70814329	NCBI_GSS	Chromosome 1	393	523	6891041	6891171	93	131	1.8e-46	2	188.82
pO136	70814331	NCBI_GSS	Chromosome 1	870	703	12095454	12095621	89	168	9.4e-48	1	192.78
pO143	70814337	NCBI_GSS	Chromosome 1	482	295	6681350	6681537	93	188	6.3e-71	1	270.09
pO145	70814339	NCBI_GSS	Chromosome 1	119	540	3371341	3371762	86	424	1.3e-105	1	385.07
pO145	70814339	NCBI_GSS	Chromosome 3	778	883	22290830	22290935	88	106	1.9e-24	2	115.47
pO145	70814339	NCBI_GSS	Chromosome 1	780	882	3371996	3372098	88	103	1.2e-22	3	109.52
pO147	70814341	NCBI_GSS	Chromosome 5	3	609	477901	478507	89	607	1.9e-194	1	680.44
pO147	70814341	NCBI_GSS	Chromosome 5	781	1063	478816	479098	90	283	8.2e-92	2	339.48
pO150	70814343	NCBI_GSS	Chromosome 1	448	297	21589764	21589915	90	152	1.2e-44	1	182.87
pO150	70814343	NCBI_GSS	Chromosome 1	151	1	21590134	21590284	90	151	4.6e-44	2	180.89
pO150	70814343	NCBI_GSS	Chromosome 1	1072	928	21588964	21589109	89	146	1.1e-38	3	163.05
pO152	70814345	NCBI_GSS	Chromosome 1	608	1591	3097154	3098136	89	984	0	1	1086.82
pO152	70814345	NCBI_GSS	Chromosome 1	3	533	3096436	3096966	87	531	1.8e-155	2	551.59
pO153	70814347	NCBI_GSS	Chromosome 2	160	493	3470795	3471129	93	336	7e-133	1	476.26
pO153	70814347	NCBI_GSS	Chromosome M	160	493	80220	80554	93	336	7e-133	2	476.26
pO153	70814347	NCBI_GSS	Chromosome 3	761	1079	4158225	4158540	89	319	4.6e-100	3	367.23
pO153	70814347	NCBI_GSS	Chromosome 3	1148	1273	4158607	4158732	88	126	4.8e-29	4	131.33
pO155	70814349	NCBI_GSS	Chromosome 5	408	1496	23611303	23612395	87	1094	2.6e-305	1	1049.16
pO155	70814349	NCBI_GSS	Chromosome 5	141	259	23611014	23611132	92	119	3.7e-39	2	165.03
pO159	70814351	NCBI_GSS	Chromosome 1	75	477	5744688	5745087	86	403	2.3e-99	1	365.25
pO159	70814351	NCBI_GSS	Chromosome 1	687	914	5746383	5746605	89	229	9e-62	2	240.36
pO159	70814351	NCBI_GSS	Chromosome 1	1180	1281	5766410	5766511	92	102	2.5e-31	3	139.26
pO17	70814270	NCBI_GSS	Chromosome 4	1254	1123	13421653	13421784	94	132	1e-51	1	206.66
pO17	70814270	NCBI_GSS	Chromosome 5	1125	1254	22647287	22647416	94	130	1.6e-50	2	202.69
pO17	70814270	NCBI_GSS	Chromosome 4	247	118	13422688	13422817	88	130	1.9e-31	3	139.26
pO17	70814270	NCBI_GSS	Chromosome 4	386	281	13422549	13422654	91	106	1.9e-31	4	139.26
pO17	70814270	NCBI_GSS	Chromosome 4	572	467	13422364	13422468	90	106	1.2e-26	6	123.4
pO17	70814270	NCBI_GSS	Chromosome 5	119	228	22646326	22646435	88	110	2.8e-24	7	115.47
pO172	70814367	NCBI_GSS	Chromosome 3	501	39	16981287	16981750	89	464	2.7e-143	1	509.96
pO172	70814367	NCBI_GSS	Chromosome 3	750	639	16981028	16981139	91	112	2.8e-35	2	151.15
pO173	70814368	NCBI_GSS	Chromosome 4	1099	690	15422349	15422757	86	410	2.5e-101	1	371.19
pO173	70814368	NCBI_GSS	Chromosome 4	214	29	15423345	15423530	88	186	8.2e-49	2	196.75
pO173	70814368	NCBI_GSS	Chromosome 4	470	354	15423080	15423196	93	117	1.9e-40	3	168.99
pO29	70814272	NCBI_GSS	Chromosome 4	1088	1260	9135863	9136035	93	173	1.2e-66	1	256.22
pO29	70814272	NCBI_GSS	Chromosome 4	512	648	9135212	9135348	96	137	1.7e-59	2	232.43
pO29	70814272	NCBI_GSS	Chromosome 4	1	198	9134642	9134839	89	198	1.1e-57	3	226.48
pO29	70814272	NCBI_GSS	Chromosome 4	276	445	9134929	9135098	88	171	3.4e-39	4	165.03
pO3	70814256	NCBI_GSS	Chromosome 1	147	486	26785795	26786134	89	340	3e-109	1	396.96
pO3	70814256	NCBI_GSS	Chromosome 1	7	145	26785564	26785702	92	139	1.4e-46	2	188.82
pO43	70814274	NCBI_GSS	Chromosome 4	366	257	15004136	15004245	95	110	2.6e-43	1	178.91
pO43	70814274	NCBI_GSS	Chromosome 4	200	84	15004320	15004436	91	117	1.5e-35	2	153.13
pO52	70814279	NCBI_GSS	Chromosome 4	1022	859	9892296	9892459	92	164	5.2e-59	1	230.45
pO52	70814279	NCBI_GSS	Chromosome 4	783	667	9892548	9892665	92	118	2.5e-36	2	155.12
pO59	70814281	NCBI_GSS	Chromosome 2	42	153	12401992	12402102	95	112	1.2e-42	1	174.94
pO7	70814262	NCBI_GSS	Chromosome 5	1364	1258	3664018	3664123	90	107	3.1e-27	1	125.38
pO79	70814287	NCBI_GSS	Chromosome 2	669	776	1723499	1723606	90	108	2.7e-30	1	135.29
pO85	70814289	NCBI_GSS	Chromosome 1	11	643	7308754	7309386	87	633	4.4e-174	1	613.04
pO86	70814291	NCBI_GSS	Chromosome 1	734	537	25152115	25152309	88	198	2.9e-54	1	214.59
pO9	70814264	NCBI_GSS	Chromosome 1	11	152	23662199	23662340	92	142	9.2e-51	1	202.69
pO9	70814264	NCBI_GSS	Chromosome 1	564	690	23662755	23662881	90	127	4.9e-37	2	157.1
pO92	70814297	NCBI_GSS	Chromosome 1	711	425	2181351	2181638	89	289	3.9e-81	1	303.79
pO92	70814297	NCBI_GSS	Chromosome 1	864	734	2181077	2181207	90	131	2.3e-39	2	165.03
pO98	70814299	NCBI_GSS	Chromosome 2	717	847	13209133	13209263	95	131	1.6e-53	1	212.61
pR114	70814410	NCBI_GSS	Chromosome 3	369	59	7458342	7458651	91	311	2.4e-113	1	410.84
pR114	70814410	NCBI_GSS	Chromosome 3	839	587	7457868	7458120	90	253	1.7e-83	2	311.72
pR20	70814376	NCBI_GSS	Chromosome 5	480	13	20043716	20044176	89	469	7e-138	1	492.12
pR20	70814376	NCBI_GSS	Chromosome 2	360	489	6503099	6503227	87	130	6.9e-27	2	123.4
pR3	70814370	NCBI_GSS	Chromosome 5	265	373	19283746	19283854	97	109	1.2e-47	1	192.78
pR3	70814370	NCBI_GSS	Chromosome 4	370	263	9677850	9677957	90	108	2.5e-30	4	135.29
pR3	70814370	NCBI_GSS	Chromosome 5	140	243	19283624	19283725	90	104	3.8e-26	6	121.42
pR34	70814382	NCBI_GSS	Chromosome 5	133	283	20826136	20826286	90	151	2.1e-44	1	180.89
pR34	70814382	NCBI_GSS	Chromosome 5	3	108	20825997	20826102	87	106	2.5e-22	2	107.54
pR4	70814372	NCBI_GSS	Chromosome 4	288	7	124262	124543	86	282	7e-70	1	266.13
pR4	70814372	NCBI_GSS	Chromosome 4	671	547	123716	123840	89	125	1.8e-33	3	145.2
pR4	70814372	NCBI_GSS	Chromosome 4	465	363	123959	124061	91	103	6.7e-30	4	133.31
pR41	70814388	NCBI_GSS	Chromosome 2	542	777	14627486	14627721	87	236	2.5e-61	1	238.38
pR41	70814388	NCBI_GSS	Chromosome 2	146	262	14626956	14627071	93	117	4.6e-38	2	161.06
pR41	70814388	NCBI_GSS	Chromosome 2	1058	1190	14628032	14628164	86	133	4e-26	5	121.42
pR43	70814390	NCBI_GSS	Chromosome 3	99	256	9818122	9818279	93	158	6.2e-58	1	226.48
pR43	70814390	NCBI_GSS	Chromosome 3	289	441	9818321	9818472	93	153	5.9e-55	2	216.57
pR43	70814390	NCBI_GSS	Chromosome 3	490	614	9818520	9818644	92	125	1.2e-40	3	168.99
pR43	70814390	NCBI_GSS	Chromosome 3	679	795	9818713	9818829	93	117	1.2e-40	4	168.99
pR54	70814394	NCBI_GSS	Chromosome 1	1847	1542	18985917	18986213	87	306	3.1e-80	1	301.81
pR54	70814394	NCBI_GSS	Chromosome 4	251	105	7498531	7498675	89	147	1.1e-36	2	157.1
pR6	70814374	NCBI_GSS	Chromosome 3	1542	1677	18114901	18115035	88	136	1.6e-32	1	143.22
pR6	70814374	NCBI_GSS	Chromosome 3	119	219	18102758	18102858	90	101	5.9e-26	4	121.42
pR60	70814396	NCBI_GSS	Chromosome 1	560	849	26625612	26625900	92	290	4.4e-110	1	400.93
pR64	70814398	NCBI_GSS	Chromosome 5	39	348	4448301	4448610	92	310	1.2e-119	1	432.65
pR64	70814398	NCBI_GSS	Chromosome 5	1459	1623	4452392	4452556	92	165	5.5e-57	2	224.5
pR64	70814398	NCBI_GSS	Chromosome 5	1256	1410	4452182	4452336	90	155	3e-46	3	188.82
pR85	70814402	NCBI_GSS	Chromosome 3	1390	1511	407610	407731	90	122	4.4e-36	1	155.12
pR85	70814402	NCBI_GSS	Chromosome 3	1590	1743	407830	407983	87	154	4.4e-36	2	155.12
pR86	70814404	NCBI_GSS	Chromosome 5	732	838	7618204	7618310	86	107	4.9e-20	3	101.59
pR97	70814392	NCBI_GSS	Chromosome 2	1642	1763	18756838	18756959	86	122	9.2e-22	1	107.54
pW102	71803709	NCBI_GSS	Chromosome 5	124	266	25951056	25951196	93	143	5.4e-52	1	206.66
pW102	71803709	NCBI_GSS	Chromosome 5	290	407	25951245	25951362	91	118	1.8e-36	2	155.12
pW102	71803709	NCBI_GSS	Chromosome 5	1	104	25950936	25951039	91	104	1.6e-30	3	135.29
pW103	71803699	NCBI_GSS	Chromosome 5	756	531	16769947	16770174	86	228	2.5e-52	1	208.64
pW104a	71803705	NCBI_GSS	Chromosome 3	225	493	19234646	19234914	91	269	6e-98	1	359.3
pW104a	71803705	NCBI_GSS	Chromosome 3	11	173	19234328	19234490	93	163	6e-61	2	236.39
pW108	71803710	NCBI_GSS	Chromosome 3	310	152	8327089	8327247	93	159	1.7e-58	1	228.46
pW112	71803700	NCBI_GSS	Chromosome 2	666	270	15445483	15445878	88	397	4.3e-112	1	406.88
pW112	71803700	NCBI_GSS	Chromosome 3	496	597	9723537	9723638	89	102	2.3e-24	2	115.47
pW112	71803700	NCBI_GSS	Chromosome 2	1023	889	15445155	15445291	87	139	2.2e-21	3	105.56
pW115	71803712	NCBI_GSS	Chromosome 1	1	198	19258849	19259046	92	198	2.7e-72	1	274.06
pW115	71803712	NCBI_GSS	Chromosome 1	1	176	19271361	19271536	92	176	1.5e-61	2	238.38
pW115	71803712	NCBI_GSS	Chromosome 1	1	198	19264061	19264258	88	198	3.4e-53	3	210.62
pW115	71803712	NCBI_GSS	Chromosome 1	1	172	19275981	19276152	88	172	3.2e-47	4	190.8
pW115	71803712	NCBI_GSS	Chromosome 1	325	424	19271560	19271659	87	100	1.4e-18	6	95.65
pW117	71803696	NCBI_GSS	Chromosome 4	659	824	15699685	15699854	90	170	5.5e-50	1	200.71
pW122	71803698	NCBI_GSS	Chromosome 1	235	415	21466037	21466217	87	181	1.9e-45	1	184.85
pW122	71803698	NCBI_GSS	Chromosome 1	501	613	21466327	21466440	92	114	4.2e-34	2	147.19
pW125	71803713	NCBI_GSS	Chromosome 3	136	325	2219498	2219687	89	190	1.3e-55	1	218.55
pW126	71803714	NCBI_GSS	Chromosome 5	413	141	1796169	1796441	89	273	5.1e-86	1	319.65
pW128	71803728	NCBI_GSS	Chromosome 2	557	446	8771833	8771944	97	112	9.7e-50	1	198.73
pW128	71803728	NCBI_GSS	Chromosome 2	250	88	8772176	8772340	87	166	2e-32	2	141.24
pW129	71803729	NCBI_GSS	Chromosome 5	74	195	23883497	23883618	87	122	6.3e-27	1	123.4
pW130	71803730	NCBI_GSS	Chromosome 3	1	403	19909345	19909747	87	403	1.8e-108	1	394.98
pW130	71803730	NCBI_GSS	Chromosome 3	612	793	19909842	19910023	90	183	1.4e-53	2	212.61
pW133	71803755	NCBI_GSS	Chromosome 2	587	440	15603757	15603903	89	148	9.2e-40	1	167.01
pW134	71803765	NCBI_GSS	Chromosome 1	596	361	25189317	25189550	91	236	9.7e-76	1	285.95
pW134	71803765	NCBI_GSS	Chromosome 1	134	14	25189867	25189987	93	121	6.4e-43	2	176.92
pW135	71803767	NCBI_GSS	Chromosome 5	188	293	17317401	17317506	91	106	1e-31	1	139.26
pW138	71803772	NCBI_GSS	Chromosome 1	274	468	5780029	5780223	88	195	2.1e-51	1	204.68
pW138	71803772	NCBI_GSS	Chromosome 1	4	149	5779724	5779868	93	146	8.3e-51	2	202.69
pW138	71803772	NCBI_GSS	Chromosome 1	499	621	5780266	5780389	88	124	3.9e-28	3	127.36
pW141	71803793	NCBI_GSS	Chromosome 5	128	249	24889446	24889567	94	122	4.9e-46	1	186.83
pW141	71803793	NCBI_GSS	Chromosome 5	586	728	24889743	24889888	92	146	1.2e-43	2	178.91
pW142	71803794	NCBI_GSS	Chromosome 3	766	595	4637568	4637740	86	173	3e-38	1	161.06
pW143	71803803	NCBI_GSS	Chromosome 4	343	208	10880744	10880879	89	136	1.1e-37	2	159.08
pW146	71803756	NCBI_GSS	Chromosome 1	700	939	8972360	8972599	91	240	3.1e-85	1	317.67
pW146	71803756	NCBI_GSS	Chromosome 1	545	655	8972175	8972284	94	111	2.8e-39	3	165.03
pW149	71803769	NCBI_GSS	Chromosome 2	386	540	16975982	16976136	92	155	1.6e-53	1	212.61
pW149	71803769	NCBI_GSS	Chromosome 2	148	322	16975725	16975899	89	175	9.3e-49	2	196.75
pW150	71803770	NCBI_GSS	Chromosome 1	958	1134	25128872	25129045	88	177	5e-44	1	180.89
pW150	71803770	NCBI_GSS	Chromosome 1	379	502	25128441	25128564	90	124	4.5e-35	2	151.15
pW152	71803774	NCBI_GSS	Chromosome 5	599	349	7293065	7293315	96	252	1.1e-111	1	404.89
pW152	71803774	NCBI_GSS	Chromosome 5	317	95	7293354	7293576	91	223	1.2e-77	2	291.9
pW152	71803774	NCBI_GSS	Chromosome 5	745	601	7292910	7293055	89	147	1.1e-34	3	149.17
pW153	71803775	NCBI_GSS	Chromosome 5	911	1021	4719864	4719974	91	111	1.9e-34	1	149.17
pW153	71803775	NCBI_GSS	Chromosome 5	164	8	2744444	2744603	86	160	7.4e-34	2	147.19
pW154	71803776	NCBI_GSS	Chromosome 5	18	226	20505578	20505790	89	213	1.4e-55	1	218.55
pW157	71803796	NCBI_GSS	Chromosome 4	725	1019	16620548	16620841	91	295	1e-103	1	379.12
pW157	71803796	NCBI_GSS	Chromosome 4	725	1023	16627555	16627852	91	299	1e-103	2	379.12
pW157	71803796	NCBI_GSS	Chromosome 4	399	655	16620220	16620476	89	257	2.9e-76	3	287.93
pW157	71803796	NCBI_GSS	Chromosome 4	399	633	16627234	16627468	90	235	4.5e-75	4	283.97
pW157	71803796	NCBI_GSS	Chromosome 4	148	325	16619869	16620046	93	178	1.1e-69	5	266.13
pW157	71803796	NCBI_GSS	Chromosome 4	150	328	16626898	16627076	92	179	1.6e-65	6	252.25
pW159	71803804	NCBI_GSS	Chromosome 1	1	615	6022514	6023125	87	615	1.3e-163	1	577.36
pW160	71803732	NCBI_GSS	Chromosome 1	302	493	5432894	5433085	88	192	5.4e-52	1	206.66
pW160	71803732	NCBI_GSS	Chromosome 1	120	243	5432688	5432811	91	124	1.1e-37	2	159.08
pW161	71803733	NCBI_GSS	Chromosome 1	285	10	24227256	24227531	89	276	6.1e-83	1	309.74
pW161	71803733	NCBI_GSS	Chromosome 1	631	519	24226838	24226950	89	113	1.2e-28	3	129.35
pW161	71803733	NCBI_GSS	Chromosome 5	629	519	14274061	14274171	88	111	4.7e-25	4	117.45
pW162	71803734	NCBI_GSS	Chromosome 1	472	982	10472427	10472936	92	511	6.9e-197	1	688.37
pW162	71803734	NCBI_GSS	Chromosome 1	982	460	10478381	10478903	91	524	2.5e-190	2	666.56
pW162	71803734	NCBI_GSS	Chromosome 1	479	982	10475079	10475582	91	504	6.2e-188	3	658.64
pW162	71803734	NCBI_GSS	Chromosome 2	980	488	14525127	14525619	88	493	1e-152	4	541.68
pW162	71803734	NCBI_GSS	Chromosome 2	487	980	14522714	14523207	88	494	6.2e-151	5	535.73
pW164	71803746	NCBI_GSS	Chromosome 1	651	527	5545773	5545897	89	125	1.7e-33	1	145.2
pW165	71803815	NCBI_GSS	Chromosome 1	1170	1337	19033600	19033767	92	168	3e-61	1	238.38
pW165	71803815	NCBI_GSS	Chromosome 1	294	473	19032719	19032898	90	180	4.3e-54	2	214.59
pW165	71803815	NCBI_GSS	Chromosome 1	958	1078	19033382	19033502	95	121	1.6e-47	3	192.78
pW165	71803815	NCBI_GSS	Chromosome 1	1	190	19032422	19032611	87	190	9.8e-46	4	186.83
pW165	71803815	NCBI_GSS	Chromosome 1	793	904	19033212	19033323	91	112	5.4e-35	5	151.15
pW165	71803815	NCBI_GSS	Chromosome 1	580	699	19032969	19033088	87	120	1.9e-25	6	119.43
pW166	71803758	NCBI_GSS	Chromosome 4	1184	922	12604142	12604404	90	263	2.3e-89	1	331.55
pW166	71803758	NCBI_GSS	Chromosome 4	134	27	12605217	12605324	90	108	2.7e-30	3	135.29
pW167	71803777	NCBI_GSS	Chromosome 5	410	235	9696489	9696664	88	176	1e-44	1	182.87
pW169	71803778	NCBI_GSS	Chromosome 3	120	1	3910116	3910234	88	120	1.1e-25	1	119.43
pW170	71803797	NCBI_GSS	Chromosome 1	315	469	2895680	2895834	89	155	3.1e-44	1	180.89
pW172	71803716	NCBI_GSS	Chromosome 3	181	333	1025904	1026056	93	153	3.3e-57	1	224.5
pW172	71803716	NCBI_GSS	Chromosome 3	813	943	1026446	1026576	91	131	1.1e-41	2	172.96
pW175	71803736	NCBI_GSS	Chromosome 4	1	130	15295899	15296028	90	130	7.3e-39	1	163.05
pW176	71803737	NCBI_GSS	Chromosome 5	804	682	20024545	20024667	88	123	7.3e-30	1	133.31
pW179	71803760	NCBI_GSS	Chromosome 4	252	124	12540944	12541072	89	129	6.9e-36	2	153.13
pW181	71803779	NCBI_GSS	Chromosome 3	303	1003	5091295	5092000	88	707	2e-206	1	720.09
pW181	71803779	NCBI_GSS	Chromosome 3	40	167	5091031	5091158	91	128	6.3e-40	2	167.01
pW182	71803780	NCBI_GSS	Chromosome 2	373	531	19300277	19300434	89	159	4.5e-44	1	180.89
pW182	71803780	NCBI_GSS	Chromosome 2	102	214	19300011	19300123	90	113	6.1e-31	2	137.28
pW186	71803811	NCBI_GSS	Chromosome 2	318	437	8189522	8189641	94	120	7.8e-45	1	182.87
pW186	71803811	NCBI_GSS	Chromosome 2	74	214	8189283	8189423	90	141	4.8e-43	2	176.92
pW186	71803811	NCBI_GSS	Chromosome 2	487	594	8189719	8189828	90	110	1.5e-24	3	115.47
pW187	71803717	NCBI_GSS	Chromosome 4	728	1021	16620548	16620841	91	294	7.1e-108	1	393
pW187	71803717	NCBI_GSS	Chromosome 4	728	1025	16627555	16627852	91	298	7.1e-108	2	393
pW187	71803717	NCBI_GSS	Chromosome 4	400	635	16627234	16627468	89	236	7e-71	3	270.09
pW187	71803717	NCBI_GSS	Chromosome 4	149	326	16619869	16620046	93	178	1.1e-69	4	266.13
pW187	71803717	NCBI_GSS	Chromosome 4	151	329	16626898	16627076	92	179	1.7e-65	5	252.25
pW187	71803717	NCBI_GSS	Chromosome 4	400	576	16620220	16620395	90	177	9.1e-55	6	216.57
pW187	71803717	NCBI_GSS	Chromosome 4	1091	1207	16628003	16628119	94	117	3.2e-45	7	184.85
pW187	71803717	NCBI_GSS	Chromosome 4	1100	1207	16620978	16621085	94	108	7.6e-40	8	167.01
pW188	71803718	NCBI_GSS	Chromosome 3	343	120	20243325	20243548	92	224	5.1e-83	1	309.74
pW188	71803718	NCBI_GSS	Chromosome 3	739	530	20242735	20242947	90	213	9.6e-60	2	232.43
pW189	71803739	NCBI_GSS	Chromosome 5	240	16	5342596	5342820	88	225	3.8e-62	1	240.36
pW189	71803739	NCBI_GSS	Chromosome 5	618	483	5342055	5342190	89	136	1.1e-37	2	159.08
pW191	71803816	NCBI_GSS	Chromosome 5	35	224	26885540	26885729	92	190	6.4e-70	1	266.13
pW191	71803816	NCBI_GSS	Chromosome 5	456	659	26885821	26886028	87	208	7.4e-45	2	182.87
pW193	71803783	NCBI_GSS	Chromosome 2	366	494	13869478	13869605	89	129	2e-33	1	145.2
pW193	71803783	NCBI_GSS	Chromosome 2	581	683	13869753	13869855	88	103	1.1e-22	3	109.52
pW196	71803798	NCBI_GSS	Chromosome 3	425	58	17334519	17334893	87	377	3.1e-100	1	367.23
pW196	71803798	NCBI_GSS	Chromosome 3	834	685	17334083	17334232	96	150	5e-65	2	250.27
pW196	71803798	NCBI_GSS	Chromosome 5	236	427	23772028	23772219	88	192	6.7e-52	3	206.66
pW196	71803798	NCBI_GSS	Chromosome 5	687	834	23772504	23772651	89	148	5.7e-40	4	167.01
pW200	71803748	NCBI_GSS	Chromosome 5	217	403	1884701	1884887	89	187	3.5e-56	1	220.53
pW202	71803784	NCBI_GSS	Chromosome 1	414	5	28976045	28976454	87	410	4.2e-108	1	393
pW202	71803784	NCBI_GSS	Chromosome 1	729	610	28975694	28975813	93	120	1.9e-42	2	174.94
pW209	71803801	NCBI_GSS	Chromosome 3	157	51	4189057	4189166	86	110	1.4e-18	3	95.65
pW213	71803721	NCBI_GSS	Chromosome 1	296	427	2787319	2787457	87	139	2.2e-33	2	145.2
pW213	71803721	NCBI_GSS	Chromosome 1	578	716	2787837	2787978	88	142	8.5e-33	3	143.22
pW213	71803721	NCBI_GSS	Chromosome 1	129	236	2787153	2787258	90	108	1.3e-28	4	129.35
pW214	71803722	NCBI_GSS	Chromosome 5	845	951	24012627	24012733	91	107	3.4e-32	3	141.24
pW214	71803722	NCBI_GSS	Chromosome 5	574	693	24012341	24012458	90	120	5.4e-31	4	137.28
pW218	71803750	NCBI_GSS	Chromosome 5	375	272	17238004	17238107	94	104	2e-37	1	159.08
pW218	71803750	NCBI_GSS	Chromosome 5	980	873	17237467	17237570	86	108	9.6e-18	4	93.66
pW220	71803726	NCBI_GSS	Chromosome 4	397	134	14722750	14723013	90	264	8.5e-88	1	325.6
pW220	71803726	NCBI_GSS	Chromosome 4	540	395	14722522	14722667	89	146	3e-41	3	170.98
pW220	71803726	NCBI_GSS	Chromosome 4	752	616	14722317	14722454	89	138	4.3e-34	4	147.19
pW220	71803726	NCBI_GSS	Chromosome 2	407	535	8283240	8283368	86	129	2.5e-26	5	121.42
pW222	71803749	NCBI_GSS	Chromosome 2	95	401	8943496	8943805	89	310	1.4e-92	1	341.46
pW222	71803749	NCBI_GSS	Chromosome 2	462	608	8943877	8944023	88	147	4.4e-37	2	157.1
pW224	71803789	NCBI_GSS	Chromosome 1	239	386	3490021	3490168	87	148	9.5e-33	1	143.22
pW224	71803789	NCBI_GSS	Chromosome 1	528	633	3490359	3490462	89	106	5.2e-22	2	107.54
pW225	71803790	NCBI_GSS	Chromosome 4	146	328	15711917	15712096	91	183	3.6e-59	1	230.45
pW225	71803790	NCBI_GSS	Chromosome 4	387	545	15712146	15712304	91	159	8.6e-54	2	212.61
pW225	71803790	NCBI_GSS	Chromosome 4	588	735	15712374	15712523	92	150	4.9e-46	3	186.83
pW227	71803802	NCBI_GSS	Chromosome 2	425	15	9409315	9409725	90	411	4.2e-142	1	505.99
pW231	71803743	NCBI_GSS	Chromosome 1	568	468	6786201	6786301	88	101	1.5e-21	4	105.56
pW232	71803751	NCBI_GSS	Chromosome 3	569	695	3527342	3527463	92	128	1.1e-37	1	159.08
pW233	71803754	NCBI_GSS	Chromosome 5	474	355	17680297	17680416	92	120	6.8e-40	1	167.01
pW233	71803754	NCBI_GSS	Chromosome 5	1096	985	17679742	17679853	93	112	6.8e-40	2	167.01
pW233	71803754	NCBI_GSS	Chromosome 1	361	474	1076315	1076428	88	114	9.2e-27	3	123.4
pW235	71803764	NCBI_GSS	Chromosome 1	104	271	12147422	12147589	88	168	2.8e-45	1	182.87
pW237	71803791	NCBI_GSS	Chromosome 1	731	504	6286295	6286522	89	228	3.2e-66	1	254.23
pW237	71803791	NCBI_GSS	Chromosome 1	270	135	6286794	6286929	89	136	1.4e-37	2	159.08
pW237	71803791	NCBI_GSS	Chromosome 1	104	1	6286961	6287064	92	104	8.4e-33	3	143.22
pW239	71803808	NCBI_GSS	Chromosome 4	457	585	15765981	15766109	89	129	2.2e-33	1	145.2
pW239	71803808	NCBI_GSS	Chromosome 4	20	125	15765519	15765624	90	106	3.3e-29	2	131.33
pW240	71803809	NCBI_GSS	Chromosome 5	317	474	23663905	23664061	88	158	7.2e-39	1	163.05
pW240	71803809	NCBI_GSS	Chromosome 5	504	648	23664102	23664246	87	145	1.7e-33	2	145.2
pW243	71803738	NCBI_GSS	Chromosome 1	571	314	315574	315832	88	259	1.7e-70	1	268.11
pW245	71803742	NCBI_GSS	Chromosome 1	428	303	5010437	5010562	88	126	2.5e-29	2	131.33
pW247	71803747	NCBI_GSS	Chromosome 3	203	1	2827683	2827885	86	203	4.9e-44	1	180.89
pW247	71803747	NCBI_GSS	Chromosome 3	518	373	2827424	2827569	87	146	6.8e-34	2	147.19
pW248	71803752	NCBI_GSS	Chromosome 4	276	457	16490557	16490738	86	182	1.1e-38	1	163.05
pW249	71803753	NCBI_GSS	Chromosome 3	789	599	1565861	1566052	88	192	2.2e-49	1	198.73
pW249	71803753	NCBI_GSS	Chromosome 3	515	355	1566232	1566392	89	161	3.2e-45	2	184.85
pW249	71803753	NCBI_GSS	Chromosome 3	1217	1111	1565469	1565575	92	107	1.8e-34	3	149.17
pW249	71803753	NCBI_GSS	Chromosome 3	967	836	1565697	1565828	87	132	2.7e-30	4	135.29
pW251	71803766	NCBI_GSS	Chromosome 5	193	61	23347780	23347912	93	133	3.3e-50	1	200.71
pW251	71803766	NCBI_GSS	Chromosome 5	378	238	23347588	23347728	92	141	3.3e-50	2	200.71
pX101	73866392	NCBI_EST	Chromosome 3	190	453	6841894	6842157	91	264	1.4e-92	1	341.46
pX101	73866392	NCBI_EST	Chromosome 3	11	164	6841707	6841860	87	154	1.7e-36	2	155.12
pX105	73866393	NCBI_EST	Chromosome 2	186	497	16110123	16110431	88	312	1.5e-86	1	321.63
pX105	73866393	NCBI_EST	Chromosome 2	39	187	16109880	16110028	89	149	5.3e-43	2	176.92
pX111	73866408	NCBI_EST	Chromosome 2	1309	1165	13870116	13870260	93	145	2.6e-52	1	208.64
pX111	73866408	NCBI_EST	Chromosome 2	1055	907	13870592	13870740	87	149	3.2e-33	3	145.2
pX111	73866408	NCBI_EST	Chromosome 2	1158	1051	13870348	13870455	90	108	3.1e-30	4	135.29
pX111	73866408	NCBI_EST	Chromosome 2	905	791	13870824	13870938	87	115	7.3e-25	6	117.45
pX116	73866383	NCBI_EST	Chromosome 3	375	490	9269574	9269686	91	116	5.6e-34	1	147.19
pX116	73866383	NCBI_EST	Chromosome 3	486	595	9269770	9269878	88	110	4.8e-22	4	107.54
pX116	73866383	NCBI_EST	Chromosome 5	595	486	15904871	15904979	86	110	2.9e-17	5	91.68
pX119	73866398	NCBI_EST	Chromosome 5	509	394	17392048	17392163	93	116	1.9e-42	1	174.94
pX119	73866398	NCBI_EST	Chromosome 5	397	296	17392353	17392454	95	102	7.2e-39	2	163.05
pX119	73866398	NCBI_EST	Chromosome 5	621	515	17391849	17391954	94	107	4.4e-37	3	157.1
pX119	73866398	NCBI_EST	Chromosome 1	515	619	1189812	1189915	90	105	2.4e-26	4	121.42
pX122	73866428	NCBI_EST	Chromosome 4	494	338	11600479	11600634	90	157	2.1e-45	1	184.85
pX122	73866428	NCBI_EST	Chromosome 4	644	503	11600249	11600390	90	142	3.2e-41	2	170.98
pX122	73866428	NCBI_EST	Chromosome 4	631	509	11591399	11591521	86	123	1e-22	4	109.52
pX124	73866387	NCBI_EST	Chromosome 4	11	429	16444429	16444841	87	419	1.6e-111	1	404.89
pX124	73866387	NCBI_EST	Chromosome 5	947	1047	26518624	26518721	90	101	5.5e-25	2	117.45
pX128	73866413	NCBI_EST	Chromosome 4	582	353	7453294	7453523	90	230	4e-77	1	289.92
pX128	73866413	NCBI_EST	Chromosome 4	353	582	11812695	11812924	88	230	8.4e-63	2	242.34
pX128	73866413	NCBI_EST	Chromosome 4	354	194	7454048	7454207	90	161	6.9e-48	3	192.78
pX129	73866414	NCBI_EST	Chromosome 3	618	245	19425866	19426237	88	375	4.9e-105	1	383.09
pX129	73866414	NCBI_EST	Chromosome 2	136	245	13019328	13019437	91	110	5.1e-34	2	147.19
pX130	73866429	NCBI_EST	Chromosome 3	668	149	22746405	22746920	91	520	2.5e-190	1	666.56
pX130	73866429	NCBI_EST	Chromosome 5	149	427	10373082	10373358	93	279	1.4e-108	2	394.98
pX130	73866429	NCBI_EST	Chromosome 3	858	669	22746111	22746300	90	190	7.6e-58	3	226.48
pX131	73866401	NCBI_EST	Chromosome 5	581	938	2817500	2817850	86	358	2.9e-82	1	307.76
pX131	73866401	NCBI_EST	Chromosome 5	408	578	2817315	2817485	90	172	1.9e-49	2	198.73
pX131	73866401	NCBI_EST	Chromosome 5	161	273	2816776	2816888	92	113	4.2e-38	3	161.06
pX131	73866401	NCBI_EST	Chromosome 5	56	162	2816572	2816678	91	107	3.9e-32	4	141.24
pX133	73866403	NCBI_EST	Chromosome 1	187	575	13226585	13226970	90	389	5.7e-129	1	462.38
pX139	73866405	NCBI_EST	Chromosome 5	1	236	2827919	2828154	93	236	4.5e-95	1	349.39
pX139	73866405	NCBI_EST	Chromosome 5	1	236	2824074	2824309	93	236	1.1e-92	2	341.46
pX139	73866405	NCBI_EST	Chromosome 5	236	2	2818748	2818982	90	235	9e-78	3	291.9
pX139	73866405	NCBI_EST	Chromosome 5	248	352	2828251	2828355	89	105	1.9e-26	4	121.42
pX139	73866405	NCBI_EST	Chromosome 5	350	245	2818394	2818499	88	106	1.2e-24	5	115.47
pX139	73866405	NCBI_EST	Chromosome 5	245	348	2824579	2824682	88	104	1.8e-23	6	111.5
pX140	73866406	NCBI_EST	Chromosome 5	1046	665	5584982	5585363	90	382	2.2e-129	1	464.36
pX140	73866406	NCBI_EST	Chromosome 5	1047	665	5576289	5576671	89	383	3.3e-125	2	450.49
pX140	73866406	NCBI_EST	Chromosome 5	1041	665	5579206	5579582	89	377	5.1e-124	3	446.52
pX140	73866406	NCBI_EST	Chromosome 5	1046	665	5581830	5582211	89	382	7.7e-120	4	432.65
pX140	73866406	NCBI_EST	Chromosome 5	586	417	5582648	5582817	92	170	3.6e-60	5	234.41
pX140	73866406	NCBI_EST	Chromosome 5	586	417	5576993	5577162	91	170	2.2e-55	6	218.55
pX140	73866406	NCBI_EST	Chromosome 5	586	417	5585770	5585939	90	170	5.3e-53	7	210.62
pX140	73866406	NCBI_EST	Chromosome 5	586	417	5579898	5580067	90	170	1.3e-50	8	202.69
pX140	73866406	NCBI_EST	Chromosome 3	820	664	698755	698911	88	157	1.8e-40	9	168.99
pX140	73866406	NCBI_EST	Chromosome 5	586	463	5575131	5575254	89	124	1e-32	10	143.22
pX141	73866418	NCBI_EST	Chromosome 5	629	15	22677601	22678213	87	617	1.4e-157	1	557.54
pX141	73866418	NCBI_EST	Chromosome 5	150	629	22683433	22683912	87	482	3.7e-127	2	456.44
pX141	73866418	NCBI_EST	Chromosome 5	150	628	22688955	22689433	86	481	5.2e-117	3	422.73
pX142	73866419	NCBI_EST	Chromosome 3	610	497	4737582	4737694	87	114	4e-22	1	107.54
pX144	73866390	NCBI_EST	Chromosome 5	856	1000	506757	506901	95	145	1.4e-59	2	232.43
pX144	73866390	NCBI_EST	Chromosome 3	933	1035	2889816	2889918	86	103	8.6e-18	3	93.66
pX146	73866420	NCBI_EST	Chromosome 4	476	602	15384290	15384416	93	127	2.1e-46	1	188.82
pX146	73866420	NCBI_EST	Chromosome 2	487	600	10630628	10630741	87	114	2.6e-24	4	115.47
pX149	73866385	NCBI_EST	Chromosome 3	960	814	150264	150410	88	147	6.8e-37	1	157.1
pX149	73866385	NCBI_EST	Chromosome 3	815	714	150496	150597	91	102	3.9e-29	2	131.33
pX149	73866385	NCBI_EST	Chromosome 3	238	136	2889816	2889918	87	103	3.5e-20	6	101.59
pX150	73866389	NCBI_EST	Chromosome 3	380	81	19551148	19551447	86	300	1e-68	1	262.16
pX150	73866389	NCBI_EST	Chromosome 3	600	470	19550463	19550592	90	131	4.4e-37	3	157.1
pX150	73866389	NCBI_EST	Chromosome 2	600	470	15198231	15198360	87	131	1.6e-27	5	125.38
pX150	73866389	NCBI_EST	Chromosome 3	699	597	19550215	19550318	90	104	9.6e-26	6	119.43
pX151	73866391	NCBI_EST	Chromosome 3	220	93	6734436	6734563	92	128	3.3e-45	1	182.87
pX154	73866410	NCBI_EST	Chromosome 2	554	375	18037163	18037342	86	181	6.8e-36	1	153.13
pX155	73866416	NCBI_EST	Chromosome 1	614	738	28149397	28149521	90	125	8.4e-36	1	153.13
BRAS003	1003	RRES_SQS_BRASS_1002	Chromosome 4	341	266	10684508	10684583	80	76	2.7e-12	1	74.49
BRAS004	1004	RRES_SQS_BRASS_1002	Chromosome 3	411	292	22873428	22873547	84	120	1.8e-29	1	131.55
BRAS004	1004	RRES_SQS_BRASS_1002	Chromosome 3	504	418	22873323	22873409	90	87	3.3e-24	2	114.12
BRAS004	1004	RRES_SQS_BRASS_1002	Chromosome 5	446	495	21648209	21648258	86	50	1.6e-07	4	58.64
BRAS004	1004	RRES_SQS_BRASS_1002	Chromosome 3	237	199	22873608	22873646	89	39	4e-05	5	50.72
BRAS014	1007	RRES_SQS_BRASS_1002	Chromosome 3	428	536	10435201	10435309	84	109	5.4e-26	1	120.46
BRAS014	1007	RRES_SQS_BRASS_1002	Chromosome 3	362	431	10435132	10435201	81	70	3.3e-11	2	71.32
BRAS020	1175	RRES_SQS_BRASS_1003	Chromosome 2	1268	1300	17909158	17909190	96	33	9.5e-05	6	50.72
BRAS020	1175	RRES_SQS_BRASS_1003	Chromosome 2	968	1009	17908933	17908974	85	42	0.000286	7	49.13
BRAS037	1180	RRES_SQS_BRASS_1003	Chromosome 5	11	157	23757336	23757482	82	147	1.6e-35	1	152.16
BRAS037	1180	RRES_SQS_BRASS_1003	Chromosome 5	421	509	23749968	23750056	85	89	2.9e-20	11	101.44
BRAS037	1180	RRES_SQS_BRASS_1003	Chromosome 5	535	437	23865658	23865756	81	99	2.9e-20	12	101.44
BRAS037	1180	RRES_SQS_BRASS_1003	Chromosome 5	437	517	23753920	23754000	82	81	1.7e-15	15	85.59
BRAS037	1180	RRES_SQS_BRASS_1003	Chromosome 5	437	509	23757743	23757815	86	73	1.7e-15	16	85.59
BRAS037	1180	RRES_SQS_BRASS_1003	Chromosome 5	437	514	23761080	23761157	82	78	4.7e-14	18	80.83
BRAS037	1180	RRES_SQS_BRASS_1003	Chromosome 5	505	442	23859737	23859800	89	64	4.7e-14	19	80.83
BRAS038	1015	RRES_SQS_BRASS_1002	Chromosome 4	483	437	4805071	4805117	91	47	8.1e-09	1	63.4
BRAS038	1015	RRES_SQS_BRASS_1002	Chromosome 4	213	177	4805327	4805363	91	37	5.3e-05	2	50.72
BRAS039	1181	RRES_SQS_BRASS_1003	Chromosome 4	15	83	11760134	11760202	95	69	2.9e-20	1	101.44
BRAS039	1181	RRES_SQS_BRASS_1003	Chromosome 4	525	598	11760607	11760680	89	74	7.2e-18	2	93.51
BRAS039	1181	RRES_SQS_BRASS_1003	Chromosome 4	89	16	1963928	1964001	81	74	3.8e-12	3	74.49
BRAS039	1181	RRES_SQS_BRASS_1003	Chromosome 3	81	16	5531	5596	80	66	2.8e-09	4	64.98
BRAS039	1181	RRES_SQS_BRASS_1003	Chromosome 3	568	524	5361	5405	88	45	6.7e-07	5	57.06
BRAS039	1181	RRES_SQS_BRASS_1003	Chromosome 4	568	525	1963611	1963654	84	44	0.000164	6	49.13
BRAS048	1186	RRES_SQS_BRASS_1003	Chromosome 1	225	268	29759541	29759584	88	44	2e-06	1	55.47
BRAS048	1186	RRES_SQS_BRASS_1003	Chromosome 1	23	62	29759363	29759402	90	40	1.8e-05	2	52.3
BRAS051	1020	RRES_SQS_BRASS_1002	Chromosome 4	326	270	6606113	6606169	85	57	9e-10	1	66.57
BRAS051	1020	RRES_SQS_BRASS_1002	Chromosome 4	364	323	6606074	6606115	88	42	1.8e-05	3	52.3
BRAS052	1188	RRES_SQS_BRASS_1003	Chromosome 1	422	499	4201941	4202018	93	78	1.2e-22	1	109.36
BRAS052	1188	RRES_SQS_BRASS_1003	Chromosome 1	132	169	4201279	4201316	92	38	1.8e-05	3	52.3
BRAS052	1188	RRES_SQS_BRASS_1003	Chromosome 1	306	349	4201777	4201820	84	44	0.000158	4	49.13
BRAS056	1189	RRES_SQS_BRASS_1003	Chromosome 4	455	294	10278229	10278390	82	162	7.8e-40	2	166.42
BRAS056	1189	RRES_SQS_BRASS_1003	Chromosome 3	69	33	8902957	8902993	89	37	0.000477	4	47.55
BRAS062	1191	RRES_SQS_BRASS_1003	Chromosome 1	447	390	23855227	23855284	82	58	2.4e-08	2	61.81
BRAS063	1025	RRES_SQS_BRASS_1002	Chromosome 2	17	78	16257009	16257070	83	62	1e-10	1	69.74
BRAS067	1027	RRES_SQS_BRASS_1002	Chromosome 3	222	454	1243143	1243375	81	233	2.6e-61	1	237.74
BRAS068	1029	RRES_SQS_BRASS_1002	Chromosome 4	223	187	17477370	17477406	89	37	0.000471	2	47.55
BRAS078	1035	RRES_SQS_BRASS_1002	Chromosome 4	149	239	13419618	13419708	82	91	2.3e-18	1	95.1
BRAS083	1036	RRES_SQS_BRASS_1002	Chromosome 5	435	354	24172070	24172151	82	82	5.9e-17	1	90.34
BRAS088	1196	RRES_SQS_BRASS_1003	Chromosome 5	232	180	21570563	21570615	83	53	4.9e-07	2	57.06
BRAS095	1200	RRES_SQS_BRASS_1003	Chromosome 1	198	237	17698486	17698525	97	40	9.9e-09	1	61.81
BRAS095	1200	RRES_SQS_BRASS_1003	Chromosome 1	336	377	17698640	17698681	92	42	8.9e-08	2	58.64
BRAS095	1200	RRES_SQS_BRASS_1003	Chromosome 3	336	377	5869804	5869845	83	42	0.000584	4	45.96
BRAS098	1202	RRES_SQS_BRASS_1003	Chromosome 4	283	327	6177500	6177544	82	45	0.000489	1	47.55
BRAS101	1203	RRES_SQS_BRASS_1003	Chromosome 1	187	247	1218570	1218630	91	61	1.5e-14	1	82.42
BRAS110	1206	RRES_SQS_BRASS_1003	Chromosome 1	73	15	1014106	1014164	83	59	8e-09	1	63.4
BRAS112	1207	RRES_SQS_BRASS_1003	Chromosome 1	519	432	7850399	7850486	89	88	1.3e-23	1	112.53
BRAS112	1207	RRES_SQS_BRASS_1003	Chromosome 1	439	366	7850480	7850553	82	74	4e-13	2	77.66
BRAS112	1207	RRES_SQS_BRASS_1003	Chromosome 1	134	75	7850847	7850906	86	60	3.3e-11	3	71.32
BRAS112	1207	RRES_SQS_BRASS_1003	Chromosome 1	115	75	29392739	29392779	90	41	6e-06	4	53.89
BRAS112	1207	RRES_SQS_BRASS_1003	Chromosome 1	218	175	7850742	7850785	86	44	1.7e-05	5	52.3
BRAS115	1210	RRES_SQS_BRASS_1003	Chromosome 3	588	500	10126753	10126841	84	89	3.2e-21	1	104.61
BRAS115	1210	RRES_SQS_BRASS_1003	Chromosome 3	352	302	10127055	10127105	92	51	9.9e-11	2	69.74
BRAS115	1210	RRES_SQS_BRASS_1003	Chromosome 5	310	352	16292567	16292609	83	43	0.000473	4	47.55
BRAS116	1211	RRES_SQS_BRASS_1003	Chromosome 3	404	278	22255627	22255753	90	127	2.3e-39	1	164.84
BRAS116	1211	RRES_SQS_BRASS_1003	Chromosome 3	116	16	22255964	22256064	85	101	4.3e-24	3	114.12
BRAS116	1211	RRES_SQS_BRASS_1003	Chromosome 3	279	240	22255764	22255803	90	40	1.7e-05	4	52.3
BRAS121	1213	RRES_SQS_BRASS_1003	Chromosome 5	325	232	24630133	24630226	91	94	2e-27	1	125.21
BRAS121	1213	RRES_SQS_BRASS_1003	Chromosome 5	588	521	24629912	24629979	83	68	4e-13	3	77.66
BRAS124	1214	RRES_SQS_BRASS_1003	Chromosome 1	263	314	5683879	5683930	84	52	2.2e-07	3	58.64
CB10003	1046	RRES_SQS_BRASS_1002	Chromosome 1	98	1	5683938	5684035	85	98	5.7e-24	1	112.53
CB10003	1046	RRES_SQS_BRASS_1002	Chromosome 2	101	1	7047333	7047433	82	101	1.4e-21	2	104.61
CB10003	1046	RRES_SQS_BRASS_1002	Chromosome 1	148	97	5683879	5683930	84	52	9.5e-08	3	58.64
CB10003	1046	RRES_SQS_BRASS_1002	Chromosome 1	397	355	5683702	5683744	83	43	0.000209	5	47.55
CB10004	1215	RRES_SQS_BRASS_1003	Chromosome 1	23	64	2120387	2120428	83	42	0.000452	6	45.96
CB10004	1215	RRES_SQS_BRASS_1003	Chromosome 2	300	255	13925753	13925798	80	46	0.000452	7	45.96
CB10004	1215	RRES_SQS_BRASS_1003	Chromosome 5	66	23	23034656	23034699	81	44	0.000452	11	45.96
CB10015	1220	RRES_SQS_BRASS_1003	Chromosome 3	148	115	16378124	16378157	91	34	0.000778	1	45.96
CB10021	1224	RRES_SQS_BRASS_1003	Chromosome 5	149	79	2063900	2063970	84	71	4.9e-14	1	79.25
CB10030	1226	RRES_SQS_BRASS_1003	Chromosome 5	357	423	18537618	18537684	89	67	7.8e-16	2	85.59
CB10030	1226	RRES_SQS_BRASS_1003	Chromosome 5	201	283	18537480	18537562	80	83	7.1e-15	3	82.42
CB10031	1054	RRES_SQS_BRASS_1002	Chromosome 5	147	197	2237475	2237525	88	51	3.7e-09	1	63.4
CB10036	1057	RRES_SQS_BRASS_1002	Chromosome 5	114	1	6947930	6948043	91	114	1.6e-35	1	150.57
CB10051	1235	RRES_SQS_BRASS_1003	Chromosome 2	386	192	14014023	14014217	86	195	1.2e-58	2	228.23
CB10051	1235	RRES_SQS_BRASS_1003	Chromosome 2	2	193	14023639	14023830	85	192	2.8e-56	3	220.31
CB10051	1235	RRES_SQS_BRASS_1003	Chromosome 2	2	193	14027460	14027651	85	192	2.8e-56	4	220.31
CB10051	1235	RRES_SQS_BRASS_1003	Chromosome 3	193	2	9099547	9099738	84	192	2.1e-53	5	210.8
CB10051	1235	RRES_SQS_BRASS_1003	Chromosome 3	193	3	9110461	9110651	84	191	6.2e-53	6	209.22
CB10051	1235	RRES_SQS_BRASS_1003	Chromosome 3	193	2	9117256	9117447	83	192	1.9e-52	7	207.63
CB10051	1235	RRES_SQS_BRASS_1003	Chromosome 2	193	1	13860330	13860522	83	193	5.6e-52	8	206.05
CB10051	1235	RRES_SQS_BRASS_1003	Chromosome 2	393	192	13860129	13860330	81	202	1.7e-51	9	204.46
CB10051	1235	RRES_SQS_BRASS_1003	Chromosome 3	193	2	9106521	9106712	83	192	1.7e-51	10	204.46
CB10051	1235	RRES_SQS_BRASS_1003	Chromosome 2	393	192	14017850	14018051	81	202	1.5e-50	11	201.29
CB10051	1235	RRES_SQS_BRASS_1003	Chromosome 2	193	2	14014217	14014408	82	192	1.4e-49	13	198.12
CB10051	1235	RRES_SQS_BRASS_1003	Chromosome 2	2	193	14033814	14034005	81	192	1.1e-47	14	191.78
CB10051	1235	RRES_SQS_BRASS_1003	Chromosome 2	192	358	14023830	14023996	85	167	3.3e-47	15	190.2
CB10051	1235	RRES_SQS_BRASS_1003	Chromosome 2	193	3	13854261	13854451	80	191	2.7e-45	16	183.86
CB10051	1235	RRES_SQS_BRASS_1003	Chromosome 2	192	360	14027651	14027819	84	169	2.7e-45	17	183.86
CB10051	1235	RRES_SQS_BRASS_1003	Chromosome 3	360	192	9099379	9099547	83	169	2.4e-44	18	180.69
CB10051	1235	RRES_SQS_BRASS_1003	Chromosome 2	187	3	14018057	14018241	80	185	2.2e-43	20	177.52
CB10057	1061	RRES_SQS_BRASS_1002	Chromosome 2	326	3	10767903	10768226	83	324	2.7e-95	1	350.28
CB10057	1061	RRES_SQS_BRASS_1002	Chromosome 4	326	3	15506486	15506809	80	324	8.4e-85	2	315.41
CB10057	1061	RRES_SQS_BRASS_1002	Chromosome 2	640	579	10767603	10767664	91	62	1.3e-15	4	85.59
CB10057	1061	RRES_SQS_BRASS_1002	Chromosome 4	639	578	15506073	15506134	88	62	1e-13	5	79.25
CB10057	1061	RRES_SQS_BRASS_1002	Chromosome 2	551	517	10767699	10767733	94	35	4e-05	6	50.72
CB10057	1061	RRES_SQS_BRASS_1002	Chromosome 4	552	518	15506188	15506222	91	35	0.000362	7	47.55
CB10065	1062	RRES_SQS_BRASS_1002	Chromosome 1	211	146	6774351	6774416	87	66	1.5e-14	1	80.83
CB10065	1062	RRES_SQS_BRASS_1002	Chromosome 1	217	148	28251169	28251238	82	70	1.2e-12	2	74.49
CB10065	1062	RRES_SQS_BRASS_1002	Chromosome 5	149	207	14292931	14292989	81	59	2.4e-08	3	60.23
CB10078	1249	RRES_SQS_BRASS_1003	Chromosome 3	108	190	1016345	1016427	84	83	8e-18	1	91.93
CB10078	1249	RRES_SQS_BRASS_1003	Chromosome 5	313	355	6012109	6012151	93	43	2.8e-08	3	60.23
CB10078	1249	RRES_SQS_BRASS_1003	Chromosome 3	312	355	1016495	1016538	88	44	7.5e-07	5	55.47
CB10079	1063	RRES_SQS_BRASS_1002	Chromosome 5	16	150	2301710	2301844	90	135	1.6e-42	1	174.35
CB10079	1063	RRES_SQS_BRASS_1002	Chromosome 5	205	301	2301915	2302011	91	97	3.6e-29	2	129.97
CB10079	1063	RRES_SQS_BRASS_1002	Chromosome 5	149	26	24857179	24857302	82	124	1.1e-28	3	128.38
CB10079	1063	RRES_SQS_BRASS_1002	Chromosome 5	355	437	2302057	2302139	90	83	1.7e-22	4	107.78
CB10079	1063	RRES_SQS_BRASS_1002	Chromosome 5	301	214	24856973	24857060	87	88	5.1e-22	5	106.19
CB10079	1063	RRES_SQS_BRASS_1002	Chromosome 5	437	360	24856834	24856911	82	78	2.2e-14	6	80.83
CB10080	1065	RRES_SQS_BRASS_1002	Chromosome 3	158	24	6214253	6214387	84	135	4.9e-35	1	148.99
CB10080	1065	RRES_SQS_BRASS_1002	Chromosome 3	328	232	6214098	6214194	88	97	1.9e-26	2	120.46
CB10080	1065	RRES_SQS_BRASS_1002	Chromosome 2	133	18	9375951	9376066	80	116	4.6e-24	3	112.53
CB10081	1066	RRES_SQS_BRASS_1002	Chromosome 4	175	303	18463257	18463385	87	129	7.6e-37	1	155.33
CB10081	1066	RRES_SQS_BRASS_1002	Chromosome 4	309	396	18463397	18463484	89	88	5.8e-24	3	112.53
CB10083	1250	RRES_SQS_BRASS_1003	Chromosome 5	1	56	5895050	5895105	87	56	1.6e-10	1	68.15
CB10083	1250	RRES_SQS_BRASS_1003	Chromosome 3	2	41	918010	918049	87	40	8.5e-05	4	49.13
CB10083	1250	RRES_SQS_BRASS_1003	Chromosome 3	2	41	1180220	1180259	87	40	8.5e-05	5	49.13
CB10089	1067	RRES_SQS_BRASS_1002	Chromosome 1	432	271	22755810	22755971	87	162	1.1e-47	1	191.78
CB10089	1067	RRES_SQS_BRASS_1002	Chromosome 1	277	203	22756055	22756129	92	75	1.7e-20	2	101.44
CB10095	1254	RRES_SQS_BRASS_1003	Chromosome 4	134	43	12362982	12363073	89	92	7.9e-25	1	115.7
CB10097	1070	RRES_SQS_BRASS_1002	Chromosome 4	67	221	16002767	16002921	89	155	2.6e-49	1	196.54
CB10099	1071	RRES_SQS_BRASS_1002	Chromosome 4	100	2	14174107	14174205	85	99	1.9e-24	1	114.12
CB10099	1071	RRES_SQS_BRASS_1002	Chromosome 4	247	161	14173963	14174049	90	87	1.9e-24	2	114.12
CB10099	1071	RRES_SQS_BRASS_1002	Chromosome 2	2	66	8750486	8750550	93	65	8.9e-18	3	91.93
CB10099	1071	RRES_SQS_BRASS_1002	Chromosome 1	254	173	1088230	1088311	84	82	2.7e-17	4	90.34
CB10099	1071	RRES_SQS_BRASS_1002	Chromosome 2	166	244	8750644	8750722	84	79	8e-17	5	88.76
CB10099	1071	RRES_SQS_BRASS_1002	Chromosome 5	173	243	17665110	17665180	87	71	7.2e-16	7	85.59
CB10099	1071	RRES_SQS_BRASS_1002	Chromosome 4	392	324	14173834	14173902	85	69	5.9e-14	8	79.25
CB10099	1071	RRES_SQS_BRASS_1002	Chromosome 1	248	172	1263666	1263742	80	77	5.3e-13	9	76.08
CB10099	1071	RRES_SQS_BRASS_1002	Chromosome 3	236	173	21535981	21536044	85	64	1.6e-12	10	74.49
CB10099	1071	RRES_SQS_BRASS_1002	Chromosome 1	172	238	20378623	20378689	83	67	4.7e-12	11	72.91
CB10099	1071	RRES_SQS_BRASS_1002	Chromosome 2	172	240	14095470	14095538	82	69	4.7e-12	12	72.91
CB10099	1071	RRES_SQS_BRASS_1002	Chromosome 1	238	173	6041300	6041365	83	66	1.4e-11	13	71.32
CB10099	1071	RRES_SQS_BRASS_1002	Chromosome 1	58	4	1263823	1263877	87	55	3.8e-10	15	66.57
CB10099	1071	RRES_SQS_BRASS_1002	Chromosome 2	4	59	14095338	14095393	85	56	1.2e-09	17	64.98
CB10099	1071	RRES_SQS_BRASS_1002	Chromosome 5	4	54	17664991	17665041	84	51	2.8e-07	18	57.06
CB10099	1071	RRES_SQS_BRASS_1002	Chromosome 3	56	13	21536170	21536213	88	44	8.4e-07	19	55.47
CB10103	1072	RRES_SQS_BRASS_1002	Chromosome 1	208	302	23981455	23981549	87	95	1.6e-24	1	114.12
CB10103	1072	RRES_SQS_BRASS_1002	Chromosome 1	1	37	23981180	23981216	91	37	7e-06	2	52.3
CB10103	1072	RRES_SQS_BRASS_1002	Chromosome 1	51	83	23981325	23981357	93	33	0.000179	3	47.55
CB10106	1074	RRES_SQS_BRASS_1002	Chromosome 3	64	140	20317463	20317539	90	77	1.2e-20	1	101.44
CB10106	1074	RRES_SQS_BRASS_1002	Chromosome 3	5	68	20317403	20317466	89	64	1.8e-14	2	80.83
CB10107	1260	RRES_SQS_BRASS_1003	Chromosome 2	288	392	14075141	14075245	88	105	3.8e-29	1	129.97
CB10107	1260	RRES_SQS_BRASS_1003	Chromosome 2	226	296	14075082	14075152	87	71	8.8e-16	2	85.59
CB10107	1260	RRES_SQS_BRASS_1003	Chromosome 4	243	302	1074583	1074642	81	60	1.3e-08	3	61.81
CB10107	1260	RRES_SQS_BRASS_1003	Chromosome 4	245	302	1074567	1074624	82	58	1.3e-08	4	61.81
CB10107	1260	RRES_SQS_BRASS_1003	Chromosome 4	245	290	1074348	1074393	89	46	1.1e-07	5	58.64
CB10107	1260	RRES_SQS_BRASS_1003	Chromosome 4	243	287	1074601	1074645	88	45	3.4e-07	6	57.06
CB10107	1260	RRES_SQS_BRASS_1003	Chromosome 3	377	328	8672162	8672211	82	50	9e-06	9	52.3
CB10109	1075	RRES_SQS_BRASS_1002	Chromosome 5	92	204	22168138	22168250	89	113	6.4e-33	1	142.65
CB10109	1075	RRES_SQS_BRASS_1002	Chromosome 5	1	100	22167973	22168072	90	100	1.3e-28	2	128.38
CB10109	1075	RRES_SQS_BRASS_1002	Chromosome 5	427	510	22168454	22168537	91	84	7.4e-24	3	112.53
CB10109	1075	RRES_SQS_BRASS_1002	Chromosome 5	271	330	22168324	22168383	85	60	5.7e-11	4	69.74
CB10109	1075	RRES_SQS_BRASS_1002	Chromosome 1	133	97	9181329	9181365	89	37	0.000271	6	47.55
CB10114	1076	RRES_SQS_BRASS_1002	Chromosome 3	235	370	3237716	3237851	83	136	2e-33	1	144.23
CB10114	1076	RRES_SQS_BRASS_1002	Chromosome 3	375	487	3237847	3237959	83	113	2.9e-26	2	120.46
CB10114	1076	RRES_SQS_BRASS_1002	Chromosome 3	1	43	3237461	3237503	97	43	4.9e-10	3	66.57
CB10116	1263	RRES_SQS_BRASS_1003	Chromosome 1	290	97	1498562	1498755	92	194	1e-69	1	264.69
CB10116	1263	RRES_SQS_BRASS_1003	Chromosome 1	447	407	1498406	1498446	97	41	4e-09	3	63.4
CB10116	1263	RRES_SQS_BRASS_1003	Chromosome 1	44	2	1498804	1498846	88	43	3e-06	4	53.89
CB10119	1264	RRES_SQS_BRASS_1003	Chromosome 5	111	234	7950713	7950836	92	124	3.6e-41	1	169.59
CB10119	1264	RRES_SQS_BRASS_1003	Chromosome 5	1	110	7950604	7950713	85	110	8.3e-28	2	125.21
CB10119	1264	RRES_SQS_BRASS_1003	Chromosome 1	235	114	13207605	13207726	80	122	6.7e-26	3	118.87
CB10119	1264	RRES_SQS_BRASS_1003	Chromosome 5	323	385	7950947	7951009	88	63	5.7e-14	15	79.25
CB10121	1265	RRES_SQS_BRASS_1003	Chromosome 5	195	362	9024893	9025060	81	168	4.1e-41	1	169.59
CB10121	1265	RRES_SQS_BRASS_1003	Chromosome 5	195	321	3754804	3754930	88	127	9e-38	2	158.5
CB10122	1077	RRES_SQS_BRASS_1002	Chromosome 5	357	125	23361256	23361488	89	233	8.2e-78	1	291.63
CB10122	1077	RRES_SQS_BRASS_1002	Chromosome 5	73	1	23361511	23361583	80	73	1.9e-12	2	74.49
CB10122	1077	RRES_SQS_BRASS_1002	Chromosome 1	320	272	22642533	22642581	81	49	2.7e-05	10	50.72
CB10122	1077	RRES_SQS_BRASS_1002	Chromosome 5	312	270	2228236	2228278	83	43	0.000246	15	47.55
CB10124	1081	RRES_SQS_BRASS_1002	Chromosome 1	319	252	40917	40984	92	68	3.4e-18	1	93.51
CB10126	1267	RRES_SQS_BRASS_1003	Chromosome 5	584	535	3633680	3633729	80	50	0.000107	1	49.13
CB10128	1268	RRES_SQS_BRASS_1003	Chromosome 5	6	67	23940776	23940837	85	62	1.8e-11	2	71.32
CB10128	1268	RRES_SQS_BRASS_1003	Chromosome 5	111	166	23940892	23940947	83	56	1.3e-08	3	61.81
CB10130	1269	RRES_SQS_BRASS_1003	Chromosome 1	2	89	5699313	5699400	86	88	6.1e-21	1	103.02
CB10130	1269	RRES_SQS_BRASS_1003	Chromosome 1	114	193	5699416	5699495	82	80	3.2e-15	2	84
CB10130	1269	RRES_SQS_BRASS_1003	Chromosome 1	375	431	5702973	5703029	85	57	5.7e-10	3	66.57
CB10132	1083	RRES_SQS_BRASS_1002	Chromosome 2	125	71	16524318	16524372	85	55	3.2e-09	1	63.4
CB10143	1085	RRES_SQS_BRASS_1002	Chromosome 1	207	335	17967611	17967739	90	129	1.4e-40	1	168.01
CB10143	1085	RRES_SQS_BRASS_1002	Chromosome 3	209	331	6155859	6155981	84	123	4.9e-31	2	136.31
CB10143	1085	RRES_SQS_BRASS_1002	Chromosome 1	404	483	17967817	17967896	93	80	7.1e-24	3	112.53
CB10143	1085	RRES_SQS_BRASS_1002	Chromosome 1	410	485	27672211	27672286	81	76	2.2e-13	5	77.66
CB10144	1274	RRES_SQS_BRASS_1003	Chromosome 3	448	500	3265087	3265139	81	53	3e-06	3	53.89
CB10150	1277	RRES_SQS_BRASS_1003	Chromosome 5	474	563	3363774	3363863	90	90	9.2e-25	1	115.7
CB10154	1278	RRES_SQS_BRASS_1003	Chromosome 5	150	316	24804751	24804917	86	167	2.9e-48	1	193.37
CB10154	1278	RRES_SQS_BRASS_1003	Chromosome 5	151	302	24790608	24790759	86	152	5.8e-44	2	179.1
CB10154	1278	RRES_SQS_BRASS_1003	Chromosome 3	150	302	17595542	17595694	81	153	8.3e-37	3	155.33
CB10154	1278	RRES_SQS_BRASS_1003	Chromosome 5	1	80	24804580	24804659	92	80	5.7e-23	4	109.36
CB10154	1278	RRES_SQS_BRASS_1003	Chromosome 5	1	75	24790460	24790534	93	75	1.5e-21	5	104.61
CB10154	1278	RRES_SQS_BRASS_1003	Chromosome 3	1	75	17595400	17595474	85	75	8.1e-16	6	85.59
CB10154	1278	RRES_SQS_BRASS_1003	Chromosome 5	400	437	24790855	24790892	89	38	7.7e-05	8	49.13
CB10154	1278	RRES_SQS_BRASS_1003	Chromosome 3	397	437	17595797	17595837	85	41	0.00023	9	47.55
CB10154	1278	RRES_SQS_BRASS_1003	Chromosome 5	400	437	24804997	24805034	86	38	0.000689	10	45.96
CB10167	1282	RRES_SQS_BRASS_1003	Chromosome 4	48	2	13661457	13661503	97	47	6.7e-12	1	72.91
CB10167	1282	RRES_SQS_BRASS_1003	Chromosome 4	188	148	13661337	13661377	85	41	0.000287	2	47.55
CB10170	1283	RRES_SQS_BRASS_1003	Chromosome 5	294	257	17082696	17082733	86	38	0.000772	1	45.96
CB10172	1092	RRES_SQS_BRASS_1002	Chromosome 5	345	282	6313157	6313220	93	64	2.5e-17	1	90.34
CB10172	1092	RRES_SQS_BRASS_1002	Chromosome 5	196	118	6313302	6313380	84	79	7.5e-17	2	88.76
CB10172	1092	RRES_SQS_BRASS_1002	Chromosome 5	122	91	6313377	6313408	93	32	0.000575	4	45.96
CB10193	1289	RRES_SQS_BRASS_1003	Chromosome 1	74	37	3529626	3529663	94	38	1e-06	1	55.47
CB10193	1289	RRES_SQS_BRASS_1003	Chromosome 1	43	2	3529658	3529699	88	42	1e-05	3	52.3
CB10193	1289	RRES_SQS_BRASS_1003	Chromosome 1	112	76	3529592	3529628	89	37	0.00026	4	47.55
CB10193	1289	RRES_SQS_BRASS_1003	Chromosome 1	206	164	3529492	3529534	83	43	0.00026	5	47.55
CB10193	1289	RRES_SQS_BRASS_1003	Chromosome 1	323	277	3528994	3529040	80	47	0.00026	6	47.55
CB10200	1291	RRES_SQS_BRASS_1003	Chromosome 2	181	293	17524544	17524656	82	113	5.1e-25	1	117.29
CB10200	1291	RRES_SQS_BRASS_1003	Chromosome 2	114	181	17524483	17524550	85	68	1.5e-13	2	79.25
CB10200	1291	RRES_SQS_BRASS_1003	Chromosome 3	114	175	22873316	22873377	83	62	1.1e-10	3	69.74
CB10205	1292	RRES_SQS_BRASS_1003	Chromosome 4	310	87	12590457	12590680	87	224	6.7e-70	1	264.69
CB10205	1292	RRES_SQS_BRASS_1003	Chromosome 5	307	84	20303836	20304059	81	224	1.9e-58	2	226.65
CB10206	1098	RRES_SQS_BRASS_1002	Chromosome 1	232	443	22190831	22191042	92	212	2.1e-76	1	286.88
CB10206	1098	RRES_SQS_BRASS_1002	Chromosome 1	1	75	22190614	22190688	92	75	1.4e-20	3	101.44
CB10206	1098	RRES_SQS_BRASS_1002	Chromosome 1	75	146	22190689	22190760	90	72	3.4e-18	4	93.51
CB10213	1295	RRES_SQS_BRASS_1003	Chromosome 1	141	234	25861317	25861410	87	94	1.3e-23	1	112.53
CB10213	1295	RRES_SQS_BRASS_1003	Chromosome 1	221	264	25861403	25861446	84	44	0.000157	2	49.13
CB10229	1103	RRES_SQS_BRASS_1002	Chromosome 3	295	438	3053537	3053680	82	144	2.2e-35	1	150.57
CB10229	1103	RRES_SQS_BRASS_1002	Chromosome 3	80	152	3053354	3053426	80	73	5.3e-12	3	72.91
CB10229	1103	RRES_SQS_BRASS_1002	Chromosome 5	318	357	908525	908564	87	40	7.7e-05	5	49.13
CB10229	1103	RRES_SQS_BRASS_1002	Chromosome 5	320	359	912852	912891	87	40	7.7e-05	6	49.13
CB10234	1104	RRES_SQS_BRASS_1002	Chromosome 1	55	160	20898509	20898614	86	106	1.2e-27	1	125.21
CB10234	1104	RRES_SQS_BRASS_1002	Chromosome 1	314	359	20898762	20898807	89	46	1.3e-07	2	58.64
CB10234	1104	RRES_SQS_BRASS_1002	Chromosome 5	98	57	22536768	22536809	83	42	0.000837	3	45.96
CB10235	1298	RRES_SQS_BRASS_1003	Chromosome 5	600	563	20764172	20764209	92	38	1.3e-05	3	52.3
CB10236	1299	RRES_SQS_BRASS_1003	Chromosome 3	13	272	14759340	14759599	81	260	1e-69	1	264.69
CB10241	1300	RRES_SQS_BRASS_1003	Chromosome 4	326	221	11915847	11915952	82	106	6.2e-23	9	109.36
CB10241	1300	RRES_SQS_BRASS_1003	Chromosome 4	77	142	11738689	11738754	86	66	2.2e-13	12	77.66
CB10241	1300	RRES_SQS_BRASS_1003	Chromosome 4	146	209	11736797	11736860	87	64	2.2e-13	13	77.66
CB10241	1300	RRES_SQS_BRASS_1003	Chromosome 4	74	137	11740183	11740246	84	64	1.8e-11	14	71.32
CB10241	1300	RRES_SQS_BRASS_1003	Chromosome 4	79	137	11734412	11734470	83	59	4.3e-09	16	63.4
CB10242	1301	RRES_SQS_BRASS_1003	Chromosome 1	414	457	20665163	20665206	88	44	1e-06	2	55.47
CB10242	1301	RRES_SQS_BRASS_1003	Chromosome 1	221	253	20664991	20665023	93	33	0.000305	3	47.55
CB10242	1301	RRES_SQS_BRASS_1003	Chromosome 4	295	336	193740	193781	83	42	0.000915	5	45.96
CB10242	1301	RRES_SQS_BRASS_1003	Chromosome 4	332	293	10055505	10055544	85	40	0.000915	7	45.96
CB10246	1303	RRES_SQS_BRASS_1003	Chromosome 1	306	263	23973085	23973128	97	44	9.6e-11	2	68.15
CB10258	1106	RRES_SQS_BRASS_1002	Chromosome 1	70	1	6425913	6425982	80	70	8.2e-11	1	68.15
CB10258	1106	RRES_SQS_BRASS_1002	Chromosome 2	70	1	9402399	9402468	80	70	8.2e-11	2	68.15
CB10266	1310	RRES_SQS_BRASS_1003	Chromosome 4	267	168	352782	352881	88	100	9.7e-27	1	122.04
CB10268	1107	RRES_SQS_BRASS_1002	Chromosome 3	218	129	10430906	10430995	92	90	9e-27	1	122.04
CB10268	1107	RRES_SQS_BRASS_1002	Chromosome 3	302	250	10430825	10430877	86	53	4.1e-09	2	63.4
CB10271	1312	RRES_SQS_BRASS_1003	Chromosome 5	206	299	23988179	23988272	89	94	6.8e-26	1	118.87
CB10271	1312	RRES_SQS_BRASS_1003	Chromosome 5	294	383	23988265	23988354	81	90	2.6e-17	2	90.34
CB10271	1312	RRES_SQS_BRASS_1003	Chromosome 5	105	145	23988104	23988144	87	41	2.2e-05	3	50.72
CB10278	1109	RRES_SQS_BRASS_1002	Chromosome 1	230	330	27921248	27921348	88	101	2.6e-27	1	123.63
CB10278	1109	RRES_SQS_BRASS_1002	Chromosome 1	100	174	27921106	27921180	82	75	6e-14	2	79.25
CB10278	1109	RRES_SQS_BRASS_1002	Chromosome 1	346	397	27921412	27921463	86	52	1.1e-08	3	61.81
CB10278	1109	RRES_SQS_BRASS_1002	Chromosome 4	228	182	17435845	17435891	80	47	0.000209	4	47.55
CB10284	1313	RRES_SQS_BRASS_1003	Chromosome 5	339	276	23226055	23226118	89	64	2.8e-14	1	80.83
CB10284	1313	RRES_SQS_BRASS_1003	Chromosome 5	430	367	23225954	23226017	87	64	2.5e-13	2	77.66
CB10288	1111	RRES_SQS_BRASS_1002	Chromosome 5	145	194	24462209	24462258	84	50	2.8e-07	1	57.06
CB10291	1315	RRES_SQS_BRASS_1003	Chromosome 1	405	269	9899723	9899859	90	137	2.4e-43	1	177.52
CB10291	1315	RRES_SQS_BRASS_1003	Chromosome 1	586	476	9899517	9899627	84	111	4e-27	2	123.63
CB10291	1315	RRES_SQS_BRASS_1003	Chromosome 1	87	29	9900114	9900172	96	59	1.2e-16	3	88.76
CB10291	1315	RRES_SQS_BRASS_1003	Chromosome 1	166	120	9900005	9900051	89	47	4.8e-08	4	60.23
CB10291	1315	RRES_SQS_BRASS_1003	Chromosome 1	205	168	9899965	9900002	94	38	1e-06	5	55.47
CB10295	1316	RRES_SQS_BRASS_1003	Chromosome 5	50	85	3604963	3604998	91	36	7.3e-05	1	49.13
CB10297	1112	RRES_SQS_BRASS_1002	Chromosome 3	45	1	8968383	8968427	88	45	3.4e-07	1	57.06
CB10298	1113	RRES_SQS_BRASS_1002	Chromosome 4	325	422	7184926	7185023	89	98	1e-27	1	125.21
CB10298	1113	RRES_SQS_BRASS_1002	Chromosome 4	1	87	7184606	7184692	91	87	2.5e-25	2	117.29
CB10298	1113	RRES_SQS_BRASS_1002	Chromosome 4	198	288	7184780	7184870	86	91	1.8e-22	3	107.78
CB10298	1113	RRES_SQS_BRASS_1002	Chromosome 4	165	201	7184750	7184786	94	37	3e-06	4	53.89
CB10299	1114	RRES_SQS_BRASS_1002	Chromosome 1	130	271	7094630	7094771	84	142	1.7e-37	1	156.91
CB10299	1114	RRES_SQS_BRASS_1002	Chromosome 1	1	74	7094525	7094598	90	74	2.3e-19	2	96.68
CB10299	1114	RRES_SQS_BRASS_1002	Chromosome 1	2	63	28592420	28592481	83	62	8.9e-11	3	68.15
CB10300	1317	RRES_SQS_BRASS_1003	Chromosome 1	555	593	23416612	23416650	87	39	0.000321	1	47.55
CB10302	1115	RRES_SQS_BRASS_1002	Chromosome 2	220	456	14517886	14518122	86	237	4.8e-73	1	275.78
CB10302	1115	RRES_SQS_BRASS_1002	Chromosome 2	3	235	14517675	14517907	85	233	3.5e-70	2	266.27
CB10302	1115	RRES_SQS_BRASS_1002	Chromosome 5	254	217	7778259	7778296	86	38	0.000725	7	45.96
CB10305	1116	RRES_SQS_BRASS_1002	Chromosome 2	405	452	9826488	9826535	93	48	1.5e-10	1	68.15
CB10305	1116	RRES_SQS_BRASS_1002	Chromosome 2	297	355	9826373	9826431	84	59	4.5e-10	2	66.57
CB10305	1116	RRES_SQS_BRASS_1002	Chromosome 2	452	406	9827270	9827316	93	47	4.5e-10	3	66.57
CB10305	1116	RRES_SQS_BRASS_1002	Chromosome 5	399	452	26883060	26883113	83	54	1.1e-07	4	58.64
CB10316	1118	RRES_SQS_BRASS_1002	Chromosome 5	281	435	20961376	20961530	80	155	8.3e-35	1	148.99
CB10329	1321	RRES_SQS_BRASS_1003	Chromosome 2	1294	1460	8934285	8934451	83	167	8.3e-44	2	180.69
CB10329	1321	RRES_SQS_BRASS_1003	Chromosome 4	774	676	18157953	18158051	88	99	1.2e-26	3	123.63
CB10329	1321	RRES_SQS_BRASS_1003	Chromosome 2	1641	1755	8934629	8934743	80	115	8.2e-23	4	110.95
CB10329	1321	RRES_SQS_BRASS_1003	Chromosome 2	1542	1631	8934527	8934616	86	90	2.2e-21	5	106.19
CB10329	1321	RRES_SQS_BRASS_1003	Chromosome 2	779	676	9117769	9117872	81	104	2.2e-21	6	106.19
CB10329	1321	RRES_SQS_BRASS_1003	Chromosome 4	516	446	18158255	18158325	80	71	2.1e-10	8	69.74
CB10337	1322	RRES_SQS_BRASS_1003	Chromosome 4	230	129	12684476	12684577	87	102	6.8e-27	1	122.04
CB10337	1322	RRES_SQS_BRASS_1003	Chromosome 4	130	85	12684563	12684608	91	46	9.2e-09	3	61.81
CB10348	1325	RRES_SQS_BRASS_1003	Chromosome 1	409	274	28835726	28835861	83	136	3.3e-34	1	147.4
CB10348	1325	RRES_SQS_BRASS_1003	Chromosome 1	31	128	28837927	28838024	85	98	3.5e-24	2	114.12
CB10348	1325	RRES_SQS_BRASS_1003	Chromosome 1	123	53	28836069	28836139	88	71	1.5e-16	4	88.76
CB10348	1325	RRES_SQS_BRASS_1003	Chromosome 1	210	125	28798476	28798561	80	86	4e-15	5	84
CB10348	1325	RRES_SQS_BRASS_1003	Chromosome 1	405	331	28798266	28798340	80	75	8.8e-12	7	72.91
CB10348	1325	RRES_SQS_BRASS_1003	Chromosome 1	84	40	28798602	28798646	91	45	1.9e-08	8	61.81
CB10348	1325	RRES_SQS_BRASS_1003	Chromosome 1	210	157	28835952	28836005	83	54	1.7e-07	10	58.64
CB10348	1325	RRES_SQS_BRASS_1003	Chromosome 2	334	377	8440670	8440713	84	44	0.000127	12	49.13
CB10348	1325	RRES_SQS_BRASS_1003	Chromosome 2	328	375	9387889	9387936	81	48	0.000127	13	49.13
CB10349	1326	RRES_SQS_BRASS_1003	Chromosome 4	529	448	15545802	15545883	81	82	6.8e-15	2	84
CB10357	1330	RRES_SQS_BRASS_1003	Chromosome 5	715	864	3170607	3170756	87	150	2.6e-43	1	179.1
CB10357	1330	RRES_SQS_BRASS_1003	Chromosome 1	1207	1320	10986903	10987016	90	114	9e-34	2	147.4
CB10357	1330	RRES_SQS_BRASS_1003	Chromosome 1	1361	1494	10987073	10987206	81	134	5.9e-30	3	134.72
CB10357	1330	RRES_SQS_BRASS_1003	Chromosome 1	1609	1723	10987290	10987404	80	115	8.5e-23	4	110.95
CB10357	1330	RRES_SQS_BRASS_1003	Chromosome 5	862	760	26007165	26007267	82	103	7.6e-22	6	107.78
CB10367	1331	RRES_SQS_BRASS_1003	Chromosome 3	261	103	17929901	17930059	83	159	3.1e-41	1	171.18
CB10367	1331	RRES_SQS_BRASS_1003	Chromosome 4	584	676	10041711	10041803	84	93	3.4e-21	2	104.61
CB10367	1331	RRES_SQS_BRASS_1003	Chromosome 3	38	3	17930122	17930157	91	36	0.000172	3	49.13
CB10372	1333	RRES_SQS_BRASS_1003	Chromosome 1	674	471	17185999	17186202	80	204	3e-49	3	198.12
CB10372	1333	RRES_SQS_BRASS_1003	Chromosome 2	82	3	19367264	19367343	88	80	1.1e-19	6	99.85
CB10372	1333	RRES_SQS_BRASS_1003	Chromosome 3	82	2	23052287	23052367	85	81	2.8e-17	8	91.93
CB10372	1333	RRES_SQS_BRASS_1003	Chromosome 1	3	82	26565073	26565152	81	80	6e-14	10	80.83
CB10378	1336	RRES_SQS_BRASS_1003	Chromosome 5	122	166	3167303	3167347	84	45	3.1e-05	3	50.72
CB10382	1339	RRES_SQS_BRASS_1003	Chromosome 5	60	2	5459357	5459415	94	59	8.8e-16	2	85.59
CB10382	1339	RRES_SQS_BRASS_1003	Chromosome 5	128	79	5459313	5459362	80	50	8.3e-05	4	49.13
CB10382	1339	RRES_SQS_BRASS_1003	Chromosome 5	471	438	5458957	5458990	91	34	0.000748	5	45.96
CB10385	1341	RRES_SQS_BRASS_1003	Chromosome 3	409	539	17220552	17220682	88	131	1.3e-38	1	161.67
CB10385	1341	RRES_SQS_BRASS_1003	Chromosome 3	28	149	17220195	17220316	89	122	3.1e-36	2	153.74
CB10385	1341	RRES_SQS_BRASS_1003	Chromosome 3	286	336	17220447	17220497	92	51	6.1e-11	3	69.74
CB10385	1341	RRES_SQS_BRASS_1003	Chromosome 3	202	246	17220360	17220404	84	45	3.2e-05	4	50.72
CB10388	1343	RRES_SQS_BRASS_1003	Chromosome 5	202	256	2063548	2063602	80	55	2e-06	1	53.89
CB10402	1347	RRES_SQS_BRASS_1003	Chromosome 3	784	951	8902402	8902569	85	168	3.9e-47	1	191.78
CB10402	1347	RRES_SQS_BRASS_1003	Chromosome 3	1647	1580	11976298	11976365	85	68	8.8e-13	6	77.66
CB10402	1347	RRES_SQS_BRASS_1003	Chromosome 3	267	208	5072295	5072354	81	60	5.2e-08	8	61.81
CB10402	1347	RRES_SQS_BRASS_1003	Chromosome 3	1571	1528	11976392	11976435	86	44	3.8e-05	10	52.3
CB10402	1347	RRES_SQS_BRASS_1003	Chromosome 3	1691	1648	11976263	11976306	86	44	3.8e-05	11	52.3
CB10402	1347	RRES_SQS_BRASS_1003	Chromosome 3	1300	1265	11976688	11976723	91	36	0.00034	14	49.13
CB10418	1348	RRES_SQS_BRASS_1003	Chromosome 1	134	257	10948023	10948146	87	124	4.8e-36	1	152.16
CB10418	1348	RRES_SQS_BRASS_1003	Chromosome 1	1	50	10947904	10947953	92	50	9.2e-11	6	68.15
CB10419	1349	RRES_SQS_BRASS_1003	Chromosome 3	420	316	21821476	21821580	85	105	3.8e-26	1	120.46
CB10419	1349	RRES_SQS_BRASS_1003	Chromosome 3	490	433	21821390	21821447	86	58	2.1e-10	4	68.15
CB10422	1351	RRES_SQS_BRASS_1003	Chromosome 3	114	199	3928546	3928631	96	86	6.2e-29	1	128.38
CB10423	1352	RRES_SQS_BRASS_1003	Chromosome 5	183	505	20334420	20334742	91	323	3.2e-120	1	432.7
CB10423	1352	RRES_SQS_BRASS_1003	Chromosome 4	180	265	12613906	12613991	83	86	4.1e-18	3	93.51
CB10423	1352	RRES_SQS_BRASS_1003	Chromosome 3	454	421	9870172	9870205	91	34	0.000842	6	45.96
CB10425	1353	RRES_SQS_BRASS_1003	Chromosome 4	150	55	13817522	13817617	85	96	4.4e-23	1	109.36
CB10429	1355	RRES_SQS_BRASS_1003	Chromosome 4	275	212	17282144	17282207	93	64	2.9e-17	1	90.34
CB10429	1355	RRES_SQS_BRASS_1003	Chromosome 1	237	276	6711075	6711114	95	40	1e-07	3	58.64
CB10434	1359	RRES_SQS_BRASS_1003	Chromosome 1	121	3	16487673	16487791	85	119	6.3e-31	2	136.31
CB10434	1359	RRES_SQS_BRASS_1003	Chromosome 1	506	468	16487283	16487321	89	39	1.2e-05	3	52.3
CB10435	1360	RRES_SQS_BRASS_1003	Chromosome 1	64	168	8072486	8072590	87	105	7e-28	1	126.8
CB10435	1360	RRES_SQS_BRASS_1003	Chromosome 3	798	908	21515970	21516080	81	111	4.6e-24	2	114.12
CB10435	1360	RRES_SQS_BRASS_1003	Chromosome 3	376	456	21515485	21515565	90	81	3.4e-21	3	104.61
CB10435	1360	RRES_SQS_BRASS_1003	Chromosome 2	405	454	17642057	17642106	84	50	2e-06	4	55.47
CB10448	1363	RRES_SQS_BRASS_1003	Chromosome 3	229	362	20147622	20147755	88	134	3.5e-39	1	163.25
CB10448	1363	RRES_SQS_BRASS_1003	Chromosome 5	228	292	3988631	3988695	83	65	4.9e-11	8	69.74
CB10448	1363	RRES_SQS_BRASS_1003	Chromosome 4	228	290	17156617	17156679	80	63	4e-09	9	63.4
CB10450	1365	RRES_SQS_BRASS_1003	Chromosome 5	2	67	26558487	26558552	87	66	2.5e-14	2	80.83
CB10450	1365	RRES_SQS_BRASS_1003	Chromosome 5	422	472	26558927	26558977	80	51	2.9e-05	3	50.72
CB10454	1366	RRES_SQS_BRASS_1003	Chromosome 3	1	116	18364608	18364723	82	116	2.9e-27	1	123.63
CB10454	1366	RRES_SQS_BRASS_1003	Chromosome 3	205	251	18364800	18364846	89	47	3.6e-08	2	60.23
CB10454	1366	RRES_SQS_BRASS_1003	Chromosome 5	22	74	2860074	2860126	81	53	3e-06	3	53.89
CB10454	1366	RRES_SQS_BRASS_1003	Chromosome 3	114	152	18364724	18364762	87	39	0.000233	7	47.55
CB10467	1369	RRES_SQS_BRASS_1003	Chromosome 3	61	134	22859322	22859395	93	74	1e-20	1	103.02
CB10467	1369	RRES_SQS_BRASS_1003	Chromosome 3	151	231	22859407	22859487	86	81	2.4e-18	2	95.1
CB10467	1369	RRES_SQS_BRASS_1003	Chromosome 3	268	307	22859547	22859586	92	40	2e-06	3	55.47
CB10475	1371	RRES_SQS_BRASS_1003	Chromosome 1	55	179	7692164	7692288	88	125	6.3e-36	1	152.16
CB10475	1371	RRES_SQS_BRASS_1003	Chromosome 1	5	54	7692113	7692162	86	50	8.9e-08	2	58.64
CB10475	1371	RRES_SQS_BRASS_1003	Chromosome 1	104	55	21342968	21343017	84	50	8e-07	3	55.47
CB10475	1371	RRES_SQS_BRASS_1003	Chromosome 1	193	243	7692311	7692361	80	51	2.2e-05	4	50.72
CB10476	1372	RRES_SQS_BRASS_1003	Chromosome 3	254	202	22993730	22993782	83	53	3.3e-07	3	57.06
CB10478	1373	RRES_SQS_BRASS_1003	Chromosome 1	239	321	28075170	28075252	86	83	9e-20	1	98.27
CB10482	1374	RRES_SQS_BRASS_1003	Chromosome 1	427	390	4396028	4396065	86	38	0.000671	1	45.96
CB10482	1374	RRES_SQS_BRASS_1003	Chromosome 3	390	427	9793365	9793402	86	38	0.000671	2	45.96
CB10483	1375	RRES_SQS_BRASS_1003	Chromosome 3	444	302	22212460	22212602	83	143	1.2e-36	1	155.33
CB10483	1375	RRES_SQS_BRASS_1003	Chromosome 3	194	142	22212663	22212715	88	53	6.2e-10	5	66.57
CB10483	1375	RRES_SQS_BRASS_1003	Chromosome 3	144	82	22212717	22212779	80	63	5.6e-09	6	63.4
CB10484	1376	RRES_SQS_BRASS_1003	Chromosome 4	386	296	18538183	18538273	82	91	3.2e-19	1	96.68
CB10484	1376	RRES_SQS_BRASS_1003	Chromosome 4	298	228	18538274	18538344	80	71	4.2e-11	2	69.74
CB10484	1376	RRES_SQS_BRASS_1003	Chromosome 4	217	167	18538379	18538429	80	51	2.2e-05	3	50.72
CB10485	1377	RRES_SQS_BRASS_1003	Chromosome 3	371	543	670861	671033	82	173	2.5e-47	1	191.78
CB10485	1377	RRES_SQS_BRASS_1003	Chromosome 2	905	1053	18072413	18072561	86	149	1.5e-42	2	175.93
CB10485	1377	RRES_SQS_BRASS_1003	Chromosome 3	622	705	671102	671185	91	84	1.8e-23	3	112.53
CB10485	1377	RRES_SQS_BRASS_1003	Chromosome 5	623	707	5524808	5524892	83	85	2.8e-17	4	91.93
CB10485	1377	RRES_SQS_BRASS_1003	Chromosome 2	1053	1108	18072567	18072622	91	56	5e-12	5	74.49
CB10485	1377	RRES_SQS_BRASS_1003	Chromosome 2	1109	1150	18072622	18072663	85	42	7.2e-05	7	50.72
CB10506	1379	RRES_SQS_BRASS_1003	Chromosome 2	306	265	12403320	12403361	83	42	0.000645	1	45.96
CB10509	1381	RRES_SQS_BRASS_1003	Chromosome 3	231	267	18826932	18826968	89	37	0.000244	1	47.55
CB10514	1383	RRES_SQS_BRASS_1003	Chromosome 5	151	317	24804751	24804917	87	167	4.1e-50	1	199.71
CB10514	1383	RRES_SQS_BRASS_1003	Chromosome 5	152	303	24790608	24790759	87	152	7.2e-45	2	182.27
CB10514	1383	RRES_SQS_BRASS_1003	Chromosome 3	151	323	17595542	17595714	81	173	1.8e-42	3	174.35
CB10514	1383	RRES_SQS_BRASS_1003	Chromosome 5	1	79	24804580	24804658	91	79	1.7e-21	4	104.61
CB10514	1383	RRES_SQS_BRASS_1003	Chromosome 5	1	75	24790460	24790534	92	75	1.6e-20	5	101.44
CB10514	1383	RRES_SQS_BRASS_1003	Chromosome 5	431	490	24790882	24790941	93	60	2.8e-15	6	84
CB10514	1383	RRES_SQS_BRASS_1003	Chromosome 5	431	490	24805024	24805083	93	60	2.8e-15	7	84
CB10514	1383	RRES_SQS_BRASS_1003	Chromosome 3	1	75	17595400	17595474	84	75	8.3e-15	8	82.42
CB10514	1383	RRES_SQS_BRASS_1003	Chromosome 3	431	490	17595827	17595886	90	60	2.2e-13	9	77.66
CB10517	1384	RRES_SQS_BRASS_1003	Chromosome 4	1	158	11647525	11647682	90	158	1.8e-51	1	204.46
CB10517	1384	RRES_SQS_BRASS_1003	Chromosome 5	372	272	6732590	6732690	90	101	4.9e-29	2	129.97
CB10517	1384	RRES_SQS_BRASS_1003	Chromosome 5	589	489	6732390	6732490	89	101	1.5e-28	3	128.38
CB10537	1390	RRES_SQS_BRASS_1003	Chromosome 5	164	208	6162406	6162450	86	45	3e-06	1	53.89
CB10543	1394	RRES_SQS_BRASS_1003	Chromosome 1	668	533	28571362	28571497	83	136	4.6e-34	1	147.4
CB10543	1394	RRES_SQS_BRASS_1003	Chromosome 5	193	81	25965150	25965262	87	113	1e-30	2	136.31
CB10543	1394	RRES_SQS_BRASS_1003	Chromosome 1	440	339	28571712	28571813	86	102	1.8e-25	3	118.87
CB10543	1394	RRES_SQS_BRASS_1003	Chromosome 1	891	815	28571176	28571252	87	77	2.3e-17	5	91.93
CB10545	1162	RRES_SQS_BRASS_1002	Chromosome 2	179	1	19608248	19608426	84	179	3.1e-50	1	199.71
CB10552	1395	RRES_SQS_BRASS_1003	Chromosome 5	1	51	5213297	5213347	82	51	2e-06	2	53.89
CB10552	1395	RRES_SQS_BRASS_1003	Chromosome 5	50	95	5213367	5213412	82	46	6.4e-05	3	49.13
CB10570	1402	RRES_SQS_BRASS_1003	Chromosome 2	269	312	8571081	8571124	81	44	0.000781	2	45.96
CB10570	1402	RRES_SQS_BRASS_1003	Chromosome 5	316	283	21829753	21829786	91	34	0.000781	3	45.96
CB10572	1164	RRES_SQS_BRASS_1002	Chromosome 3	182	271	3672333	3672422	87	90	5.7e-23	1	109.36
CB10572	1164	RRES_SQS_BRASS_1002	Chromosome 3	33	72	3672187	3672226	92	40	9.4e-07	2	55.47
CB10572	1164	RRES_SQS_BRASS_1002	Chromosome 5	204	251	1919567	1919614	83	48	9e-06	3	52.3
CB10573	1404	RRES_SQS_BRASS_1003	Chromosome 2	369	248	6974548	6974669	81	122	1.5e-27	1	125.21
CB10573	1404	RRES_SQS_BRASS_1003	Chromosome 4	248	369	13472800	13472921	81	122	1.4e-26	2	122.04
CB10575	1406	RRES_SQS_BRASS_1003	Chromosome 5	333	297	4442055	4442091	94	37	4e-06	2	53.89
CB10582	1409	RRES_SQS_BRASS_1003	Chromosome 5	392	515	16075968	16076091	87	124	3.2e-34	1	147.4
CB10582	1409	RRES_SQS_BRASS_1003	Chromosome 5	145	244	16075725	16075824	81	100	6.6e-20	2	99.85
CB10582	1409	RRES_SQS_BRASS_1003	Chromosome 3	503	459	10445866	10445910	82	45	0.00037	7	47.55
CB10586	1411	RRES_SQS_BRASS_1003	Chromosome 5	319	282	1547495	1547532	92	38	1.4e-05	1	52.3
CB10587	1167	RRES_SQS_BRASS_1002	Chromosome 4	101	11	10339146	10339236	87	91	3e-23	1	110.95
CB10594	1168	RRES_SQS_BRASS_1002	Chromosome 5	215	103	26487310	26487422	80	113	3e-23	1	110.95
CB10594	1168	RRES_SQS_BRASS_1002	Chromosome 5	96	12	26487426	26487510	85	85	2e-19	2	98.27
CB10595	1412	RRES_SQS_BRASS_1003	Chromosome 4	170	290	9362471	9362591	81	121	4.4e-27	1	123.63
CB10595	1412	RRES_SQS_BRASS_1003	Chromosome 4	131	170	9362433	9362472	90	40	1.3e-05	3	52.3
CB10595	1412	RRES_SQS_BRASS_1003	Chromosome 4	245	291	4325926	4325972	80	47	0.000349	4	47.55
CB10596	1413	RRES_SQS_BRASS_1003	Chromosome 4	185	66	906909	907028	90	120	4.4e-37	1	156.91
CB10596	1413	RRES_SQS_BRASS_1003	Chromosome 4	372	221	906713	906864	82	152	4.4e-37	2	156.91
CB10596	1413	RRES_SQS_BRASS_1003	Chromosome 4	569	443	906528	906654	88	127	1.3e-36	3	155.33
CB10596	1413	RRES_SQS_BRASS_1003	Chromosome 4	442	371	906652	906723	88	72	4.8e-17	4	90.34
CB10597	1169	RRES_SQS_BRASS_1002	Chromosome 3	296	251	4469778	4469823	89	46	1.7e-07	1	58.64
CB10597	1169	RRES_SQS_BRASS_1002	Chromosome 3	457	414	4469590	4469633	88	44	2e-06	2	55.47
CB10598	1414	RRES_SQS_BRASS_1003	Chromosome 2	524	465	8040476	8040535	80	60	1.7e-07	4	58.64
CB10598	1414	RRES_SQS_BRASS_1003	Chromosome 3	524	480	16954126	16954170	86	45	5e-06	7	53.89
CB10606	1420	RRES_SQS_BRASS_1003	Chromosome 5	120	67	19338688	19338741	87	54	2.2e-09	1	64.98
CB10606	1420	RRES_SQS_BRASS_1003	Chromosome 5	309	256	19338511	19338564	85	54	2e-08	2	61.81
CB10623	1170	RRES_SQS_BRASS_1002	Chromosome 1	182	292	7490102	7490212	81	111	1.2e-24	1	115.7
CB10623	1170	RRES_SQS_BRASS_1002	Chromosome 1	183	292	28926806	28926915	80	110	3.2e-23	2	110.95
CB10623	1170	RRES_SQS_BRASS_1002	Chromosome 1	405	498	7490330	7490423	86	94	9.7e-23	3	109.36
CB10623	1170	RRES_SQS_BRASS_1002	Chromosome 1	330	405	7490256	7490331	85	76	1.6e-16	4	88.76
CB10623	1170	RRES_SQS_BRASS_1002	Chromosome 1	354	405	28926974	28927025	92	52	9.2e-12	7	72.91
CB10628	1171	RRES_SQS_BRASS_1002	Chromosome 5	15	89	21522607	21522681	81	75	1e-12	1	76.08
CB10628	1171	RRES_SQS_BRASS_1002	Chromosome 5	118	164	21522729	21522775	80	47	0.000398	2	47.55
CB10639	1433	RRES_SQS_BRASS_1003	Chromosome 3	135	6	4339430	4339559	80	130	1.8e-28	1	128.38
CB10639	1433	RRES_SQS_BRASS_1003	Chromosome 3	204	130	4339337	4339411	88	75	1.7e-17	3	91.93
CB10639	1433	RRES_SQS_BRASS_1003	Chromosome 3	289	235	4339207	4339261	83	55	6e-08	4	60.23
Na10A08	1005	RRES_SQS_BRASS_1001	Chromosome 1	2	36	11628403	11628437	97	35	1e-06	1	53.89
Na10A08	1005	RRES_SQS_BRASS_1001	Chromosome 1	157	194	11628532	11628569	92	38	3e-06	2	52.3
Na10A09	1006	RRES_SQS_BRASS_1001	Chromosome 5	77	25	3405394	3405446	83	53	1.5e-07	1	57.06
Na10A09	1006	RRES_SQS_BRASS_1001	Chromosome 5	99	68	3402210	3402241	93	32	0.000338	2	45.96
Na10B07	1015	RRES_SQS_BRASS_1001	Chromosome 3	55	1	22802849	22802903	89	55	2.6e-11	1	69.74
Na10B07	1015	RRES_SQS_BRASS_1001	Chromosome 3	232	183	22802720	22802769	80	50	2e-06	2	53.89
Na10B10	1018	RRES_SQS_BRASS_1001	Chromosome 5	119	194	24185057	24185132	85	76	1.5e-16	1	87.17
Na10B10	1018	RRES_SQS_BRASS_1001	Chromosome 5	47	106	24184988	24185047	86	60	8.7e-12	2	71.32
Na10C06	1023	RRES_SQS_BRASS_1001	Chromosome 1	42	96	27902610	27902664	89	55	2.6e-11	2	69.74
Na10C06	1023	RRES_SQS_BRASS_1001	Chromosome 1	42	96	27907131	27907185	87	55	2.3e-10	3	66.57
Na10C06	1023	RRES_SQS_BRASS_1001	Chromosome 1	88	46	20511173	20511215	86	43	1.4e-05	4	50.72
Na10C08	1025	RRES_SQS_BRASS_1001	Chromosome 4	1	106	8897924	8898029	90	106	7.9e-32	1	137.89
Na10C08	1025	RRES_SQS_BRASS_1001	Chromosome 4	103	154	8898020	8898071	94	52	9.6e-13	2	74.49
Na10D03	1029	RRES_SQS_BRASS_1001	Chromosome 3	2	50	1598971	1599019	93	49	1.8e-11	1	69.74
Na10D07	1032	RRES_SQS_BRASS_1001	Chromosome 5	128	64	7695087	7695151	90	65	2.5e-16	1	85.59
Na10D09	1034	RRES_SQS_BRASS_1001	Chromosome 3	3	175	21873509	21873681	83	173	1.3e-46	1	187.03
Na10E08	1042	RRES_SQS_BRASS_1001	Chromosome 5	88	144	21619071	21619127	85	57	2.3e-10	1	66.57
Na10F06	1049	RRES_SQS_BRASS_1001	Chromosome 2	185	254	18438094	18438163	84	70	1.1e-13	1	77.66
Na10G08	1058	RRES_SQS_BRASS_1001	Chromosome 1	96	255	2033064	2033223	86	160	3.8e-46	1	185.44
Na10G08	1058	RRES_SQS_BRASS_1001	Chromosome 1	78	255	2034800	2034977	82	178	3.5e-45	2	182.27
Na10G08	1058	RRES_SQS_BRASS_1001	Chromosome 1	94	255	2036512	2036673	84	162	3.1e-44	3	179.1
Na10G08	1058	RRES_SQS_BRASS_1001	Chromosome 1	219	100	845318	845437	80	120	3.8e-25	12	115.7
Na10G10	1060	RRES_SQS_BRASS_1001	Chromosome 5	4	49	1139495	1139540	89	46	5.7e-08	1	58.64
Na10G10	1060	RRES_SQS_BRASS_1001	Chromosome 5	223	254	1139613	1139644	96	32	4.1e-05	2	49.13
Na10H03	1062	RRES_SQS_BRASS_1001	Chromosome 3	109	68	3866306	3866347	90	42	5.1e-07	1	55.47
Na10H03	1062	RRES_SQS_BRASS_1001	Chromosome 5	103	68	2092693	2092728	88	36	0.000373	2	45.96
Na10H06	1065	RRES_SQS_BRASS_1001	Chromosome 3	146	196	6388753	6388803	80	51	1.1e-05	1	50.72
Na12A05	1069	RRES_SQS_BRASS_1001	Chromosome 1	60	6	24763709	24763763	83	55	1.4e-08	1	60.23
Na12A05	1069	RRES_SQS_BRASS_1001	Chromosome 1	10	49	21235401	21235440	90	40	3e-06	2	52.3
Na12A07	1071	RRES_SQS_BRASS_1001	Chromosome 4	208	74	14029976	14030110	83	135	2.7e-34	1	145.82
Na12A07	1071	RRES_SQS_BRASS_1001	Chromosome 1	74	208	19507954	19508088	80	135	1.7e-30	2	133.14
Na12C03	1089	RRES_SQS_BRASS_1001	Chromosome 3	3	82	19008199	19008278	86	80	1.8e-18	1	93.51
Na12C03	1089	RRES_SQS_BRASS_1001	Chromosome 5	81	3	26476474	26476552	86	79	5.4e-18	2	91.93
Na12C06	1092	RRES_SQS_BRASS_1001	Chromosome 1	2	111	22291910	22292019	85	110	5.2e-28	1	125.21
Na12C06	1092	RRES_SQS_BRASS_1001	Chromosome 1	4	109	22300118	22300223	86	106	5.2e-28	2	125.21
Na12C06	1092	RRES_SQS_BRASS_1001	Chromosome 1	111	4	22304545	22304652	86	108	5.2e-28	3	125.21
Na12C06	1092	RRES_SQS_BRASS_1001	Chromosome 1	2	109	22295056	22295163	84	108	4.2e-26	4	118.87
Na12D09	1106	RRES_SQS_BRASS_1001	Chromosome 2	67	163	13981036	13981132	96	97	1.9e-34	1	145.82
Na12E02	1111	RRES_SQS_BRASS_1001	Chromosome 2	134	252	14342737	14342855	88	119	3.2e-34	1	145.82
Na12E03	1112	RRES_SQS_BRASS_1001	Chromosome 5	203	243	26926858	26926898	85	41	0.000124	3	47.55
Na12E03	1112	RRES_SQS_BRASS_1001	Chromosome 1	189	234	693415	693460	80	46	0.000373	4	45.96
Na12E05	1114	RRES_SQS_BRASS_1001	Chromosome 2	110	1	17316450	17316559	84	110	4.7e-27	1	122.04
Na12E05	1114	RRES_SQS_BRASS_1001	Chromosome 2	254	184	17316310	17316380	91	71	6e-19	2	95.1
Na12E06B	1116	RRES_SQS_BRASS_1001	Chromosome 1	173	232	10589176	10589235	83	60	6.8e-10	1	64.98
Na12E06B	1116	RRES_SQS_BRASS_1001	Chromosome 1	1	44	10589018	10589061	81	44	0.000361	2	45.96
Na12H07	1147	RRES_SQS_BRASS_1001	Chromosome 5	130	167	8569504	8569541	92	38	5e-06	1	52.3
Na14A06	1153	RRES_SQS_BRASS_1001	Chromosome 3	101	1	22840249	22840349	86	101	1.3e-25	1	117.29
Na14A06	1153	RRES_SQS_BRASS_1001	Chromosome 3	255	154	22840107	22840208	83	102	1e-23	2	110.95
Na14B03	1158	RRES_SQS_BRASS_1001	Chromosome 3	58	8	22802849	22802899	86	51	5.7e-09	1	61.81
Na14D07	1163	RRES_SQS_BRASS_1001	Chromosome 3	121	1	5315722	5315842	85	121	2.2e-32	1	139.48
Na14D07	1163	RRES_SQS_BRASS_1001	Chromosome 3	216	103	5315633	5315746	86	114	5.8e-31	2	134.72
Na14E08	1171	RRES_SQS_BRASS_1001	Chromosome 2	181	89	9112890	9112982	88	93	1e-24	1	114.12
Na14E08	1171	RRES_SQS_BRASS_1001	Chromosome 2	48	1	9113033	9113080	91	48	6.3e-10	2	64.98
Na14F11	1179	RRES_SQS_BRASS_1001	Chromosome 3	23	138	1897564	1897679	89	116	1.1e-34	1	147.4
Na14F11	1179	RRES_SQS_BRASS_1001	Chromosome 3	194	255	1897741	1897802	83	62	2.6e-11	2	69.74
Na14G06	1182	RRES_SQS_BRASS_1001	Chromosome 4	1	72	13568729	13568800	90	72	1.7e-18	1	93.51
Na14G06	1182	RRES_SQS_BRASS_1001	Chromosome 5	72	3	22291408	22291477	84	70	9.8e-14	2	77.66
Na14G06	1182	RRES_SQS_BRASS_1001	Chromosome 4	172	236	13568891	13568955	84	65	2.6e-12	3	72.91
Na14G06	1182	RRES_SQS_BRASS_1001	Chromosome 5	236	172	22291244	22291308	81	65	2.1e-10	4	66.57
Na14H11	1191	RRES_SQS_BRASS_1001	Chromosome 5	153	122	22393341	22393372	100	32	2e-06	1	52.3
Ni2A12	1208	RRES_SQS_BRASS_1001	Chromosome 3	45	1	17715844	17715888	97	45	1.7e-11	1	69.74
Ni2B01	1209	RRES_SQS_BRASS_1001	Chromosome 5	17	176	4820326	4820485	88	160	5.9e-50	1	198.12
Ni2B07	1215	RRES_SQS_BRASS_1001	Chromosome 4	28	81	70566	70619	81	54	4.4e-07	1	55.47
Ni2C12	1229	RRES_SQS_BRASS_1001	Chromosome 1	217	149	27855823	27855891	84	69	2.8e-13	1	76.08
Ni2D03	1232	RRES_SQS_BRASS_1001	Chromosome 1	205	155	26122350	26122400	80	51	1.4e-05	12	50.72
Ni2D08	1236	RRES_SQS_BRASS_1001	Chromosome 4	70	18	9246141	9246193	86	53	2.1e-09	1	63.4
Ni2D08	1236	RRES_SQS_BRASS_1001	Chromosome 4	185	143	9245841	9245883	90	43	1.7e-07	2	57.06
Ni2F11	1259	RRES_SQS_BRASS_1001	Chromosome 3	119	80	20268813	20268852	85	40	0.000373	1	45.96
Ni2H06	1272	RRES_SQS_BRASS_1001	Chromosome 3	1	60	2736730	2736789	86	60	8.7e-12	1	71.32
Ni3F01	1311	RRES_SQS_BRASS_1001	Chromosome 1	104	3	4123869	4123970	85	102	3.8e-25	1	115.7
Ni3F01	1311	RRES_SQS_BRASS_1001	Chromosome 1	214	135	4123761	4123840	88	80	2.2e-20	2	99.85
Ni3F01	1311	RRES_SQS_BRASS_1001	Chromosome 1	150	111	4123828	4123867	92	40	5.1e-07	3	55.47
Ni3H07	1327	RRES_SQS_BRASS_1001	Chromosome 4	1	52	13549711	13549762	84	52	5.7e-08	1	58.64
Ni4A02	1330	RRES_SQS_BRASS_1001	Chromosome 2	66	21	5680935	5680980	84	46	5e-06	1	52.3
Ni4A03	1331	RRES_SQS_BRASS_1001	Chromosome 5	170	215	3468214	3468259	86	46	5.1e-07	1	55.47
Ni4A03	1331	RRES_SQS_BRASS_1001	Chromosome 5	213	255	3468265	3468307	83	43	0.000124	2	47.55
Ni4A03	1331	RRES_SQS_BRASS_1001	Chromosome 5	1	30	3468133	3468162	96	30	0.000373	3	45.96
Ni4A06	1334	RRES_SQS_BRASS_1001	Chromosome 3	1	79	3473195	3473273	84	79	4.9e-17	1	88.76
Ni4A06	1334	RRES_SQS_BRASS_1001	Chromosome 3	79	1	3451030	3451108	82	79	4e-15	2	82.42
Ni4A06	1334	RRES_SQS_BRASS_1001	Chromosome 5	77	1	9522578	9522654	81	77	3.6e-14	3	79.25
Ni4C08	1359	RRES_SQS_BRASS_1001	Chromosome 5	137	91	13852622	13852668	80	47	0.000124	4	47.55
Ni4C08	1359	RRES_SQS_BRASS_1001	Chromosome 5	137	91	13852649	13852695	80	47	0.000124	5	47.55
Ni4C08	1359	RRES_SQS_BRASS_1001	Chromosome 3	89	128	10147732	10147771	85	40	0.000373	6	45.96
Ni4C11	1362	RRES_SQS_BRASS_1001	Chromosome 2	99	158	18013522	18013581	86	60	8.7e-12	1	71.32
Ni4D09	1371	RRES_SQS_BRASS_1001	Chromosome 2	182	220	10244715	10244753	87	39	0.000124	1	47.55
Ni4F08	1392	RRES_SQS_BRASS_1001	Chromosome 4	75	254	14312365	14312544	81	180	3.5e-45	1	182.27
Ni4F08	1392	RRES_SQS_BRASS_1001	Chromosome 2	79	254	8692736	8692911	81	176	2.8e-43	2	175.93
Ni4F09	1393	RRES_SQS_BRASS_1001	Chromosome 2	52	1	6214449	6214500	88	52	7e-10	2	64.98
Ni4F09	1393	RRES_SQS_BRASS_1001	Chromosome 1	1	52	12284885	12284936	84	52	5.7e-08	3	58.64
Ni4F09	1393	RRES_SQS_BRASS_1001	Chromosome 5	52	1	290436	290487	84	52	5.7e-08	4	58.64
Ni4H04	1411	RRES_SQS_BRASS_1001	Chromosome 4	99	1	16903366	16903464	89	99	1.7e-28	1	126.8
Ni4H04	1411	RRES_SQS_BRASS_1001	Chromosome 2	99	1	7665823	7665921	82	99	8.3e-22	2	104.61
Ni4H04	1411	RRES_SQS_BRASS_1001	Chromosome 4	255	209	16903249	16903295	97	47	2.9e-12	3	72.91
Ni4H04	1411	RRES_SQS_BRASS_1001	Chromosome 2	253	210	7665697	7665740	93	44	6.3e-09	6	61.81
Ni4H06	1413	RRES_SQS_BRASS_1001	Chromosome 4	210	148	545882	545944	87	63	3.2e-13	1	76.08
Ni4H06	1413	RRES_SQS_BRASS_1001	Chromosome 4	50	11	546052	546091	87	40	4.1e-05	2	49.13
Ni4H09	1416	RRES_SQS_BRASS_1001	Chromosome 4	31	84	70566	70619	81	54	4.4e-07	1	55.47
Ol09A03	1422	RRES_SQS_BRASS_1001	Chromosome 5	82	14	25579335	25579403	89	69	3.4e-17	1	88.76
Ol09A06	1425	RRES_SQS_BRASS_1001	Chromosome 2	25	115	17402756	17402846	95	91	2.1e-30	1	133.14
Ol09A06	1425	RRES_SQS_BRASS_1001	Chromosome 2	113	178	17402856	17402921	81	66	7.8e-11	2	68.15
Ol10A02	1427	RRES_SQS_BRASS_1001	Chromosome 5	80	222	2294513	2294655	82	143	3.6e-35	1	148.99
Ol10A11	1436	RRES_SQS_BRASS_1001	Chromosome 3	170	211	3866306	3866347	90	42	5.1e-07	1	55.47
Ol10A11	1436	RRES_SQS_BRASS_1001	Chromosome 5	176	211	2092693	2092728	88	36	0.000373	2	45.96
Ol10B04	1440	RRES_SQS_BRASS_1001	Chromosome 2	215	164	15866483	15866534	80	52	5e-06	1	52.3
Ol10B04	1440	RRES_SQS_BRASS_1001	Chromosome 2	122	76	15866563	15866609	80	47	0.000124	2	47.55
Ol10B08	1443	RRES_SQS_BRASS_1001	Chromosome 4	166	120	1223087	1223133	82	47	1.4e-05	3	50.72
Ol10B08	1443	RRES_SQS_BRASS_1001	Chromosome 1	125	166	2338403	2338444	83	42	0.000373	4	45.96
Ol10B08	1443	RRES_SQS_BRASS_1001	Chromosome 1	176	131	16689193	16689238	80	46	0.000373	5	45.96
Ol10B08	1443	RRES_SQS_BRASS_1001	Chromosome 2	166	131	7486979	7487014	88	36	0.000373	6	45.96
Ol10B08	1443	RRES_SQS_BRASS_1001	Chromosome 3	174	131	4780910	4780953	81	44	0.000373	7	45.96
Ol10B08	1443	RRES_SQS_BRASS_1001	Chromosome 3	166	131	9746267	9746302	88	36	0.000373	8	45.96
Ol10B08	1443	RRES_SQS_BRASS_1001	Chromosome 4	174	131	5185656	5185699	81	44	0.000373	9	45.96
Ol10B08	1443	RRES_SQS_BRASS_1001	Chromosome 5	131	166	17814942	17814977	88	36	0.000373	10	45.96
Ol10B11	1445	RRES_SQS_BRASS_1001	Chromosome 1	187	134	16595	16648	90	54	8.7e-12	1	71.32
Ol10B11	1445	RRES_SQS_BRASS_1001	Chromosome 1	133	87	16648	16694	95	47	2.6e-11	2	69.74
Ol10B11	1445	RRES_SQS_BRASS_1001	Chromosome 1	33	1	16714	16746	96	33	1.4e-05	3	50.72
Ol10C01	1447	RRES_SQS_BRASS_1001	Chromosome 3	121	1	20284076	20284196	86	121	2.9e-33	1	142.65
Ol10C10	1452	RRES_SQS_BRASS_1001	Chromosome 5	160	78	26138708	26138790	89	83	8.3e-22	1	104.61
Ol10C10	1452	RRES_SQS_BRASS_1001	Chromosome 5	54	14	26138819	26138859	90	41	2e-06	2	53.89
Ol10D02	1455	RRES_SQS_BRASS_1001	Chromosome 1	221	185	11628401	11628437	97	37	1.4e-07	1	57.06
Ol10D02	1455	RRES_SQS_BRASS_1001	Chromosome 1	38	1	11628532	11628569	92	38	4e-06	2	52.3
Ol10D03	1456	RRES_SQS_BRASS_1001	Chromosome 1	137	51	18708238	18708324	81	87	4.9e-17	1	88.76
Ol10D03	1456	RRES_SQS_BRASS_1001	Chromosome 1	200	249	17968436	17968485	88	50	6.3e-09	2	61.81
Ol10D03	1456	RRES_SQS_BRASS_1001	Chromosome 3	200	249	6156658	6156707	84	50	5.1e-07	3	55.47
Ol10D08	1461	RRES_SQS_BRASS_1001	Chromosome 5	199	238	7836739	7836778	92	40	4.7e-07	1	55.47
Ol10E04	1469	RRES_SQS_BRASS_1001	Chromosome 1	2	113	7564916	7565027	81	112	3.4e-24	1	112.53
Ol10E04	1469	RRES_SQS_BRASS_1001	Chromosome 1	109	183	7565032	7565106	89	75	6e-19	2	95.1
Ol10E04	1469	RRES_SQS_BRASS_1001	Chromosome 1	218	251	7565123	7565156	91	34	0.000373	3	45.96
Ol10E05	1470	RRES_SQS_BRASS_1001	Chromosome 2	124	1	15856950	15857073	81	124	5.2e-28	1	125.21
Ol10F11	1488	RRES_SQS_BRASS_1001	Chromosome 3	20	120	4619910	4620010	84	101	7e-24	1	110.95
Ol10G08	1497	RRES_SQS_BRASS_1001	Chromosome 5	211	144	7626812	7626879	80	68	7.8e-11	1	68.15
Ol10H02	1503	RRES_SQS_BRASS_1001	Chromosome 5	235	91	19984859	19985003	81	145	3e-34	1	145.82
Ol10H02	1503	RRES_SQS_BRASS_1001	Chromosome 3	177	228	2127194	2127245	86	52	5.8e-09	2	61.81
Ol10H02	1503	RRES_SQS_BRASS_1001	Chromosome 3	235	177	5763762	5763820	81	59	1.7e-08	3	60.23
Ol10H07	1508	RRES_SQS_BRASS_1001	Chromosome 1	33	93	851699	851759	83	61	2.3e-10	1	66.57
Ol11B03	1518	RRES_SQS_BRASS_1001	Chromosome 5	95	222	2294528	2294655	83	128	8.8e-33	1	141.06
Ol11E03	1538	RRES_SQS_BRASS_1001	Chromosome 5	200	58	2294513	2294655	81	143	1.1e-34	1	147.4
Ol11H02	1560	RRES_SQS_BRASS_1001	Chromosome 2	142	253	19134706	19134817	95	112	1.8e-39	1	163.25
Ol11H02	1560	RRES_SQS_BRASS_1001	Chromosome 2	1	81	19134586	19134666	92	81	1e-23	2	110.95
Ol11H06	1564	RRES_SQS_BRASS_1001	Chromosome 5	207	246	7836739	7836778	95	40	5.4e-08	1	58.64
Ol11H06	1564	RRES_SQS_BRASS_1001	Chromosome 5	94	123	7836655	7836684	96	30	0.000357	2	45.96
Ol12A04	1572	RRES_SQS_BRASS_1001	Chromosome 5	119	193	6140621	6140695	89	75	4.3e-19	1	95.1
Ol12A04	1572	RRES_SQS_BRASS_1001	Chromosome 1	190	119	3046033	3046104	81	72	6.8e-13	2	74.49
Ol12A04	1572	RRES_SQS_BRASS_1001	Chromosome 5	193	156	19765709	19765746	92	38	3e-06	16	52.3
Ol12A04	1572	RRES_SQS_BRASS_1001	Chromosome 3	193	157	7512200	7512236	89	37	8.8e-05	19	47.55
Ol12A04	1572	RRES_SQS_BRASS_1001	Chromosome 1	161	193	2330721	2330753	90	33	0.000795	20	44.38
Ol12B03	1578	RRES_SQS_BRASS_1001	Chromosome 5	229	87	19984859	19985001	81	143	3.2e-35	1	148.99
Ol12B03	1578	RRES_SQS_BRASS_1001	Chromosome 3	229	171	5763762	5763820	81	59	5.6e-09	2	61.81
Ol12B03	1578	RRES_SQS_BRASS_1001	Chromosome 3	171	222	2127194	2127245	84	52	1.7e-08	3	60.23
Ol12B05	1579	RRES_SQS_BRASS_1001	Chromosome 1	36	187	23817314	23817465	84	152	2.5e-42	1	172.76
Ol12D02	1585	RRES_SQS_BRASS_1001	Chromosome 3	162	102	23273328	23273388	80	61	1.9e-08	1	60.23
Ol12F02	1594	RRES_SQS_BRASS_1001	Chromosome 1	1	37	11628401	11628437	97	37	1.4e-07	1	57.06
Ol12F02	1594	RRES_SQS_BRASS_1001	Chromosome 1	179	216	11628532	11628569	92	38	4e-06	2	52.3
Ol12F11	1600	RRES_SQS_BRASS_1001	Chromosome 4	60	134	12562864	12562938	84	75	1.3e-15	2	84
Ol13C12	1633	RRES_SQS_BRASS_1001	Chromosome 4	155	212	17478411	17478468	84	58	7.8e-11	1	68.15
Ol13C12	1633	RRES_SQS_BRASS_1001	Chromosome 4	8	66	17478243	17478301	81	59	1.9e-08	2	60.23
Ol13F08	1649	RRES_SQS_BRASS_1001	Chromosome 2	1	53	19007562	19007614	94	53	2.7e-13	1	76.08
Ol13F08	1649	RRES_SQS_BRASS_1001	Chromosome 2	1	55	19005342	19005396	90	55	2.4e-12	2	72.91
Ol13G05	1654	RRES_SQS_BRASS_1001	Chromosome 5	109	27	20861283	20861365	81	83	2.7e-16	1	85.59
Ol13H09	1663	RRES_SQS_BRASS_1001	Chromosome 4	34	77	17269624	17269667	81	44	0.000113	1	47.55
Ra1F06	1701	RRES_SQS_BRASS_1001	Chromosome 1	152	226	5203666	5203740	81	75	1.6e-18	1	93.51
Ra1F06	1701	RRES_SQS_BRASS_1001	Chromosome 1	1	59	5203515	5203573	98	59	4.7e-18	2	91.93
Ra1F06	1701	RRES_SQS_BRASS_1001	Chromosome 2	1	59	80637	80695	96	59	4.2e-17	3	88.76
Ra1F06	1701	RRES_SQS_BRASS_1001	Chromosome 2	165	226	80852	80913	88	62	3.4e-15	4	82.42
Ra1H08	1715	RRES_SQS_BRASS_1001	Chromosome 3	254	160	18307373	18307467	84	95	1e-23	1	110.95
Ra1H08	1715	RRES_SQS_BRASS_1001	Chromosome 3	135	66	18307490	18307559	80	70	2.9e-12	3	72.91
Ra1H08	1715	RRES_SQS_BRASS_1001	Chromosome 5	138	85	8342491	8342544	81	54	1.9e-08	6	60.23
Ra1H08	1715	RRES_SQS_BRASS_1001	Chromosome 3	46	1	18307558	18307603	82	46	4.1e-05	7	49.13
Ra1H08	1715	RRES_SQS_BRASS_1001	Chromosome 2	192	153	19185956	19185995	80	40	0.000373	8	45.96
Ra2A01	1719	RRES_SQS_BRASS_1001	Chromosome 2	19	140	18619796	18619917	86	122	3.3e-34	1	145.82
Ra2A01	1719	RRES_SQS_BRASS_1001	Chromosome 2	193	255	18619976	18620038	90	63	4e-15	3	82.42
Ra2A05	1723	RRES_SQS_BRASS_1001	Chromosome 1	31	101	27108261	27108331	80	71	7.8e-12	1	69.74
Ra2C09	1747	RRES_SQS_BRASS_1001	Chromosome 1	1	52	22633838	22633889	90	52	7.8e-11	1	68.15
Ra2D04	1753	RRES_SQS_BRASS_1001	Chromosome 1	91	1	5203650	5203740	84	91	3.3e-25	1	115.7
Ra2D04	1753	RRES_SQS_BRASS_1001	Chromosome 1	230	173	5203516	5203573	98	58	1.4e-17	2	90.34
Ra2D04	1753	RRES_SQS_BRASS_1001	Chromosome 2	230	173	80638	80695	96	58	1.3e-16	3	87.17
Ra2D04	1753	RRES_SQS_BRASS_1001	Chromosome 2	62	3	80852	80911	91	60	1.1e-14	4	80.83
Ra2E04	1762	RRES_SQS_BRASS_1001	Chromosome 3	219	139	19220310	19220390	87	81	5.6e-20	1	98.27
Ra2E07	1764	RRES_SQS_BRASS_1001	Chromosome 5	1	70	21067870	21067939	88	70	1.3e-16	1	87.17
Ra2E12	1768	RRES_SQS_BRASS_1001	Chromosome 4	27	87	15718693	15718753	86	61	2.7e-12	1	72.91
Ra2G09	1786	RRES_SQS_BRASS_1001	Chromosome 1	138	46	18708238	18708330	82	93	6.7e-20	1	98.27
Ra2G09	1786	RRES_SQS_BRASS_1001	Chromosome 1	66	121	18900184	18900239	80	56	5.1e-07	2	55.47
Ra2G09	1786	RRES_SQS_BRASS_1001	Chromosome 3	210	255	6156659	6156704	82	46	4.1e-05	3	49.13
Ra3C04	1810	RRES_SQS_BRASS_1001	Chromosome 5	99	3	17783591	17783687	83	97	8.3e-22	1	104.61
Ra3D04	1821	RRES_SQS_BRASS_1001	Chromosome 5	99	47	3405394	3405446	83	53	1.7e-07	1	57.06
Ra3H09	1855	RRES_SQS_BRASS_1001	Chromosome 3	93	155	2143981	2144043	80	63	2e-09	1	63.4
Ra3H09	1855	RRES_SQS_BRASS_1001	Chromosome 3	68	107	2143962	2144001	90	40	4e-06	2	52.3
Ra3H10	1856	RRES_SQS_BRASS_1001	Chromosome 3	136	212	3961672	3961748	88	77	4.9e-19	1	95.1
Ra3H10	1856	RRES_SQS_BRASS_1001	Chromosome 5	138	187	3923815	3923864	92	50	6.3e-11	2	68.15
sN0177	1105	RRES_SQS_BRASS_1005	Chromosome 4	97	45	14872188	14872240	88	53	2.3e-10	1	66.57
sN0206	1112	RRES_SQS_BRASS_1005	Chromosome 5	156	225	6345535	6345604	92	70	2e-19	1	96.68
sN0206	1112	RRES_SQS_BRASS_1005	Chromosome 5	93	138	6345451	6345496	84	46	5e-06	2	52.3
sN0207	1113	RRES_SQS_BRASS_1005	Chromosome 5	95	1	21110991	21111085	87	95	1.1e-24	1	114.12
sN0207	1113	RRES_SQS_BRASS_1005	Chromosome 5	237	175	21110854	21110916	87	63	3.2e-13	2	76.08
sN0229	1130	RRES_SQS_BRASS_1005	Chromosome 4	68	34	15519875	15519909	91	35	0.000124	1	47.55
sN0240A	1139	RRES_SQS_BRASS_1005	Chromosome 1	252	132	23981645	23981765	84	121	2.1e-30	1	133.14
sN0240A	1139	RRES_SQS_BRASS_1005	Chromosome 1	135	86	23981759	23981808	82	50	5e-06	2	52.3
sN0242	1141	RRES_SQS_BRASS_1005	Chromosome 2	134	39	3246	3341	81	96	8.3e-22	1	104.61
sN0242	1141	RRES_SQS_BRASS_1005	Chromosome 3	134	39	14197217	14197312	81	96	8.3e-22	2	104.61
sN0242	1141	RRES_SQS_BRASS_1005	Chromosome 2	134	39	7191263	7191358	80	96	7.5e-21	3	101.44
sN0248	1487	RRES_SQS_BRASS_1005	Chromosome 4	1	87	17054088	17054174	93	87	1.4e-26	2	120.46
sN0276	1164	RRES_SQS_BRASS_1005	Chromosome 2	255	41	9905611	9905825	86	215	9.5e-65	1	247.25
sN0276	1164	RRES_SQS_BRASS_1005	Chromosome 4	29	253	17540589	17540813	82	225	1.9e-60	2	232.99
sN0276	1164	RRES_SQS_BRASS_1005	Chromosome 3	218	168	20683658	20683708	80	51	1.4e-05	5	50.72
sN0406	1505	RRES_SQS_BRASS_1005	Chromosome 4	138	253	1057701	1057816	82	116	4.7e-27	1	122.04
sN0406	1505	RRES_SQS_BRASS_1005	Chromosome 5	129	213	2789601	2789685	81	85	4.4e-16	2	85.59
sN0406	1505	RRES_SQS_BRASS_1005	Chromosome 5	4	50	2789475	2789521	85	47	2e-06	3	53.89
sN0406	1505	RRES_SQS_BRASS_1005	Chromosome 4	4	50	1057570	1057616	80	47	0.000124	4	47.55
sN0412	1510	RRES_SQS_BRASS_1005	Chromosome 2	245	131	10449992	10450106	85	115	1.9e-29	1	129.97
sN0412	1510	RRES_SQS_BRASS_1005	Chromosome 4	230	131	15307167	15307266	84	100	3.1e-23	2	109.36
sN0569	1556	RRES_SQS_BRASS_1005	Chromosome 4	102	63	682769	682808	85	40	0.000373	1	45.96
sN0582	1567	RRES_SQS_BRASS_1005	Chromosome 2	116	204	19644966	19645054	87	89	9.2e-23	1	107.78
sN0582	1567	RRES_SQS_BRASS_1005	Chromosome 2	1	39	19644861	19644899	89	39	1.4e-05	2	50.72
sN0587	1572	RRES_SQS_BRASS_1005	Chromosome 1	3	108	2113950	2114055	92	106	9.8e-34	1	144.23
sN0587	1572	RRES_SQS_BRASS_1005	Chromosome 2	1	99	12978399	12978497	88	99	1.6e-27	2	123.63
sN0658	1584	RRES_SQS_BRASS_1005	Chromosome 1	82	150	9511125	9511193	95	69	7.5e-21	1	101.44
sN0658	1584	RRES_SQS_BRASS_1005	Chromosome 1	9	60	9511059	9511110	90	52	7.8e-11	2	68.15
sN0724	1768	RRES_SQS_BRASS_1005	Chromosome 1	1	133	23042563	23042695	85	133	4e-36	1	152.16
sN0724	1768	RRES_SQS_BRASS_1005	Chromosome 1	3	127	4040878	4041002	84	125	2.6e-32	2	139.48
sN0724	1768	RRES_SQS_BRASS_1005	Chromosome 4	122	1	2125604	2125725	81	122	4.7e-27	3	122.04
sN0724	1768	RRES_SQS_BRASS_1005	Chromosome 4	1	119	11716844	11716962	81	119	1.4e-26	4	120.46
sN0754F	1793	RRES_SQS_BRASS_1005	Chromosome 1	162	213	8320075	8320126	80	52	5e-06	2	52.3
sN0754F	1793	RRES_SQS_BRASS_1005	Chromosome 2	169	207	2901586	2901624	87	39	0.000124	3	47.55
sN0761	1798	RRES_SQS_BRASS_1005	Chromosome 3	5	99	632263	632357	88	95	4.7e-27	1	122.04
sN0761	1798	RRES_SQS_BRASS_1005	Chromosome 3	190	255	632442	632507	95	66	2e-19	2	96.68
sN0761	1798	RRES_SQS_BRASS_1005	Chromosome 5	194	255	21966236	21966297	82	62	7e-10	3	64.98
sN0786	1814	RRES_SQS_BRASS_1005	Chromosome 3	91	39	19504415	19504467	84	53	1.9e-08	1	60.23
sN0786	1814	RRES_SQS_BRASS_1005	Chromosome 2	91	47	15170869	15170913	88	45	1.7e-07	2	57.06
sN0786	1814	RRES_SQS_BRASS_1005	Chromosome 3	46	92	3624008	3624054	87	47	1.7e-07	3	57.06
sN0814F	1831	RRES_SQS_BRASS_1005	Chromosome 1	255	154	6244873	6244974	85	102	3.8e-25	1	115.7
sN0842	1854	RRES_SQS_BRASS_1005	Chromosome 2	167	126	17057874	17057915	90	42	5.1e-07	1	55.47
sN0866	1874	RRES_SQS_BRASS_1005	Chromosome 1	207	118	389217	389306	87	90	3.1e-23	1	109.36
sN0876J	1883	RRES_SQS_BRASS_1005	Chromosome 5	191	228	15533585	15533622	92	38	5e-06	3	52.3
sN0904F	1894	RRES_SQS_BRASS_1005	Chromosome 5	169	254	7084517	7084602	81	86	1.5e-16	3	87.17
sN0983F	1948	RRES_SQS_BRASS_1005	Chromosome 3	161	39	5826957	5827079	81	123	1.6e-27	1	123.63
sN10314R	3479	RRES_SQS_BRASS_1005	Chromosome 1	76	135	27338314	27338373	86	60	8.7e-12	1	71.32
sN10314R	3479	RRES_SQS_BRASS_1005	Chromosome 1	213	254	27338451	27338492	83	42	0.000373	3	45.96
sN10319	3484	RRES_SQS_BRASS_1005	Chromosome 3	254	1	20071360	20071613	80	254	2.8e-64	1	245.67
sN1035R	1978	RRES_SQS_BRASS_1005	Chromosome 2	187	129	19500870	19500928	91	59	2.5e-14	1	79.25
sN1035R	1978	RRES_SQS_BRASS_1005	Chromosome 5	186	131	20732459	20732514	87	56	5.4e-11	2	68.15
sN10439	3501	RRES_SQS_BRASS_1005	Chromosome 1	160	30	8723911	8724041	91	131	8.4e-43	1	174.35
sN10439	3501	RRES_SQS_BRASS_1005	Chromosome 1	34	3	8724038	8724069	93	32	0.000373	9	45.96
sN10453	3510	RRES_SQS_BRASS_1005	Chromosome 3	218	178	9133230	9133270	87	41	1.4e-05	1	50.72
sN1046F	1993	RRES_SQS_BRASS_1005	Chromosome 2	218	149	5637375	5637444	91	70	1.8e-18	1	93.51
sN1046F	1993	RRES_SQS_BRASS_1005	Chromosome 2	82	38	5637906	5637950	88	45	2.1e-09	2	63.4
sN10570	3525	RRES_SQS_BRASS_1005	Chromosome 5	178	255	25696069	25696146	88	78	2e-19	1	96.68
sN10570	3525	RRES_SQS_BRASS_1005	Chromosome 5	52	98	25696021	25696067	87	47	1.7e-07	3	57.06
sN10575	3530	RRES_SQS_BRASS_1005	Chromosome 3	76	2	7320751	7320825	84	75	3.5e-15	1	82.42
sN10575	3530	RRES_SQS_BRASS_1005	Chromosome 3	228	181	7320576	7320623	93	48	6.8e-11	2	68.15
sN10575	3530	RRES_SQS_BRASS_1005	Chromosome 3	111	77	7320717	7320751	88	35	0.000978	3	44.38
sN10692	3546	RRES_SQS_BRASS_1005	Chromosome 1	106	145	6859312	6859351	90	40	5e-06	1	52.3
sN10693	3547	RRES_SQS_BRASS_1005	Chromosome 3	220	171	5052191	5052240	88	50	6.3e-09	1	61.81
sN10693	3547	RRES_SQS_BRASS_1005	Chromosome 3	255	215	5052158	5052198	87	41	1.4e-05	2	50.72
sN1088	2026	RRES_SQS_BRASS_1005	Chromosome 1	184	1	11431941	11432124	88	184	1.5e-58	1	226.65
sN1113	2048	RRES_SQS_BRASS_1005	Chromosome 2	220	132	7077002	7077090	82	89	5.4e-18	1	91.93
sN11621	3579	RRES_SQS_BRASS_1005	Chromosome 2	181	118	13185757	13185820	84	64	8.7e-12	2	71.32
sN11624	3581	RRES_SQS_BRASS_1005	Chromosome 2	171	8	16827840	16828003	87	164	5.3e-49	1	194.95
sN11639	3596	RRES_SQS_BRASS_1005	Chromosome 2	3	52	14806462	14806511	92	50	7.8e-11	2	68.15
sN11641	3598	RRES_SQS_BRASS_1005	Chromosome 4	166	243	18558162	18558239	91	78	2.5e-21	2	103.02
sN11641	3598	RRES_SQS_BRASS_1005	Chromosome 5	164	240	3473273	3473349	84	77	4.4e-16	3	85.59
sN11641	3598	RRES_SQS_BRASS_1005	Chromosome 1	170	240	2972062	2972132	85	71	4e-15	4	82.42
sN11641	3598	RRES_SQS_BRASS_1005	Chromosome 5	170	240	3270818	3270888	85	71	4e-15	5	82.42
sN11641	3598	RRES_SQS_BRASS_1005	Chromosome 5	168	243	26120437	26120512	81	76	1.1e-13	6	77.66
sN11641	3598	RRES_SQS_BRASS_1005	Chromosome 4	4	66	18558024	18558086	87	63	3.2e-13	7	76.08
sN11641	3598	RRES_SQS_BRASS_1005	Chromosome 5	182	247	26119767	26119832	83	66	8.7e-12	8	71.32
sN11641	3598	RRES_SQS_BRASS_1005	Chromosome 4	4	60	18556210	18556266	87	57	2.6e-11	10	69.74
sN11641	3598	RRES_SQS_BRASS_1005	Chromosome 5	4	62	3472966	3473024	84	59	2.3e-10	12	66.57
sN11641	3598	RRES_SQS_BRASS_1005	Chromosome 5	240	191	4077162	4077211	82	50	5e-06	17	52.3
sN11650	3605	RRES_SQS_BRASS_1005	Chromosome 4	158	83	16773195	16773270	86	76	1.6e-17	1	90.34
sN11661	3614	RRES_SQS_BRASS_1005	Chromosome 1	127	200	1741073	1741146	83	74	1.2e-14	1	80.83
sN11661	3614	RRES_SQS_BRASS_1005	Chromosome 1	87	116	1741034	1741063	96	30	0.000373	2	45.96
sN11665	3617	RRES_SQS_BRASS_1005	Chromosome 4	253	115	10238205	10238343	89	139	8.4e-43	1	174.35
sN11665	3617	RRES_SQS_BRASS_1005	Chromosome 4	114	53	10238341	10238402	91	62	1.3e-15	2	84
sN11665	3617	RRES_SQS_BRASS_1005	Chromosome 5	204	158	22961141	22961187	82	47	1.4e-05	4	50.72
sN11667	3619	RRES_SQS_BRASS_1005	Chromosome 3	177	255	16370740	16370818	83	79	4.4e-16	1	85.59
sN11667	3619	RRES_SQS_BRASS_1005	Chromosome 3	1	60	16370603	16370662	88	60	9.6e-13	2	74.49
sN11671	3622	RRES_SQS_BRASS_1005	Chromosome 3	116	1	15887700	15887815	84	116	5.8e-29	1	128.38
sN11671	3622	RRES_SQS_BRASS_1005	Chromosome 3	62	14	3726273	3726321	81	49	1.4e-05	2	50.72
sN11674	3625	RRES_SQS_BRASS_1005	Chromosome 5	1	101	2992906	2993006	87	101	1.4e-26	1	120.46
sN11674	3625	RRES_SQS_BRASS_1005	Chromosome 5	103	164	2993011	2993072	87	62	9.6e-13	2	74.49
sN11674	3625	RRES_SQS_BRASS_1005	Chromosome 5	165	209	2993082	2993126	84	45	1.4e-05	3	50.72
sN11682	3631	RRES_SQS_BRASS_1005	Chromosome 1	55	119	10907411	10907475	87	65	3.6e-14	1	79.25
sN11682	3631	RRES_SQS_BRASS_1005	Chromosome 1	168	209	10908346	10908387	88	42	5e-06	2	52.3
sN11703	3638	RRES_SQS_BRASS_1005	Chromosome 4	121	76	8610250	8610295	80	46	0.000373	3	45.96
sN11707	3642	RRES_SQS_BRASS_1005	Chromosome 4	182	4	16501473	16501651	82	179	1.3e-46	1	187.03
sN11717	3651	RRES_SQS_BRASS_1005	Chromosome 3	169	218	9855811	9855860	96	50	9.6e-13	1	74.49
sN11717	3651	RRES_SQS_BRASS_1005	Chromosome 3	58	101	9855689	9855732	81	44	0.000373	2	45.96
sN11719	3653	RRES_SQS_BRASS_1005	Chromosome 3	87	255	20748165	20748333	84	169	1.3e-46	1	187.03
sN11719	3653	RRES_SQS_BRASS_1005	Chromosome 3	254	88	2584585	2584751	82	167	7.6e-42	2	171.18
sN11719	3653	RRES_SQS_BRASS_1005	Chromosome 5	249	88	23715040	23715201	81	162	1.8e-39	3	163.25
sN11728	3662	RRES_SQS_BRASS_1005	Chromosome 3	255	104	23151050	23151201	95	152	1.2e-56	1	220.31
sN11729	3663	RRES_SQS_BRASS_1005	Chromosome 5	52	255	4393666	4393869	82	204	8.9e-54	1	210.8
sN11750F	3681	RRES_SQS_BRASS_1005	Chromosome 2	200	157	8227861	8227904	81	44	0.000373	2	45.96
sN11768F	3699	RRES_SQS_BRASS_1005	Chromosome 1	3	71	3715370	3715438	81	69	2.6e-11	1	69.74
sN11768F	3699	RRES_SQS_BRASS_1005	Chromosome 1	3	46	3187925	3187968	81	44	0.000373	2	45.96
sN11781	3712	RRES_SQS_BRASS_1005	Chromosome 5	15	142	2147723	2147850	81	128	5.8e-29	1	128.38
sN11787	3715	RRES_SQS_BRASS_1005	Chromosome 5	3	125	23009345	23009467	86	123	2.9e-33	1	142.65
sN11787	3715	RRES_SQS_BRASS_1005	Chromosome 5	107	175	23009455	23009523	82	69	2.9e-12	2	72.91
sN11788	3716	RRES_SQS_BRASS_1005	Chromosome 5	3	138	26568876	26569011	88	136	2e-40	1	166.42
sN11788	3716	RRES_SQS_BRASS_1005	Chromosome 3	116	3	18892069	18892182	81	114	3.8e-25	2	115.7
sN1451	2078	RRES_SQS_BRASS_1005	Chromosome 4	207	63	6404370	6404514	80	145	2.1e-32	1	139.48
sN1503	1619	RRES_SQS_BRASS_1005	Chromosome 3	34	107	21515492	21515565	86	74	1.5e-16	1	87.17
sN1649	1666	RRES_SQS_BRASS_1005	Chromosome 3	137	255	9985816	9985934	83	119	1.7e-28	1	126.8
sN1649	1666	RRES_SQS_BRASS_1005	Chromosome 3	1	52	9985683	9985734	82	52	1.7e-07	5	57.06
sN1708	1693	RRES_SQS_BRASS_1005	Chromosome 4	142	60	18264555	18264637	83	83	2.2e-20	1	99.85
sN1708	1693	RRES_SQS_BRASS_1005	Chromosome 2	142	62	9243822	9243902	82	81	6e-19	2	95.1
sN1786	1717	RRES_SQS_BRASS_1005	Chromosome 1	45	1	12709128	12709172	88	45	1.7e-07	1	57.06
sN1786	1717	RRES_SQS_BRASS_1005	Chromosome 3	48	1	662138	662185	85	48	5.1e-07	3	55.47
sN1786	1717	RRES_SQS_BRASS_1005	Chromosome 4	1	48	17759482	17759529	81	48	4.1e-05	4	49.13
sN1786	1717	RRES_SQS_BRASS_1005	Chromosome 3	47	2	22671304	22671349	80	46	0.000373	5	45.96
sN1827	1729	RRES_SQS_BRASS_1005	Chromosome 2	125	185	805353	805413	86	61	2.9e-12	1	72.91
sN1827	1729	RRES_SQS_BRASS_1005	Chromosome 5	176	229	5989877	5989930	88	54	7.8e-11	2	68.15
sN1834	1735	RRES_SQS_BRASS_1005	Chromosome 5	29	142	4915042	4915155	92	114	1.5e-37	1	156.91
sN1834	1735	RRES_SQS_BRASS_1005	Chromosome 5	137	246	4915184	4915293	82	110	5.8e-29	2	128.38
sN1834	1735	RRES_SQS_BRASS_1005	Chromosome 3	142	29	73885	73998	82	114	4.2e-26	3	118.87
sN1834	1735	RRES_SQS_BRASS_1005	Chromosome 3	229	191	73812	73850	89	39	1.4e-05	4	50.72
sN1902	2284	RRES_SQS_BRASS_1005	Chromosome 2	218	165	16158431	16158484	87	54	5.8e-10	1	64.98
sN1902	2284	RRES_SQS_BRASS_1005	Chromosome 2	32	1	16158645	16158676	93	32	0.000103	2	47.55
sN1914J	2293	RRES_SQS_BRASS_1005	Chromosome 1	103	52	6125377	6125428	84	52	5.7e-08	2	58.64
sN1915	2294	RRES_SQS_BRASS_1005	Chromosome 5	156	255	22525131	22525230	85	100	3.4e-24	1	112.53
sN1919	2297	RRES_SQS_BRASS_1005	Chromosome 4	142	39	15067168	15067271	94	104	1.1e-34	1	147.4
sN1925	2302	RRES_SQS_BRASS_1005	Chromosome 5	11	255	1706314	1706558	90	245	9.6e-86	1	316.99
sN1931	2306	RRES_SQS_BRASS_1005	Chromosome 5	48	132	4362628	4362712	89	85	9.2e-23	1	107.78
sN1931	2306	RRES_SQS_BRASS_1005	Chromosome 5	181	255	4362754	4362828	90	75	6.7e-20	2	98.27
sN1932R	2308	RRES_SQS_BRASS_1005	Chromosome 3	118	255	15517218	15517355	80	138	7.1e-31	1	134.72
sN1932R	2308	RRES_SQS_BRASS_1005	Chromosome 3	11	89	15517097	15517175	83	79	4.4e-16	3	85.59
sN1932R	2308	RRES_SQS_BRASS_1005	Chromosome 1	95	31	18821768	18821832	84	65	2.9e-12	4	72.91
sN1932R	2308	RRES_SQS_BRASS_1005	Chromosome 1	191	133	18821647	18821705	83	59	2.1e-09	5	63.4
sN1932R	2308	RRES_SQS_BRASS_1005	Chromosome 1	244	189	18821595	18821650	80	56	5.1e-07	7	55.47
sN1932R	2308	RRES_SQS_BRASS_1005	Chromosome 1	244	195	17784929	17784978	82	50	5e-06	9	52.3
sN1933	2309	RRES_SQS_BRASS_1005	Chromosome 5	238	146	4000966	4001058	81	93	6e-19	1	95.1
sN1936	2312	RRES_SQS_BRASS_1005	Chromosome 3	125	86	12305184	12305223	85	40	0.000373	1	45.96
sN1936	2312	RRES_SQS_BRASS_1005	Chromosome 3	125	86	15110467	15110506	85	40	0.000373	2	45.96
sN1939F	2315	RRES_SQS_BRASS_1005	Chromosome 5	164	226	25588066	25588128	84	63	8.7e-12	1	71.32
sN1939F	2315	RRES_SQS_BRASS_1005	Chromosome 5	82	137	25587988	25588043	87	56	7.8e-11	2	68.15
sN1939R	2316	RRES_SQS_BRASS_1005	Chromosome 5	150	1	25588712	25588861	88	150	1.3e-46	1	187.03
sN1939R	2316	RRES_SQS_BRASS_1005	Chromosome 5	255	215	25588564	25588604	95	41	1.9e-08	3	60.23
sN1940	2317	RRES_SQS_BRASS_1005	Chromosome 4	1	152	14554373	14554524	80	152	1.3e-36	1	153.74
sN1940	2317	RRES_SQS_BRASS_1005	Chromosome 4	148	208	14554523	14554583	81	61	2.1e-09	2	63.4
sN1953	2328	RRES_SQS_BRASS_1005	Chromosome 1	221	186	3086105	3086140	97	36	5.1e-07	1	55.47
sN1957	2332	RRES_SQS_BRASS_1005	Chromosome 3	162	34	18627379	18627507	84	129	9.8e-34	1	144.23
sN1958	2333	RRES_SQS_BRASS_1005	Chromosome 4	151	251	9745755	9745855	89	101	1.7e-28	1	126.8
sN1958	2333	RRES_SQS_BRASS_1005	Chromosome 4	153	251	9747782	9747880	82	99	8.3e-22	2	104.61
sN1958	2333	RRES_SQS_BRASS_1005	Chromosome 4	1	69	9743204	9743272	84	69	1.1e-13	5	77.66
sN1958	2333	RRES_SQS_BRASS_1005	Chromosome 4	1	69	9745610	9745678	82	69	9.6e-13	6	74.49
sN1966	2342	RRES_SQS_BRASS_1005	Chromosome 1	194	2	4568521	4568713	86	193	4.5e-58	1	225.06
sN1974J	2350	RRES_SQS_BRASS_1005	Chromosome 2	208	171	12609597	12609634	86	38	0.000321	2	45.96
sN1982	2357	RRES_SQS_BRASS_1005	Chromosome 5	255	148	4363014	4363121	91	108	9.8e-34	1	144.23
sN1982	2357	RRES_SQS_BRASS_1005	Chromosome 5	47	1	4363318	4363364	91	47	2.1e-09	2	63.4
sN1984	2359	RRES_SQS_BRASS_1005	Chromosome 1	112	196	20260315	20260399	83	85	2e-19	1	96.68
sN2016	2381	RRES_SQS_BRASS_1005	Chromosome 5	254	202	16941357	16941409	88	53	2.3e-10	1	66.57
sN2022	2386	RRES_SQS_BRASS_1005	Chromosome 4	90	237	15057773	15057920	90	148	4.7e-48	1	191.78
sN2025	2389	RRES_SQS_BRASS_1005	Chromosome 2	254	179	9955563	9955638	85	76	1.5e-16	1	87.17
sN2033	2395	RRES_SQS_BRASS_1005	Chromosome 2	100	186	7732652	7732738	88	87	9.2e-23	1	107.78
sN2044	2405	RRES_SQS_BRASS_1005	Chromosome 3	204	162	2514036	2514078	83	43	0.000114	1	47.67
sN2052	2413	RRES_SQS_BRASS_1005	Chromosome 4	254	17	11288224	11288461	81	238	2.6e-63	1	242.5
sN2065	2187	RRES_SQS_BRASS_1005	Chromosome 5	180	112	26840967	26841035	86	69	4e-15	1	82.42
sN2065	2187	RRES_SQS_BRASS_1005	Chromosome 5	255	208	26840898	26840945	89	48	6.3e-09	2	61.81
sN2065	2187	RRES_SQS_BRASS_1005	Chromosome 5	216	176	26840934	26840974	95	41	1.9e-08	3	60.23
sN2087	2363	RRES_SQS_BRASS_1005	Chromosome 3	51	1	5827814	5827864	88	51	2.1e-09	1	63.4
sN2087	2363	RRES_SQS_BRASS_1005	Chromosome 3	194	157	5827281	5827318	89	38	4.1e-05	2	49.13
sN2179F	2438	RRES_SQS_BRASS_1005	Chromosome 3	41	121	4393388	4393468	88	81	2.5e-21	1	103.02
sN2179F	2438	RRES_SQS_BRASS_1005	Chromosome 3	121	176	4393480	4393535	83	56	2.1e-09	2	63.4
sN2189	2447	RRES_SQS_BRASS_1005	Chromosome 3	254	154	18443007	18443107	95	101	3.3e-34	1	145.82
sN2189	2447	RRES_SQS_BRASS_1005	Chromosome 3	90	10	18443176	18443256	88	81	2.5e-21	2	103.02
sN2191	2448	RRES_SQS_BRASS_1005	Chromosome 3	119	187	20527190	20527258	89	69	4.9e-17	1	88.76
sN2191	2448	RRES_SQS_BRASS_1005	Chromosome 3	19	101	20527093	20527175	80	83	4.4e-16	2	85.59
sN2193	2450	RRES_SQS_BRASS_1005	Chromosome 1	138	1	6551037	6551174	86	138	1.7e-38	1	160.08
sN2193	2450	RRES_SQS_BRASS_1005	Chromosome 1	255	203	6550935	6550987	88	53	2.3e-10	2	66.57
sN2305	2095	RRES_SQS_BRASS_1005	Chromosome 3	219	255	8180970	8181006	91	37	1.4e-05	1	50.72
sN2313	2103	RRES_SQS_BRASS_1005	Chromosome 5	23	97	6082019	6082093	86	75	4.9e-17	1	88.76
sN2313	2103	RRES_SQS_BRASS_1005	Chromosome 5	84	164	6082079	6082159	80	81	3.6e-14	2	79.25
sN2313	2103	RRES_SQS_BRASS_1005	Chromosome 5	203	252	6074599	6074648	80	50	4.1e-05	4	49.13
sN2315	2105	RRES_SQS_BRASS_1005	Chromosome 2	255	181	19368349	19368423	97	75	1.1e-24	1	114.12
sN2315	2105	RRES_SQS_BRASS_1005	Chromosome 3	255	181	23053384	23053458	92	75	7.5e-21	2	101.44
sN2315	2105	RRES_SQS_BRASS_1005	Chromosome 1	182	255	26564274	26564347	83	74	1.2e-14	4	80.83
sN2315	2105	RRES_SQS_BRASS_1005	Chromosome 1	184	255	22284373	22284444	81	72	9.6e-13	6	74.49
sN2320	2110	RRES_SQS_BRASS_1005	Chromosome 3	93	57	9855615	9855651	94	37	5.1e-07	1	55.47
sN2321	2111	RRES_SQS_BRASS_1005	Chromosome 3	200	137	3536154	3536217	84	64	8.7e-12	1	71.32
sN2322	2112	RRES_SQS_BRASS_1005	Chromosome 1	149	41	28663573	28663681	91	109	3.3e-34	1	145.82
sN2322	2112	RRES_SQS_BRASS_1005	Chromosome 1	144	49	7234846	7234941	85	96	3.1e-23	2	109.36
sN2323	2113	RRES_SQS_BRASS_1005	Chromosome 2	112	210	2854507	2854605	83	99	9.2e-23	1	107.78
sN2323	2113	RRES_SQS_BRASS_1005	Chromosome 2	213	119	15391117	15391211	85	95	9.2e-23	2	107.78
sN2323	2113	RRES_SQS_BRASS_1005	Chromosome 2	23	68	2852587	2852632	91	46	6.3e-09	3	61.81
sN2323	2113	RRES_SQS_BRASS_1005	Chromosome 2	68	31	15391284	15391321	94	38	5.1e-07	4	55.47
sN2323	2113	RRES_SQS_BRASS_1005	Chromosome 2	212	254	2854613	2854655	86	43	1.4e-05	5	50.72
sN2431	2121	RRES_SQS_BRASS_1005	Chromosome 5	91	29	2222246	2222308	82	63	2.3e-10	1	66.57
sN2433	2123	RRES_SQS_BRASS_1005	Chromosome 1	139	182	7094273	7094316	90	44	5.7e-08	1	58.64
sN2433	2123	RRES_SQS_BRASS_1005	Chromosome 1	13	66	7094139	7094192	81	54	5.1e-07	2	55.47
sN2433	2123	RRES_SQS_BRASS_1005	Chromosome 1	61	103	7094201	7094243	86	43	1.4e-05	3	50.72
sN2435	2125	RRES_SQS_BRASS_1005	Chromosome 5	199	255	24472611	24472667	85	57	2.3e-10	1	66.57
sN2443	2132	RRES_SQS_BRASS_1005	Chromosome 3	254	77	6764498	6764675	81	178	3.1e-44	1	179.1
sN2443	2132	RRES_SQS_BRASS_1005	Chromosome 3	65	2	6764693	6764756	89	64	1.2e-14	2	80.83
sN2443	2132	RRES_SQS_BRASS_1005	Chromosome 3	239	197	6764312	6764354	88	43	2e-06	3	53.89
sN2551	2139	RRES_SQS_BRASS_1005	Chromosome 3	1	71	17218661	17218731	81	71	2.9e-12	4	72.91
sN2552	2140	RRES_SQS_BRASS_1005	Chromosome 2	129	1	18793791	18793919	81	129	1.9e-29	1	129.97
sN2555R	2143	RRES_SQS_BRASS_1005	Chromosome 2	22	160	12289393	12289531	82	139	3.3e-34	1	145.82
sN2555R	2143	RRES_SQS_BRASS_1005	Chromosome 2	216	254	12289566	12289604	92	39	2e-06	4	53.89
sN2556	2144	RRES_SQS_BRASS_1005	Chromosome 5	104	255	1206701	1206852	88	152	3.8e-46	1	185.44
sN2556	2144	RRES_SQS_BRASS_1005	Chromosome 5	1	104	1206599	1206702	82	104	3.1e-23	4	109.36
sN2556	2144	RRES_SQS_BRASS_1005	Chromosome 3	255	215	20345613	20345653	87	41	1.4e-05	13	50.72
sN2557	2145	RRES_SQS_BRASS_1005	Chromosome 3	124	253	17772521	17772650	80	130	5.2e-28	1	125.21
sN2557	2145	RRES_SQS_BRASS_1005	Chromosome 3	56	149	17772387	17772480	85	94	2.8e-22	2	106.19
sN2557	2145	RRES_SQS_BRASS_1005	Chromosome 3	115	207	17772455	17772547	81	93	6e-19	3	95.1
sN2566	2155	RRES_SQS_BRASS_1005	Chromosome 4	116	252	10222199	10222335	91	137	1e-44	1	180.69
sN2567	2156	RRES_SQS_BRASS_1005	Chromosome 1	218	255	28242182	28242219	100	38	6.3e-09	2	61.81
sN2603	2194	RRES_SQS_BRASS_1005	Chromosome 1	1	252	1141048	1141299	84	252	9.1e-75	1	280.54
sN2603	2194	RRES_SQS_BRASS_1005	Chromosome 5	142	87	17535726	17535781	83	56	6.3e-09	2	61.81
sN2690	2177	RRES_SQS_BRASS_1005	Chromosome 1	5	102	9851902	9851999	84	98	3.1e-23	1	109.36
sN2690	2177	RRES_SQS_BRASS_1005	Chromosome 1	171	239	9852068	9852136	85	69	3.6e-14	2	79.25
sN2711	2202	RRES_SQS_BRASS_1005	Chromosome 4	237	68	13032917	13033086	92	170	1.7e-59	1	229.82
sN2711	2202	RRES_SQS_BRASS_1005	Chromosome 4	68	245	13030827	13031004	87	178	9.9e-55	2	213.97
sN2711	2202	RRES_SQS_BRASS_1005	Chromosome 5	182	135	24935764	24935811	81	48	4.1e-05	4	49.13
sN2716	2207	RRES_SQS_BRASS_1005	Chromosome 3	225	183	19280483	19280525	95	43	2.1e-09	1	63.4
sN2721	2212	RRES_SQS_BRASS_1005	Chromosome 2	255	215	3562152	3562192	95	41	1.9e-08	1	60.23
sN2721	2212	RRES_SQS_BRASS_1005	Chromosome 1	216	255	16433991	16434030	95	40	5.7e-08	2	58.64
sN2721	2212	RRES_SQS_BRASS_1005	Chromosome 3	255	216	13778784	13778823	95	40	5.7e-08	3	58.64
sN2721	2212	RRES_SQS_BRASS_1005	Chromosome 3	216	255	13846098	13846137	95	40	5.7e-08	4	58.64
sN2721	2212	RRES_SQS_BRASS_1005	Chromosome 3	216	255	13847640	13847679	95	40	5.7e-08	5	58.64
sN2721	2212	RRES_SQS_BRASS_1005	Chromosome 3	216	255	13869160	13869199	95	40	5.7e-08	6	58.64
sN2721	2212	RRES_SQS_BRASS_1005	Chromosome 3	255	216	14172715	14172754	95	40	5.7e-08	7	58.64
sN2721	2212	RRES_SQS_BRASS_1005	Chromosome 3	255	216	14210102	14210141	95	40	5.7e-08	8	58.64
sN2721	2212	RRES_SQS_BRASS_1005	Chromosome 3	255	216	14211623	14211662	95	40	5.7e-08	9	58.64
sN2721	2212	RRES_SQS_BRASS_1005	Chromosome 3	255	216	14219182	14219221	95	40	5.7e-08	10	58.64
sN2721	2212	RRES_SQS_BRASS_1005	Chromosome 3	255	216	14221199	14221238	95	40	5.7e-08	11	58.64
sN2721	2212	RRES_SQS_BRASS_1005	Chromosome 3	255	216	14223223	14223262	95	40	5.7e-08	12	58.64
sN2721	2212	RRES_SQS_BRASS_1005	Chromosome 4	216	255	3054778	3054817	95	40	5.7e-08	13	58.64
sN2721	2212	RRES_SQS_BRASS_1005	Chromosome 4	216	255	3055276	3055315	95	40	5.7e-08	14	58.64
sN2721	2212	RRES_SQS_BRASS_1005	Chromosome 4	216	255	3055774	3055813	95	40	5.7e-08	15	58.64
sN2721	2212	RRES_SQS_BRASS_1005	Chromosome 4	216	255	3056272	3056311	95	40	5.7e-08	16	58.64
sN2721	2212	RRES_SQS_BRASS_1005	Chromosome 4	216	255	3057237	3057276	95	40	5.7e-08	17	58.64
sN2721	2212	RRES_SQS_BRASS_1005	Chromosome 4	216	255	3057735	3057774	95	40	5.7e-08	18	58.64
sN2721	2212	RRES_SQS_BRASS_1005	Chromosome 4	216	255	3058233	3058272	95	40	5.7e-08	19	58.64
sN2721	2212	RRES_SQS_BRASS_1005	Chromosome 4	216	255	3058731	3058770	95	40	5.7e-08	20	58.64
sN2831	2222	RRES_SQS_BRASS_1005	Chromosome 1	79	125	20943491	20943537	89	47	1.9e-08	1	60.23
sN2831	2222	RRES_SQS_BRASS_1005	Chromosome 4	125	79	16146037	16146083	89	47	1.9e-08	2	60.23
sN2831	2222	RRES_SQS_BRASS_1005	Chromosome 4	210	151	16145950	16146009	80	60	5.7e-08	3	58.64
sN2831	2222	RRES_SQS_BRASS_1005	Chromosome 1	151	197	20943565	20943611	82	47	1.4e-05	4	50.72
sN2834	2225	RRES_SQS_BRASS_1005	Chromosome 1	255	134	28942278	28942399	85	122	7.9e-32	1	137.89
sN2834	2225	RRES_SQS_BRASS_1005	Chromosome 1	254	128	7499264	7499390	80	127	1.6e-27	2	123.63
sN2942	2233	RRES_SQS_BRASS_1005	Chromosome 3	255	4	7917868	7918119	83	252	6e-71	1	267.86
sN3046	2237	RRES_SQS_BRASS_1005	Chromosome 1	1	33	7485899	7485931	93	33	0.000124	3	47.55
sN3482	2266	RRES_SQS_BRASS_1005	Chromosome 1	2	122	5986551	5986671	86	121	2.9e-33	1	142.65
sN3482	2266	RRES_SQS_BRASS_1005	Chromosome 1	120	149	5986670	5986699	100	30	4.1e-05	2	49.13
sN3521F	2987	RRES_SQS_BRASS_1005	Chromosome 5	66	3	4886548	4886611	84	64	8.7e-12	1	71.32
sN3521F	2987	RRES_SQS_BRASS_1005	Chromosome 3	4	67	93139	93202	82	64	7.8e-11	2	68.15
sN3521FI	3166	RRES_SQS_BRASS_1005	Chromosome 5	66	3	4886548	4886611	84	64	8.7e-12	1	71.32
sN3521FI	3166	RRES_SQS_BRASS_1005	Chromosome 3	4	67	93139	93202	82	64	7.8e-11	2	68.15
sN3523R	2992	RRES_SQS_BRASS_1005	Chromosome 3	10	138	6281716	6281844	81	129	1.9e-29	1	129.97
sN3523R	2992	RRES_SQS_BRASS_1005	Chromosome 3	211	251	6281903	6281943	85	41	0.000124	3	47.55
sN3549R	3013	RRES_SQS_BRASS_1005	Chromosome 1	255	206	16167737	16167786	88	50	6.3e-09	1	61.81
sN3549R	3013	RRES_SQS_BRASS_1005	Chromosome 2	255	204	11429134	11429185	82	52	5.1e-07	2	55.47
sN3549R	3013	RRES_SQS_BRASS_1005	Chromosome 3	255	206	7296605	7296654	84	50	5.1e-07	3	55.47
sN3549R	3013	RRES_SQS_BRASS_1005	Chromosome 3	255	204	16110075	16110126	82	52	5.1e-07	4	55.47
sN3549R	3013	RRES_SQS_BRASS_1005	Chromosome 5	250	202	9042798	9042846	83	49	2e-06	5	53.89
sN3549R	3013	RRES_SQS_BRASS_1005	Chromosome 1	255	206	16938617	16938666	82	50	5e-06	6	52.3
sN3549R	3013	RRES_SQS_BRASS_1005	Chromosome 1	204	255	22089156	22089207	80	52	5e-06	7	52.3
sN3549R	3013	RRES_SQS_BRASS_1005	Chromosome 1	251	202	25327399	25327448	82	50	5e-06	8	52.3
sN3549R	3013	RRES_SQS_BRASS_1005	Chromosome 3	253	204	17521425	17521474	82	50	5e-06	9	52.3
sN3549R	3013	RRES_SQS_BRASS_1005	Chromosome 2	203	253	1503998	1504048	80	51	1.4e-05	10	50.72
sN3549R	3013	RRES_SQS_BRASS_1005	Chromosome 1	206	255	12282254	12282303	80	50	4.1e-05	11	49.13
sN3571R	3040	RRES_SQS_BRASS_1005	Chromosome 2	160	3	18583261	18583418	84	158	2.5e-42	1	172.76
sN3571R	3040	RRES_SQS_BRASS_1005	Chromosome 5	88	138	26496843	26496893	80	51	1.4e-05	3	50.72
sN3603	2457	RRES_SQS_BRASS_1005	Chromosome 4	244	107	17933727	17933864	87	138	2e-40	1	166.42
sN3603	2457	RRES_SQS_BRASS_1005	Chromosome 4	43	1	17933913	17933955	90	43	1.7e-07	2	57.06
sN3609F	2463	RRES_SQS_BRASS_1005	Chromosome 5	1	107	4162	4268	94	107	1.3e-36	1	153.74
sN3609F	2463	RRES_SQS_BRASS_1005	Chromosome 5	185	254	4333	4402	81	70	8.7e-12	2	71.32
sN3672R	3042	RRES_SQS_BRASS_1005	Chromosome 1	132	177	30324213	30324258	82	46	4.1e-05	1	49.13
sN3685R	3054	RRES_SQS_BRASS_1005	Chromosome 2	255	184	18014101	18014172	91	72	2e-19	1	96.68
sN3694F	3064	RRES_SQS_BRASS_1005	Chromosome 3	255	157	20634679	20634777	93	99	2.6e-32	1	139.48
sN3733	2484	RRES_SQS_BRASS_1005	Chromosome 4	255	118	13088424	13088561	89	138	2.8e-43	1	175.93
sN3733	2484	RRES_SQS_BRASS_1005	Chromosome 4	255	118	13083676	13083813	89	138	2.5e-42	2	172.76
sN3738	2489	RRES_SQS_BRASS_1005	Chromosome 3	212	1	3732802	3733013	81	212	3.3e-55	1	215.56
sN3754	2500	RRES_SQS_BRASS_1005	Chromosome 4	192	113	13504216	13504295	88	80	2.2e-20	1	99.85
sN3754	2500	RRES_SQS_BRASS_1005	Chromosome 1	113	184	4029139	4029210	80	72	8.7e-12	2	71.32
sN3760	2505	RRES_SQS_BRASS_1005	Chromosome 1	221	13	830965	831173	83	209	4.5e-58	1	225.06
sN3761	2506	RRES_SQS_BRASS_1005	Chromosome 5	148	215	23295765	23295832	94	68	2e-19	1	96.68
sN3761	2506	RRES_SQS_BRASS_1005	Chromosome 5	1	55	23295619	23295673	90	55	2.9e-12	2	72.91
sN3761	2506	RRES_SQS_BRASS_1005	Chromosome 5	109	155	23295735	23295781	89	47	1.9e-08	3	60.23
sN3766	2510	RRES_SQS_BRASS_1005	Chromosome 1	104	202	5446675	5446773	88	99	1.6e-27	1	123.63
sN3766	2510	RRES_SQS_BRASS_1005	Chromosome 1	255	211	4550781	4550825	91	45	1.9e-08	2	60.23
sN3815	2827	RRES_SQS_BRASS_1005	Chromosome 2	208	112	17553398	17553494	88	97	1.4e-26	1	120.46
sN3815	2827	RRES_SQS_BRASS_1005	Chromosome 2	201	119	17551494	17551576	85	83	6e-19	2	95.1
sN3815	2827	RRES_SQS_BRASS_1005	Chromosome 3	119	197	21480903	21480981	83	79	4.4e-16	3	85.59
sN3815	2827	RRES_SQS_BRASS_1005	Chromosome 2	54	1	17553576	17553629	90	54	8.7e-12	4	71.32
sN3815	2827	RRES_SQS_BRASS_1005	Chromosome 3	3	54	21480740	21480791	84	52	5.7e-08	5	58.64
sN3821	2831	RRES_SQS_BRASS_1005	Chromosome 5	238	107	20745059	20745190	93	132	3.5e-45	1	182.27
sN3821	2831	RRES_SQS_BRASS_1005	Chromosome 5	47	2	20745258	20745303	86	46	1.7e-07	2	57.06
sN3825J	2835	RRES_SQS_BRASS_1005	Chromosome 3	91	255	18882606	18882770	85	165	1.3e-46	1	187.03
sN3828	2838	RRES_SQS_BRASS_1005	Chromosome 5	175	132	6937866	6937909	86	44	5e-06	1	52.3
sN3832	2842	RRES_SQS_BRASS_1005	Chromosome 1	19	80	22633828	22633889	90	62	1.2e-14	1	80.83
sN3833F	2843	RRES_SQS_BRASS_1005	Chromosome 5	116	80	4254831	4254867	91	37	1.4e-05	1	50.72
sN3841	2851	RRES_SQS_BRASS_1005	Chromosome 5	238	175	21072892	21072955	81	64	2.6e-11	1	69.74
sN3841	2851	RRES_SQS_BRASS_1005	Chromosome 5	173	127	21072956	21073002	80	47	0.000124	2	47.55
sN3842	2852	RRES_SQS_BRASS_1005	Chromosome 3	85	20	18131005	18131070	87	66	1.2e-14	1	80.83
sN3845	2854	RRES_SQS_BRASS_1005	Chromosome 3	255	2	2612841	2613094	82	254	4.8e-69	1	261.52
sN3846	2855	RRES_SQS_BRASS_1005	Chromosome 3	247	209	8554880	8554918	89	39	1.4e-05	1	50.72
sN3852	2860	RRES_SQS_BRASS_1005	Chromosome 3	214	106	6213214	6213322	91	109	3.3e-34	1	145.82
sN3852	2860	RRES_SQS_BRASS_1005	Chromosome 2	204	115	9375059	9375148	90	90	3.8e-25	2	115.7
sN3852	2860	RRES_SQS_BRASS_1005	Chromosome 3	50	1	6213408	6213457	96	50	9.6e-13	3	74.49
sN3852	2860	RRES_SQS_BRASS_1005	Chromosome 2	50	1	9375237	9375286	82	50	5e-06	4	52.3
sN3886	2521	RRES_SQS_BRASS_1005	Chromosome 5	65	13	23217268	23217320	90	53	2.6e-11	2	69.74
sN3886I	3169	RRES_SQS_BRASS_1005	Chromosome 5	65	13	23217268	23217320	90	53	2.6e-11	2	69.74
sN3888F	2523	RRES_SQS_BRASS_1005	Chromosome 5	135	185	22754030	22754080	90	51	2.3e-10	1	66.57
sN3888F	2523	RRES_SQS_BRASS_1005	Chromosome 5	218	252	22754118	22754152	97	35	2e-06	2	53.89
sN3888R	2524	RRES_SQS_BRASS_1005	Chromosome 5	140	62	22754674	22754752	91	79	8.3e-22	1	104.61
sN3888R	2524	RRES_SQS_BRASS_1005	Chromosome 5	208	142	22754607	22754673	92	67	5.4e-18	2	91.93
sN3888R	2524	RRES_SQS_BRASS_1005	Chromosome 5	255	219	22754569	22754605	91	37	1.4e-05	3	50.72
sN3892R	2527	RRES_SQS_BRASS_1005	Chromosome 5	150	1	2310281	2310430	80	150	3.3e-34	1	145.82
sN3908	2619	RRES_SQS_BRASS_1005	Chromosome 5	7	255	23057009	23057257	84	249	2.5e-73	1	275.78
sN3908	2619	RRES_SQS_BRASS_1005	Chromosome 5	179	255	23057325	23057401	84	77	4.4e-16	2	85.59
sN3908	2619	RRES_SQS_BRASS_1005	Chromosome 4	179	236	13240914	13240971	82	58	6.3e-09	3	61.81
sN3916	2629	RRES_SQS_BRASS_1005	Chromosome 1	255	209	29629914	29629960	80	47	0.000124	2	47.55
sN3922	2634	RRES_SQS_BRASS_1005	Chromosome 3	2	255	6025805	6026058	84	254	9.1e-75	1	280.54
sN4033	2646	RRES_SQS_BRASS_1005	Chromosome 2	151	252	9250520	9250621	82	102	2.8e-22	1	106.19
sN4033	2646	RRES_SQS_BRASS_1005	Chromosome 2	1	65	9250364	9250428	89	65	4e-15	2	82.42
sN4034	2647	RRES_SQS_BRASS_1005	Chromosome 5	185	51	539966	540100	94	135	1.4e-47	1	190.2
sN4034	2647	RRES_SQS_BRASS_1005	Chromosome 5	63	2	540094	540155	90	62	1.2e-14	2	80.83
sN4034	2647	RRES_SQS_BRASS_1005	Chromosome 5	245	208	539912	539949	94	38	5.1e-07	3	55.47
sN4038	2652	RRES_SQS_BRASS_1005	Chromosome 5	167	2	26559015	26559180	83	166	9.3e-44	1	177.52
sN4041	2655	RRES_SQS_BRASS_1005	Chromosome 3	170	115	9303318	9303373	91	56	9.6e-13	1	74.49
sN4041	2655	RRES_SQS_BRASS_1005	Chromosome 3	226	168	9303259	9303317	86	59	2.6e-11	2	69.74
sN4041	2655	RRES_SQS_BRASS_1005	Chromosome 3	86	42	9303393	9303437	88	45	1.7e-07	3	57.06
sN4148	2664	RRES_SQS_BRASS_1005	Chromosome 3	138	212	20667206	20667280	92	75	7.5e-21	1	101.44
sN4148	2664	RRES_SQS_BRASS_1005	Chromosome 3	64	105	20667114	20667155	85	42	4.1e-05	4	49.13
sN4157	2673	RRES_SQS_BRASS_1005	Chromosome 5	57	5	23477894	23477946	86	53	2.1e-09	2	63.4
sN4160	2676	RRES_SQS_BRASS_1005	Chromosome 3	68	108	856909	856949	92	41	1.7e-07	1	57.06
sN4276	2693	RRES_SQS_BRASS_1005	Chromosome 2	2	71	14902008	14902077	88	70	1.5e-16	1	87.17
sN4404	2531	RRES_SQS_BRASS_1005	Chromosome 1	255	100	25333210	25333365	88	156	4.7e-48	1	191.78
sN4409F	2534	RRES_SQS_BRASS_1005	Chromosome 4	121	180	17958309	17958368	81	60	6.6e-10	1	64.98
sN4632	2556	RRES_SQS_BRASS_1005	Chromosome 2	211	89	1150144	1150266	90	123	5e-38	1	158.5
sN4632	2556	RRES_SQS_BRASS_1005	Chromosome 2	86	1	1150268	1150353	82	86	5.4e-18	2	91.93
sN4632	2556	RRES_SQS_BRASS_1005	Chromosome 2	255	187	1150097	1150165	91	69	5.4e-18	3	91.93
sN4636	2560	RRES_SQS_BRASS_1005	Chromosome 1	185	119	11858331	11858397	80	67	2.3e-10	2	66.57
sN4636	2560	RRES_SQS_BRASS_1005	Chromosome 4	193	254	6567572	6567633	80	62	6.3e-09	3	61.81
sN4636	2560	RRES_SQS_BRASS_1005	Chromosome 1	91	47	11858440	11858484	86	45	2e-06	4	53.89
sN4637	2561	RRES_SQS_BRASS_1005	Chromosome 5	152	240	7278785	7278873	89	89	1.1e-24	1	114.12
sN4637	2561	RRES_SQS_BRASS_1005	Chromosome 5	54	122	7278678	7278746	85	69	1.3e-15	2	84
sN4637	2561	RRES_SQS_BRASS_1005	Chromosome 1	149	185	25408230	25408266	89	37	0.000124	3	47.55
sN4638	2562	RRES_SQS_BRASS_1005	Chromosome 4	255	23	12143019	12143251	80	233	5e-59	1	228.23
sN4638	2562	RRES_SQS_BRASS_1005	Chromosome 4	208	158	2234000	2234050	80	51	1.4e-05	8	50.72
sN4866F	2587	RRES_SQS_BRASS_1005	Chromosome 4	104	1	2511204	2511307	95	104	1.2e-35	1	150.57
sN4866F	2587	RRES_SQS_BRASS_1005	Chromosome 4	187	144	2511182	2511225	81	44	0.000373	2	45.96
sN4982F	2599	RRES_SQS_BRASS_1005	Chromosome 1	255	1	6281111	6281365	86	255	5.1e-80	1	297.97
sN5108	2725	RRES_SQS_BRASS_1005	Chromosome 4	48	107	16356368	16356427	85	60	7.8e-11	1	68.15
sN5108	2725	RRES_SQS_BRASS_1005	Chromosome 4	185	228	16356497	16356540	97	44	7.8e-11	2	68.15
sN5114	2731	RRES_SQS_BRASS_1005	Chromosome 3	1	46	3591773	3591818	86	46	5.1e-07	2	55.47
sN5973	2792	RRES_SQS_BRASS_1005	Chromosome 1	104	249	10947657	10947802	91	146	5.3e-49	1	194.95
sN5973	2792	RRES_SQS_BRASS_1005	Chromosome 2	157	230	14720287	14720360	83	74	1.2e-14	2	80.83
sN5973	2792	RRES_SQS_BRASS_1005	Chromosome 1	1	65	10947559	10947623	86	65	3.2e-13	3	76.08
sN5973	2792	RRES_SQS_BRASS_1005	Chromosome 3	156	225	4022923	4022992	81	70	8.7e-12	4	71.32
sN5973	2792	RRES_SQS_BRASS_1005	Chromosome 4	226	158	10976412	10976480	81	69	2.6e-11	5	69.74
sN6075R	2794	RRES_SQS_BRASS_1005	Chromosome 3	107	217	20573024	20573134	87	111	2.1e-30	1	133.14
sN6075R	2794	RRES_SQS_BRASS_1005	Chromosome 1	217	107	6585368	6585478	86	111	1.9e-29	2	129.97
sN6686	2804	RRES_SQS_BRASS_1005	Chromosome 1	212	255	30141149	30141192	93	44	6.3e-09	1	61.81
sN7160	2868	RRES_SQS_BRASS_1005	Chromosome 1	173	222	4779778	4779827	84	50	5.1e-07	1	55.47
sN7160	2868	RRES_SQS_BRASS_1005	Chromosome 1	20	65	4779628	4779673	82	46	4.1e-05	2	49.13
sN7161	2869	RRES_SQS_BRASS_1005	Chromosome 1	150	253	7681877	7681980	93	104	9.8e-34	1	144.23
sN7161	2869	RRES_SQS_BRASS_1005	Chromosome 1	150	253	29174703	29174806	84	104	3.8e-25	2	115.7
sN7161	2869	RRES_SQS_BRASS_1005	Chromosome 1	2	63	7681728	7681789	93	62	1.5e-16	3	87.17
sN7402	3067	RRES_SQS_BRASS_1005	Chromosome 1	255	203	17069058	17069110	88	53	2.3e-10	1	66.57
sN7407	3073	RRES_SQS_BRASS_1005	Chromosome 2	39	248	8774384	8774593	89	210	4.8e-69	1	261.52
sN7410	3076	RRES_SQS_BRASS_1005	Chromosome 1	123	1	1960952	1961074	91	123	6.1e-40	1	164.84
sN7410	3076	RRES_SQS_BRASS_1005	Chromosome 2	1	123	13176159	13176281	87	123	3.6e-35	2	148.99
sN7410	3076	RRES_SQS_BRASS_1005	Chromosome 1	255	164	1960824	1960915	92	92	5.2e-28	3	125.21
sN7410	3076	RRES_SQS_BRASS_1005	Chromosome 2	169	255	13176335	13176421	89	87	1e-23	4	110.95
sN7519	3087	RRES_SQS_BRASS_1005	Chromosome 1	88	137	5426280	5426329	86	50	5.7e-08	1	58.64
sN7634	3107	RRES_SQS_BRASS_1005	Chromosome 1	173	105	8963261	8963329	88	69	4.4e-16	1	85.59
sN7634	3107	RRES_SQS_BRASS_1005	Chromosome 1	105	173	9032566	9032634	85	69	3.6e-14	2	79.25
sN7634	3107	RRES_SQS_BRASS_1005	Chromosome 1	170	128	25776785	25776827	86	43	1.4e-05	3	50.72
sN7634	3107	RRES_SQS_BRASS_1005	Chromosome 1	2	37	9032484	9032519	88	36	0.000373	5	45.96
sN7974	3143	RRES_SQS_BRASS_1005	Chromosome 4	127	255	11186797	11186925	91	129	7.6e-42	1	171.18
sN7974	3143	RRES_SQS_BRASS_1005	Chromosome 4	138	255	11194114	11194231	84	118	6.4e-30	2	131.55
sN7974	3143	RRES_SQS_BRASS_1005	Chromosome 4	2	76	11186652	11186726	86	75	4.9e-17	3	88.76
sN8003	2893	RRES_SQS_BRASS_1005	Chromosome 4	255	14	13512153	13512394	81	242	2.8e-64	1	245.67
sN8004	2894	RRES_SQS_BRASS_1005	Chromosome 5	194	126	23378417	23378485	85	69	3.6e-14	1	79.25
sN8004	2894	RRES_SQS_BRASS_1005	Chromosome 5	112	77	23378487	23378522	88	36	0.000373	2	45.96
sN8081	3147	RRES_SQS_BRASS_1005	Chromosome 5	108	1	580306	580413	90	108	8.8e-33	1	141.06
sN8081	3147	RRES_SQS_BRASS_1005	Chromosome 5	255	202	580180	580233	98	54	1.3e-15	2	84
sN8081	3147	RRES_SQS_BRASS_1005	Chromosome 3	38	93	20473972	20474027	87	56	7.8e-11	3	68.15
sN8081	3147	RRES_SQS_BRASS_1005	Chromosome 3	38	89	11002426	11002477	82	52	5.1e-07	4	55.47
sN8093	3154	RRES_SQS_BRASS_1005	Chromosome 2	255	146	14383948	14384057	86	110	5.8e-29	1	128.38
sN8093I	3168	RRES_SQS_BRASS_1005	Chromosome 2	255	146	14383948	14384057	86	110	5.8e-29	1	128.38
sN8126	2905	RRES_SQS_BRASS_1005	Chromosome 1	182	153	22341930	22341959	96	30	0.000373	2	45.96
sN8235	2909	RRES_SQS_BRASS_1005	Chromosome 5	143	1	25308927	25309069	90	143	1.2e-45	1	183.86
sN8235	2909	RRES_SQS_BRASS_1005	Chromosome 5	198	145	25308863	25308916	88	54	7.8e-11	4	68.15
sN8235	2909	RRES_SQS_BRASS_1005	Chromosome 5	255	198	25308797	25308854	84	58	7e-10	5	64.98
sN8240	2914	RRES_SQS_BRASS_1005	Chromosome 4	18	87	12712453	12712522	87	70	1.3e-15	1	84
sN8240	2914	RRES_SQS_BRASS_1005	Chromosome 4	103	153	12712529	12712579	80	51	1.4e-05	2	50.72
sN8348	2920	RRES_SQS_BRASS_1005	Chromosome 3	255	157	2977255	2977353	80	99	6.7e-20	2	98.27
sN8353	2924	RRES_SQS_BRASS_1005	Chromosome 2	230	122	8267092	8267200	86	109	1.7e-28	1	126.8
sN8353	2924	RRES_SQS_BRASS_1005	Chromosome 2	89	3	8267224	8267310	90	87	1.1e-24	2	114.12
sN8353	2924	RRES_SQS_BRASS_1005	Chromosome 4	132	206	14735955	14736029	86	75	4.9e-17	4	88.76
sN8354	2925	RRES_SQS_BRASS_1005	Chromosome C	255	191	11868	11932	96	65	6.7e-20	1	98.27
sN8462	2932	RRES_SQS_BRASS_1005	Chromosome 2	85	148	18204368	18204431	81	64	7e-10	3	64.98
sN8468	2938	RRES_SQS_BRASS_1005	Chromosome 3	137	247	4461218	4461328	86	111	8.8e-33	1	141.06
sN8468	2938	RRES_SQS_BRASS_1005	Chromosome 4	250	135	10501898	10502013	81	116	1.9e-29	2	129.97
sN8468	2938	RRES_SQS_BRASS_1005	Chromosome 3	2	63	4461095	4461156	83	62	7.8e-11	3	68.15
sN8470	2940	RRES_SQS_BRASS_1005	Chromosome 5	3	211	5758015	5758223	80	209	2.2e-51	1	202.88
sN8470	2940	RRES_SQS_BRASS_1005	Chromosome 5	210	253	5758237	5758280	95	44	7e-10	2	64.98
sN8474	2943	RRES_SQS_BRASS_1005	Chromosome 5	251	34	3338768	3338985	83	218	1.7e-59	1	229.82
sN8475	2944	RRES_SQS_BRASS_1005	Chromosome 5	2	63	5789612	5789673	100	62	2.2e-20	1	99.85
sN8477	2946	RRES_SQS_BRASS_1005	Chromosome 2	225	68	17853206	17853363	86	158	3.5e-45	1	182.27
sN8477	2946	RRES_SQS_BRASS_1005	Chromosome 1	106	193	10291184	10291271	80	88	1.5e-16	2	87.17
sN8581	2950	RRES_SQS_BRASS_1005	Chromosome 4	228	69	2745339	2745498	81	160	1.7e-38	1	160.08
sN8583	2952	RRES_SQS_BRASS_1005	Chromosome 5	178	254	17784514	17784590	87	77	5.4e-18	1	91.93
sN8587	2954	RRES_SQS_BRASS_1005	Chromosome 3	1	141	21165082	21165222	87	141	6.8e-41	1	168.01
sN8587	2954	RRES_SQS_BRASS_1005	Chromosome 3	133	255	21165211	21165333	85	123	2.6e-32	2	139.48
sN8590	2957	RRES_SQS_BRASS_1005	Chromosome 3	203	133	2468971	2469041	81	71	2.9e-12	1	72.91
sN8590	2957	RRES_SQS_BRASS_1005	Chromosome 4	203	133	500193	500263	81	71	2.9e-12	2	72.91
sN8590	2957	RRES_SQS_BRASS_1005	Chromosome 3	246	203	2468922	2468965	84	44	4.1e-05	3	49.13
sN8590	2957	RRES_SQS_BRASS_1005	Chromosome 4	246	203	500144	500187	84	44	4.1e-05	4	49.13
sN8593	2960	RRES_SQS_BRASS_1005	Chromosome 2	255	41	7917920	7918134	88	215	1.8e-70	1	266.27
sN8593	2960	RRES_SQS_BRASS_1005	Chromosome 2	255	41	7914589	7914803	85	215	7.7e-63	2	240.91
sN8607	3256	RRES_SQS_BRASS_1005	Chromosome 5	248	177	6074847	6074918	83	72	1.1e-13	1	77.66
sN8607	3256	RRES_SQS_BRASS_1005	Chromosome 5	127	78	6085238	6085287	80	50	4.1e-05	2	49.13
sN8615	3260	RRES_SQS_BRASS_1005	Chromosome 5	2	83	21203262	21203343	82	82	1.5e-16	1	87.17
sN8830	3272	RRES_SQS_BRASS_1005	Chromosome 1	32	1	4165601	4165632	96	32	4.1e-05	1	49.13
sN8830	3272	RRES_SQS_BRASS_1005	Chromosome 1	189	158	4165410	4165441	93	32	0.000373	2	45.96
sN8831	3273	RRES_SQS_BRASS_1005	Chromosome 1	54	135	20611854	20611935	87	82	2.2e-20	1	99.85
sN8833	3275	RRES_SQS_BRASS_1005	Chromosome 1	255	6	23409080	23409329	88	250	2.3e-83	1	309.07
sN8833	3275	RRES_SQS_BRASS_1005	Chromosome 1	255	121	4345126	4345260	81	135	2.4e-31	2	136.31
sN8841	3281	RRES_SQS_BRASS_1005	Chromosome 2	124	222	14831254	14831352	97	99	4e-36	1	152.16
sN8841	3281	RRES_SQS_BRASS_1005	Chromosome 2	2	44	14831127	14831169	97	43	2.3e-10	3	66.57
sN8950F	3422	RRES_SQS_BRASS_1005	Chromosome 4	23	72	16271819	16271868	84	50	5.1e-07	1	55.47
sN8950F	3422	RRES_SQS_BRASS_1005	Chromosome 4	134	167	16271944	16271977	91	34	0.000373	2	45.96
sN8956R	3428	RRES_SQS_BRASS_1005	Chromosome 3	41	1	11225771	11225811	92	41	1.7e-07	1	57.06
sN8956R	3428	RRES_SQS_BRASS_1005	Chromosome 2	41	1	11328634	11328674	87	41	1.4e-05	2	50.72
sN8956R	3428	RRES_SQS_BRASS_1005	Chromosome 5	1	40	12728943	12728982	87	40	4.1e-05	3	49.13
sN9066	3438	RRES_SQS_BRASS_1005	Chromosome 4	3	255	14471334	14471586	87	253	1.9e-81	1	302.73
sN9070B	3444	RRES_SQS_BRASS_1005	Chromosome 5	97	242	7846183	7846328	85	146	2e-40	1	166.42
sN9176	3450	RRES_SQS_BRASS_1005	Chromosome 1	20	88	27791178	27791246	82	69	2.9e-12	1	72.91
sN9176	3450	RRES_SQS_BRASS_1005	Chromosome 1	30	93	6352676	6352739	81	64	7e-10	2	64.98
sN9203	3337	RRES_SQS_BRASS_1005	Chromosome 1	1	73	2063886	2063958	83	73	3.6e-14	2	79.25
sN9317	3349	RRES_SQS_BRASS_1005	Chromosome 1	162	253	20471063	20471154	83	92	2.2e-20	1	99.85
sN9317	3349	RRES_SQS_BRASS_1005	Chromosome 1	30	73	20470907	20470950	93	44	6.3e-09	2	61.81
sN9317	3349	RRES_SQS_BRASS_1005	Chromosome 1	83	122	20470978	20471017	87	40	4.1e-05	3	49.13
sN9318	3350	RRES_SQS_BRASS_1005	Chromosome 3	41	119	21361674	21361752	83	79	4.4e-16	1	85.59
sN9318	3350	RRES_SQS_BRASS_1005	Chromosome 3	107	140	21361701	21361734	91	34	0.000373	2	45.96
sN9320	3352	RRES_SQS_BRASS_1005	Chromosome 5	3	78	3147070	3147145	93	76	2.8e-22	1	106.19
sN9320	3352	RRES_SQS_BRASS_1005	Chromosome 5	73	2	26046692	26046763	83	72	1.1e-13	2	77.66
sN9426	3358	RRES_SQS_BRASS_1005	Chromosome 1	65	221	17882530	17882686	86	157	1.2e-45	1	183.86
sN9426	3358	RRES_SQS_BRASS_1005	Chromosome 1	221	50	17661843	17662014	80	172	2.3e-41	3	169.59
sN9426	3358	RRES_SQS_BRASS_1005	Chromosome 1	42	171	17879773	17879902	82	130	7.1e-31	5	134.72
sN9427	3359	RRES_SQS_BRASS_1005	Chromosome 1	1	128	29269306	29269433	84	128	8.8e-33	1	141.06
sN9427	3359	RRES_SQS_BRASS_1005	Chromosome 1	121	255	29269417	29269551	80	135	1.9e-29	2	129.97
sN9429	3361	RRES_SQS_BRASS_1005	Chromosome 3	63	239	11975986	11976162	87	177	2.7e-53	1	209.22
sN9432	3364	RRES_SQS_BRASS_1005	Chromosome 5	117	164	5928173	5928220	81	48	4.1e-05	1	49.13
sN9535F	3367	RRES_SQS_BRASS_1005	Chromosome 2	69	138	16662787	16662856	84	70	1.1e-13	1	77.66
sN9537	3369	RRES_SQS_BRASS_1005	Chromosome 3	97	251	21308573	21308727	88	155	1.4e-47	1	190.2
sN9537	3369	RRES_SQS_BRASS_1005	Chromosome 2	100	247	17476466	17476613	83	148	1.7e-38	2	160.08
sN9539	3371	RRES_SQS_BRASS_1005	Chromosome 1	100	2	26001156	26001254	92	99	2.4e-31	1	136.31
sN9542	3374	RRES_SQS_BRASS_1005	Chromosome 3	64	227	6640992	6641155	87	164	5.3e-49	1	194.95
sN9542	3374	RRES_SQS_BRASS_1005	Chromosome 3	1	71	6640932	6641002	80	71	2.6e-11	2	69.74
sN9644	3376	RRES_SQS_BRASS_1005	Chromosome 5	142	255	20477124	20477237	88	114	8.8e-33	1	141.06
sN9644	3376	RRES_SQS_BRASS_1005	Chromosome 5	2	81	20476883	20476962	90	80	2.5e-21	2	103.02
sN9646	3378	RRES_SQS_BRASS_1005	Chromosome 1	255	178	20171918	20171995	85	78	1.6e-17	1	90.34
sN9648	3380	RRES_SQS_BRASS_1005	Chromosome 5	160	125	21562283	21562318	88	36	0.000373	1	45.96
sN9756	3387	RRES_SQS_BRASS_1005	Chromosome 3	255	1	5013994	5014248	85	255	3.4e-76	1	285.29
sN9762	3392	RRES_SQS_BRASS_1005	Chromosome 1	215	67	27268853	27269001	85	149	7.6e-42	1	171.18
sN9762	3392	RRES_SQS_BRASS_1005	Chromosome 1	255	198	27268816	27268873	91	58	1.1e-13	2	77.66
sN9762	3392	RRES_SQS_BRASS_1005	Chromosome 3	166	216	15270423	15270473	80	51	1.4e-05	3	50.72
sN9866	3397	RRES_SQS_BRASS_1005	Chromosome 2	255	201	17012369	17012423	90	55	2.9e-12	1	72.91
sN9866	3397	RRES_SQS_BRASS_1005	Chromosome 2	60	3	17013009	17013066	81	58	5.7e-08	2	58.64
sN9867	3398	RRES_SQS_BRASS_1005	Chromosome 3	1	55	5804817	5804871	92	55	3.2e-13	1	76.08
sN9872	3402	RRES_SQS_BRASS_1005	Chromosome 3	205	249	19798354	19798398	84	45	1.4e-05	1	50.72
sN9874	3404	RRES_SQS_BRASS_1005	Chromosome 2	88	3	13410504	13410589	80	86	1.3e-15	1	84
sN9874	3404	RRES_SQS_BRASS_1005	Chromosome 2	188	132	13410392	13410448	82	57	1.9e-08	3	60.23
sN9992F	3418	RRES_SQS_BRASS_1005	Chromosome 1	2	255	5169645	5169898	85	254	1e-75	1	283.71
sNRA56	245	RRES_SQS_BRASS_1005	Chromosome 5	126	38	19345761	19345849	84	89	6.7e-20	1	98.27
sNRA56	245	RRES_SQS_BRASS_1005	Chromosome 4	44	123	9650447	9650526	85	80	1.6e-17	2	90.34
sNRA94	167	RRES_SQS_BRASS_1005	Chromosome 4	76	3	16701536	16701609	87	74	1.6e-17	1	90.34
sNRB24	337	RRES_SQS_BRASS_1005	Chromosome 3	26	137	1897564	1897675	90	112	9.8e-34	1	144.23
sNRB35	475	RRES_SQS_BRASS_1005	Chromosome 3	131	219	2578377	2578465	93	89	1.6e-27	1	123.63
sNRB45	321	RRES_SQS_BRASS_1005	Chromosome 3	118	11	1897741	1897848	89	108	7.9e-32	1	137.89
sNRB45	321	RRES_SQS_BRASS_1005	Chromosome 3	253	174	1897600	1897679	91	80	2.8e-22	2	106.19
sNRB46	290	RRES_SQS_BRASS_1005	Chromosome 5	196	157	874979	875018	90	40	4e-06	1	52.3
sNRB46	290	RRES_SQS_BRASS_1005	Chromosome 5	191	157	876155	876189	94	35	1.1e-05	2	50.72
sNRB46	290	RRES_SQS_BRASS_1005	Chromosome 1	156	185	18098198	18098227	100	30	3.4e-05	3	49.13
sNRB46	290	RRES_SQS_BRASS_1005	Chromosome 3	187	157	16265067	16265097	93	31	0.000915	4	44.38
sNRB50	335	RRES_SQS_BRASS_1005	Chromosome 1	186	231	24445034	24445079	91	46	6.3e-09	1	61.81
sNRB68	127	RRES_SQS_BRASS_1005	Chromosome 5	70	104	18364542	18364576	94	35	1.4e-05	1	50.72
sNRB69	480	RRES_SQS_BRASS_1005	Chromosome 5	188	111	19135166	19135243	88	78	2e-19	1	96.68
sNRC03	73	RRES_SQS_BRASS_1005	Chromosome 2	198	151	13017398	13017445	81	48	4.1e-05	3	49.13
sNRC10	165	RRES_SQS_BRASS_1005	Chromosome 5	1	43	23317584	23317626	93	43	1.9e-08	1	60.23
sNRC10	165	RRES_SQS_BRASS_1005	Chromosome 4	43	1	13125248	13125290	88	43	2e-06	3	53.89
sNRC18	303	RRES_SQS_BRASS_1005	Chromosome 1	195	159	11628401	11628437	97	37	1.2e-07	1	57.06
sNRC18	303	RRES_SQS_BRASS_1005	Chromosome 1	38	1	11628532	11628569	92	38	3e-06	2	52.3
sNRC24	309	RRES_SQS_BRASS_1005	Chromosome 4	38	1	16285103	16285140	86	38	6.6e-05	1	47.55
sNRC57	484	RRES_SQS_BRASS_1005	Chromosome 3	84	141	20037833	20037890	84	58	7e-10	1	64.98
sNRC73	485	RRES_SQS_BRASS_1005	Chromosome 3	124	1	2621211	2621334	83	124	7.1e-31	1	134.72
sNRC73	485	RRES_SQS_BRASS_1005	Chromosome 3	124	7	2623269	2623386	84	118	6.4e-30	2	131.55
sNRC86	488	RRES_SQS_BRASS_1005	Chromosome 3	187	232	7482261	7482306	80	46	0.000373	2	45.96
sNRD11	262	RRES_SQS_BRASS_1005	Chromosome 1	33	104	25155962	25156033	91	72	2e-19	1	96.68
sNRD57	249	RRES_SQS_BRASS_1005	Chromosome 1	123	82	10655610	10655651	85	42	4.1e-05	1	49.13
sNRD71	505	RRES_SQS_BRASS_1005	Chromosome 5	198	255	15533765	15533822	93	58	4e-15	1	82.42
sNRD76	270	RRES_SQS_BRASS_1005	Chromosome 3	55	1	22802849	22802903	94	55	3.2e-14	1	79.25
sNRD76	270	RRES_SQS_BRASS_1005	Chromosome 3	234	184	22802719	22802769	92	51	2.3e-11	2	69.74
sNRE14	348	RRES_SQS_BRASS_1005	Chromosome 5	1	131	9514721	9514851	80	131	1.9e-29	1	129.97
sNRE14	348	RRES_SQS_BRASS_1005	Chromosome 5	189	255	9514915	9514981	95	67	6.7e-20	3	98.27
sNRE14	348	RRES_SQS_BRASS_1005	Chromosome 1	188	252	30266111	30266175	93	65	5.4e-18	4	91.93
sNRE14	348	RRES_SQS_BRASS_1005	Chromosome 3	250	186	5731995	5732059	86	65	3.2e-13	6	76.08
sNRE31	661	RRES_SQS_BRASS_1005	Chromosome 1	222	179	2565042	2565085	90	44	5.7e-08	1	58.64
sNRE31	661	RRES_SQS_BRASS_1005	Chromosome 1	255	211	2565006	2565050	82	45	4.1e-05	2	49.13
sNRE47	320	RRES_SQS_BRASS_1005	Chromosome 4	38	1	16285103	16285140	86	38	6.6e-05	1	47.55
sNRF19	522	RRES_SQS_BRASS_1005	Chromosome 1	94	157	12464995	12465058	92	64	8.2e-17	1	87.17
sNRF21	523	RRES_SQS_BRASS_1005	Chromosome 5	34	98	7695087	7695151	90	65	2.4e-16	1	85.59
sNRF22	524	RRES_SQS_BRASS_1005	Chromosome 3	41	170	22322246	22322375	87	130	1.5e-37	1	156.91
sNRF84	542	RRES_SQS_BRASS_1005	Chromosome 1	71	106	9351317	9351352	94	36	5e-06	2	52.3
sNRF84	542	RRES_SQS_BRASS_1005	Chromosome 1	26	58	9351273	9351305	93	33	0.000124	3	47.55
sNRG06	220	RRES_SQS_BRASS_1005	Chromosome 2	114	219	18224299	18224404	80	106	8.3e-22	1	104.61
sNRG20	254	RRES_SQS_BRASS_1005	Chromosome 3	1	131	20383313	20383443	82	131	2.4e-31	1	136.31
sNRG20	254	RRES_SQS_BRASS_1005	Chromosome 3	1	131	20385936	20386066	82	131	2.4e-31	2	136.31
sNRG20	254	RRES_SQS_BRASS_1005	Chromosome 3	210	255	20383527	20383572	95	46	7.8e-11	3	68.15
sNRG20	254	RRES_SQS_BRASS_1005	Chromosome 3	216	247	20386146	20386177	93	32	0.000373	4	45.96
sNRG86	236	RRES_SQS_BRASS_1005	Chromosome 1	237	139	28483432	28483530	89	99	1.6e-28	1	126.8
sNRG86	236	RRES_SQS_BRASS_1005	Chromosome 1	68	1	28483602	28483669	85	68	3.3e-14	2	79.25
sNRH85	563	RRES_SQS_BRASS_1005	Chromosome 5	115	255	14286386	14286526	85	141	5e-38	1	158.5
sNRH85	563	RRES_SQS_BRASS_1005	Chromosome 1	117	255	24232182	24232320	82	139	3.3e-34	2	145.82
sNRH93	568	RRES_SQS_BRASS_1005	Chromosome 3	228	178	22802719	22802769	92	51	2.3e-11	1	69.74
sNRH93	568	RRES_SQS_BRASS_1005	Chromosome 3	54	5	22802849	22802898	92	50	6.8e-11	2	68.15
sORB17	778	RRES_SQS_BRASS_1005	Chromosome 1	122	242	6774128	6774248	85	121	2.6e-32	1	139.48
sORB17	778	RRES_SQS_BRASS_1005	Chromosome 1	133	229	28250936	28251032	84	97	9.2e-23	2	107.78
sORB29A	147	RRES_SQS_BRASS_1005	Chromosome 1	36	3	515089	515122	94	34	3.5e-05	2	49.13
sORB74	338	RRES_SQS_BRASS_1005	Chromosome 3	46	4	6157248	6157290	81	43	0.000649	1	44.38
sORC82	238	RRES_SQS_BRASS_1005	Chromosome 5	40	1	7836739	7836778	92	40	1.6e-07	1	57.06
sORC82	238	RRES_SQS_BRASS_1005	Chromosome 5	156	124	7836652	7836684	96	33	1.3e-05	2	50.72
sORD13	830	RRES_SQS_BRASS_1005	Chromosome 1	198	255	1625265	1625322	86	58	7.8e-11	2	68.15
sORD79	453	RRES_SQS_BRASS_1005	Chromosome 2	76	27	17506542	17506591	84	50	5.1e-07	1	55.47
sORE19	186	RRES_SQS_BRASS_1005	Chromosome 3	124	46	6484251	6484329	92	79	9.2e-23	1	107.78
sORE19	186	RRES_SQS_BRASS_1005	Chromosome 1	115	51	18234836	18234900	84	65	2.9e-12	2	72.91
sORE37	789	RRES_SQS_BRASS_1005	Chromosome 5	144	75	23793463	23793532	81	70	8.7e-12	2	71.32
sORE37	789	RRES_SQS_BRASS_1005	Chromosome 4	97	143	1223087	1223133	82	47	1.4e-05	3	50.72
sORE37	789	RRES_SQS_BRASS_1005	Chromosome 5	38	3	23793558	23793593	91	36	4.1e-05	4	49.13
sORE37	789	RRES_SQS_BRASS_1005	Chromosome 1	138	97	2338403	2338444	83	42	0.000373	5	45.96
sORE37	789	RRES_SQS_BRASS_1005	Chromosome 1	87	132	16689193	16689238	80	46	0.000373	6	45.96
sORE37	789	RRES_SQS_BRASS_1005	Chromosome 2	97	132	7486979	7487014	88	36	0.000373	7	45.96
sORE37	789	RRES_SQS_BRASS_1005	Chromosome 3	89	132	4780910	4780953	81	44	0.000373	8	45.96
sORE37	789	RRES_SQS_BRASS_1005	Chromosome 3	97	132	9746267	9746302	88	36	0.000373	9	45.96
sORE37	789	RRES_SQS_BRASS_1005	Chromosome 4	89	132	5185656	5185699	81	44	0.000373	10	45.96
sORE37	789	RRES_SQS_BRASS_1005	Chromosome 5	132	97	17814942	17814977	88	36	0.000373	11	45.96
sORF31	396	RRES_SQS_BRASS_1005	Chromosome 1	39	7	11628532	11628564	90	33	0.000607	1	44.38
sORG22	802	RRES_SQS_BRASS_1005	Chromosome 5	188	151	8569504	8569541	92	38	5e-06	1	52.3
sORG22	802	RRES_SQS_BRASS_1005	Chromosome 5	254	209	8569469	8569514	82	46	4.1e-05	2	49.13
sORG28	344	RRES_SQS_BRASS_1005	Chromosome 1	231	164	10244775	10244842	89	68	1.3e-16	1	87.17
sORG28	344	RRES_SQS_BRASS_1005	Chromosome 1	183	116	10244824	10244891	82	68	7.7e-12	2	71.32
sORG41	328	RRES_SQS_BRASS_1005	Chromosome 1	1	123	7292385	7292507	88	123	2.7e-36	1	152.16
sORG41	328	RRES_SQS_BRASS_1005	Chromosome 1	1	119	28717167	28717285	80	119	8.6e-26	2	117.29
sORG49	805	RRES_SQS_BRASS_1005	Chromosome 1	3	58	271383	271438	82	56	3.7e-08	1	58.64
sORG91	408	RRES_SQS_BRASS_1005	Chromosome 2	11	180	16193842	16194011	89	170	9.9e-55	1	213.97
sORG95	322	RRES_SQS_BRASS_1005	Chromosome 4	180	55	12786924	12787049	88	126	1.3e-36	1	153.74
sORH18	411	RRES_SQS_BRASS_1005	Chromosome 2	215	164	15866483	15866534	80	52	5e-06	1	52.3
sORH18	411	RRES_SQS_BRASS_1005	Chromosome 2	122	76	15866563	15866609	80	47	0.000124	2	47.55
sORH47	420	RRES_SQS_BRASS_1005	Chromosome 1	217	181	11628401	11628437	97	37	1.4e-07	1	57.06
sORH47	420	RRES_SQS_BRASS_1005	Chromosome 1	38	1	11628532	11628569	92	38	4e-06	2	52.3
sORH72	433	RRES_SQS_BRASS_1005	Chromosome 5	139	185	25808648	25808694	80	47	0.000124	1	47.55
sR2181	996	RRES_SQS_BRASS_1005	Chromosome 2	106	158	5708845	5708897	83	53	1.7e-07	1	57.06
sR2425	1025	RRES_SQS_BRASS_1005	Chromosome 1	146	224	5203662	5203740	82	79	5.2e-19	1	95.1
sR2425	1025	RRES_SQS_BRASS_1005	Chromosome 1	2	57	5203518	5203573	98	56	1.3e-16	2	87.17
sR2425	1025	RRES_SQS_BRASS_1005	Chromosome 2	3	57	80641	80695	98	55	3.8e-16	3	85.59
sR2425	1025	RRES_SQS_BRASS_1005	Chromosome 2	163	222	80852	80911	90	60	9.2e-14	4	77.66
sR2427	1027	RRES_SQS_BRASS_1005	Chromosome 1	241	136	22300118	22300223	86	106	4.9e-28	2	125.21
sR2427	1027	RRES_SQS_BRASS_1005	Chromosome 1	134	241	22304545	22304652	86	108	4.9e-28	3	125.21
sR2427	1027	RRES_SQS_BRASS_1005	Chromosome 1	243	136	22295056	22295163	84	108	4e-26	4	118.87
sR2427	1027	RRES_SQS_BRASS_1005	Chromosome 1	190	136	22298050	22298104	80	55	1e-06	5	53.89
sR2428	1028	RRES_SQS_BRASS_1005	Chromosome 4	189	228	7138517	7138556	87	40	4.1e-05	1	49.13
sS1716	1190	RRES_SQS_BRASS_1005	Chromosome 2	255	201	15616404	15616458	81	55	1.7e-07	1	57.06
sS1724	1198	RRES_SQS_BRASS_1005	Chromosome 1	89	149	5278481	5278541	91	61	3.2e-15	1	82.42
sS1724	1198	RRES_SQS_BRASS_1005	Chromosome 4	102	146	15615197	15615241	80	45	0.000905	2	44.38
sS1726	1200	RRES_SQS_BRASS_1005	Chromosome 4	226	56	13529910	13530080	90	171	3.7e-56	1	218.73
sS1736	1206	RRES_SQS_BRASS_1005	Chromosome 5	164	78	21020259	21020345	83	87	6e-19	1	95.1
sS1736	1206	RRES_SQS_BRASS_1005	Chromosome 5	70	1	21020365	21020434	90	70	1.8e-18	2	93.51
sS1852	1215	RRES_SQS_BRASS_1005	Chromosome 5	151	107	13835687	13835731	82	45	9.1e-05	1	47.55
sS1867B	1473	RRES_SQS_BRASS_1005	Chromosome 5	157	55	2294553	2294655	83	103	1e-23	1	110.95
sS1876	1233	RRES_SQS_BRASS_1005	Chromosome 3	191	143	1598971	1599019	93	49	2.4e-11	1	69.74
sS1921	1260	RRES_SQS_BRASS_1005	Chromosome 4	228	168	15718693	15718753	85	61	2.6e-11	1	69.74
sS1922	1261	RRES_SQS_BRASS_1005	Chromosome 5	98	46	3405394	3405446	81	53	1e-06	1	53.89
sS1949	1277	RRES_SQS_BRASS_1005	Chromosome 5	62	109	9163535	9163582	97	48	7.7e-13	1	74.49
sS1949	1277	RRES_SQS_BRASS_1005	Chromosome 5	1	61	9163461	9163521	85	61	2.1e-11	2	69.74
sS2088	1313	RRES_SQS_BRASS_1005	Chromosome 5	105	5	22255161	22255261	88	101	1.6e-27	1	123.63
sS2093	1318	RRES_SQS_BRASS_1005	Chromosome 4	144	96	12778125	12778173	81	49	1.4e-05	1	50.72
sS2165	1355	RRES_SQS_BRASS_1005	Chromosome 3	27	87	5402099	5402159	85	61	2.6e-11	2	69.74
sS2165	1355	RRES_SQS_BRASS_1005	Chromosome 1	236	186	19521111	19521161	80	51	5e-06	3	52.3
sS2210B	1479	RRES_SQS_BRASS_1005	Chromosome 2	139	255	19134706	19134822	94	117	2e-40	1	166.42
sS2210B	1479	RRES_SQS_BRASS_1005	Chromosome 2	1	82	19134586	19134667	91	82	1e-23	2	110.95

## Sheet: hsps_in_B. rapa_BACs
canonical_marker	seq_id	seq_source_acronym	BAC_GenBank_id	query_start	query_end	target_start	target_end	identity%	alignment_length	evalue	hsp_rank	score
ca120	70813799	NCBI_EST	199580343	524	746	3268	3490	98	223	9.6e-116	1	418.77
ca120	70813799	NCBI_EST	199580021	524	746	68326	68548	98	223	9.6e-116	2	418.77
ca120	70813799	NCBI_EST	193878286	857	756	10754	10855	98	102	6.3e-46	6	186.83
ca120	70813799	NCBI_EST	199580343	1	100	2275	2374	96	100	5.9e-40	9	167.01
ca120	70813799	NCBI_EST	199580021	1	100	67333	67432	96	100	5.9e-40	11	167.01
ca129	70813801	NCBI_EST	199580261	18	330	88063	88375	100	313	8.2e-177	1	620.97
ca129	70813801	NCBI_EST	199580261	328	517	89468	89657	100	190	2.1e-103	2	377.14
ca13	70813767	NCBI_EST	199580167	689	371	95857	96175	99	319	7.5e-178	1	624.94
ca13	70813767	NCBI_EST	199580167	370	69	96335	96636	100	302	4.3e-170	2	599.16
ca130	70813802	NCBI_EST	218070946	5	272	57329	57596	95	268	1.3e-123	1	444.54
ca130	70813802	NCBI_EST	218070946	272	473	57751	57952	97	202	3.7e-96	2	353.35
ca130	70813802	NCBI_EST	218070946	534	669	58653	58782	95	136	2.3e-57	3	224.5
ca15	70813769	NCBI_EST	199580014	305	552	106320	106567	99	248	1.2e-135	1	484.19
ca15	70813769	NCBI_EST	199580014	37	150	105778	105891	98	114	2.8e-53	2	210.62
ca155	70813816	NCBI_EST	199580247	562	755	102964	103157	95	194	1.9e-88	1	327.87
ca155	70813816	NCBI_EST	199580247	11	173	101870	102032	95	163	3.9e-68	3	260.41
ca155	70813816	NCBI_EST	199580247	273	394	102310	102431	97	122	1.4e-55	5	218.74
ca155	70813816	NCBI_EST	199580247	394	273	105174	105295	95	122	8.3e-51	6	202.87
ca155	70813816	NCBI_EST	199580247	171	275	102127	102231	98	105	8e-48	7	192.95
ca155	70813816	NCBI_EST	199580247	275	171	105379	105483	98	105	8e-48	8	192.95
ca16	70813770	NCBI_EST	57900798	189	40	90639	90788	97	150	4.5e-70	1	266.13
ca16	70813770	NCBI_EST	57900801	189	40	4488	4637	97	150	4.5e-70	2	266.13
ca16	70813770	NCBI_EST	111074572	189	40	72125	72274	97	150	4.5e-70	3	266.13
ca37	70813851	NCBI_EST	199579888	370	174	112360	112556	96	197	4.7e-91	1	335.51
ca37	70813851	NCBI_EST	199579888	117	7	112813	112923	100	111	1.9e-56	2	220.53
ca54	70813789	NCBI_EST	110743986	161	548	12635	13022	97	388	1.4e-197	1	690.35
ca72	70813876	NCBI_EST	199579881	14	340	81431	81756	96	327	2.7e-154	1	545.64
ca86	70813776	NCBI_EST	199579923	503	235	88022	88290	99	269	6e-148	1	525.82
ca86	70813776	NCBI_EST	199579923	715	503	87743	87955	100	213	6.4e-117	2	422.73
ca86	70813776	NCBI_EST	199579923	235	34	88361	88562	99	202	5.7e-108	3	393
ca86	70813776	NCBI_EST	199579923	837	719	87531	87649	99	119	1.9e-58	4	228.46
EW1A07	62860784	NCBI_GSS	199580115	2	284	26011	26293	95	283	5.6e-128	1	458.42
EW1A07	62860784	NCBI_GSS	242246615	2	284	97398	97680	95	283	5.6e-128	2	458.42
EW2C06	62860792	NCBI_GSS	223950777	302	566	63345	63609	98	265	2.2e-138	1	494.1
EW2C06	62860792	NCBI_GSS	223950777	624	806	63658	63840	96	183	1.1e-84	2	315.69
EW2C06	62860792	NCBI_GSS	223950777	846	950	63866	63970	99	105	4.6e-50	5	200.71
EW2E09	62860797	NCBI_GSS	199579915	1	236	36049	36283	96	236	3.7e-109	1	396.96
EW2E09	62860797	NCBI_GSS	193783089	236	1	10516	10750	96	236	3.7e-109	2	396.96
EW5B02	62860813	NCBI_GSS	199579914	21	224	124313	124516	97	204	8.5e-100	1	365.25
EW5D12	62860817	NCBI_GSS	260214966	313	164	4209	4358	96	150	1.8e-67	1	258.2
EW5D12	62860817	NCBI_GSS	260214966	462	345	4061	4178	95	118	2.2e-48	2	194.76
EW5F07	62860821	NCBI_GSS	199580160	4	106	33414	33516	95	103	2.4e-39	1	165.03
EW5F07	62860821	NCBI_GSS	199580229	4	106	123911	124013	95	103	2.4e-39	2	165.03
EW5H02	62860825	NCBI_GSS	110797297	1	488	130777	131264	96	488	1.1e-235	1	817.22
EW5H03	62860826	NCBI_GSS	199580336	130	561	20650	21082	95	435	7.5e-190	1	664.58
EW5H03	62860826	NCBI_GSS	261343127	130	561	91998	92430	95	435	7.5e-190	2	664.58
EW6A04	62860827	NCBI_GSS	199580284	19	571	20693	21245	95	553	4.2e-265	1	914.36
EW7C10	62860840	NCBI_GSS	222446253	1	649	124562	125207	96	649	0	1	1084.84
EW7E01	62860842	NCBI_GSS	228007523	210	101	103602	103711	95	110	1.7e-43	1	178.91
EW9B02	62860865	NCBI_GSS	199579966	643	331	136903	137215	95	313	1e-145	1	517.89
EW9B02	62860865	NCBI_GSS	199580313	643	331	110898	111208	95	313	3.8e-139	2	496.08
pN107	70814198	NCBI_GSS	199580190	1508	1	2494	3994	97	1508	0	1	2668.75
pN120	70814204	NCBI_GSS	239500636	5	1164	37174	38331	96	1160	0	1	2004.66
pN120	70814204	NCBI_GSS	199580300	1164	222	95906	96847	97	943	0	2	1661.71
pN148	70814212	NCBI_GSS	199580140	1	1230	138359	139587	96	1232	0	1	2062.14
pN154	70814216	NCBI_GSS	199579909	803	438	83182	83548	96	367	2.9e-175	4	617.01
pN154	70814216	NCBI_GSS	199580010	438	803	98707	99073	96	367	2.9e-175	5	617.01
pN154	70814216	NCBI_GSS	194305645	803	438	58234	58600	96	367	2.9e-175	6	617.01
pN167	70814218	NCBI_GSS	194373105	504	607	33304	33407	95	104	1.1e-39	3	167.01
pN213	70814247	NCBI_GSS	208004162	227	1	90996	91222	95	227	7.1e-99	2	363.26
pN22	70814151	NCBI_GSS	184185733	1078	697	70063	70443	97	382	3.3e-196	1	686.39
pN22	70814151	NCBI_GSS	184185733	152	52	71012	71113	98	102	1.9e-43	3	178.91
pN23	70814153	NCBI_GSS	57900800	1005	1261	31843	32096	95	257	1.5e-112	3	408.86
pN23	70814153	NCBI_GSS	57900800	1254	1408	32131	32285	99	155	1e-79	5	299.83
pN23	70814153	NCBI_GSS	199579911	1254	1408	74070	74224	99	155	1e-79	6	299.83
pN23	70814153	NCBI_GSS	242246665	797	922	12344	12468	95	126	4.3e-48	10	194.76
pN23	70814153	NCBI_GSS	242246665	453	566	12004	12117	95	114	1.1e-45	11	186.83
pN23	70814153	NCBI_GSS	242246665	109	210	11432	11533	96	102	6.3e-41	13	170.98
pN3	70814146	NCBI_GSS	199580087	53	370	55840	56157	96	318	4.2e-153	2	543.66
pN3	70814146	NCBI_GSS	199580087	373	573	56181	56381	97	201	1.3e-97	3	359.3
pN52	70814161	NCBI_GSS	199580008	645	544	37243	37341	95	102	1.5e-37	4	159.08
pN53	70814163	NCBI_GSS	199580311	1	1146	112524	113672	95	1149	0	1	1915.45
pN53	70814163	NCBI_GSS	239500640	1	1146	50846	51994	95	1149	0	2	1915.45
pN53	70814163	NCBI_GSS	211639298	1146	1	49664	50812	95	1149	0	3	1915.45
pN53	70814163	NCBI_GSS	239703816	972	1	96508	97479	98	972	0	4	1776.69
pN86	70814173	NCBI_GSS	199579948	5	1259	9294	10551	96	1260	0	1	2117.65
pN96	70814185	NCBI_GSS	199580050	605	282	36424	36747	95	327	1.6e-140	3	502.03
pN96	70814185	NCBI_GSS	184185717	605	282	91829	92152	95	327	1.6e-140	4	502.03
pN96	70814185	NCBI_GSS	199580050	785	661	36202	36329	96	128	8.4e-53	7	210.62
pN96	70814185	NCBI_GSS	184185717	785	661	91607	91734	96	128	8.4e-53	8	210.62
pN97	70814187	NCBI_GSS	111074570	1029	1343	90433	90747	97	315	4e-156	3	553.57
pO104p1	70814301	NCBI_GSS	225581376	1	234	150050	150286	97	237	1.1e-113	1	410.84
pO104p1	70814301	NCBI_GSS	225581376	247	382	150288	150425	96	138	8.3e-56	2	218.55
pO112	70814311	NCBI_GSS	199580230	946	202	40293	41045	95	755	0	1	1199.82
pO112	70814311	NCBI_GSS	199580198	589	946	20652	21010	97	359	1e-177	2	624.94
pO112	70814311	NCBI_GSS	184185702	589	946	34586	34944	97	359	1e-177	3	624.94
pO112	70814311	NCBI_GSS	199580198	61	164	20128	20230	95	104	1.8e-37	6	159.08
pO112	70814311	NCBI_GSS	184185702	61	164	34062	34164	95	104	1.8e-37	7	159.08
pO119	70814317	NCBI_GSS	199580001	840	622	128073	128291	95	219	1.9e-96	2	355.33
pO119	70814317	NCBI_GSS	199580001	1249	1140	127795	127904	95	110	2.5e-43	4	178.91
pO125	70814323	NCBI_GSS	110744000	497	352	64747	64893	95	147	1e-60	1	236.39
pO125	70814323	NCBI_GSS	199580201	352	497	76676	76822	95	147	1e-60	2	236.39
pO143	70814337	NCBI_GSS	202070637	1078	926	87821	87973	98	153	3e-76	5	287.93
pO143	70814337	NCBI_GSS	202070637	1065	926	82700	82839	95	140	6e-59	6	230.45
pO147	70814341	NCBI_GSS	199580343	1090	1	91345	92437	97	1093	0	1	1943.2
pO147	70814341	NCBI_GSS	184185701	1089	1	61883	62974	97	1092	0	2	1941.22
pO155	70814349	NCBI_GSS	199580038	393	1496	52060	53163	97	1104	0	1	2006.64
pO155	70814349	NCBI_GSS	223950794	393	1496	50131	51234	97	1104	0	2	2006.64
pO155	70814349	NCBI_GSS	223950794	1	340	49753	50093	96	341	4.8e-162	3	573.39
pO155	70814349	NCBI_GSS	199580038	1	340	51681	52022	96	342	7.5e-161	4	569.43
pO159	70814351	NCBI_GSS	184185706	29	505	86148	86623	95	478	7.5e-223	4	775.59
pO160	70814353	NCBI_GSS	223950788	786	1039	45450	45704	95	255	9.7e-111	1	402.91
pO160	70814353	NCBI_GSS	223950788	1345	1448	45988	46093	95	106	3.9e-39	3	165.03
pO17	70814270	NCBI_GSS	184185731	686	1372	80070	80761	98	693	0	1	1265.24
pO173	70814368	NCBI_GSS	199580167	1097	511	3152	3735	97	587	7.6e-293	1	1007.53
pO173	70814368	NCBI_GSS	199580167	212	1	4007	4218	96	212	4.3e-100	4	367.23
pO52	70814279	NCBI_GSS	199580168	3	799	138704	139510	95	807	0	1	1312.81
pO52	70814279	NCBI_GSS	199580168	801	1032	139528	139758	95	232	1.5e-99	2	365.25
pO85	70814289	NCBI_GSS	199580144	1191	11	19516	20699	95	1184	0	1	1923.38
pR113	70814408	NCBI_GSS	199580262	591	333	86614	86868	98	259	7.1e-134	1	480.22
pR113	70814408	NCBI_GSS	199580262	264	1	86904	87171	96	268	6.3e-125	2	450.49
pR113	70814408	NCBI_GSS	199580262	1986	1871	86077	86192	100	116	1.1e-58	3	230.45
pR29	70814378	NCBI_GSS	199580060	526	1	24463	24987	96	526	2.4e-266	1	918.32
pR3	70814370	NCBI_GSS	202070623	1135	494	137294	137933	95	643	0	1	1072.95
pR41	70814388	NCBI_GSS	199580351	1201	1	64085	65285	97	1201	0	1	2167.21
pR43	70814390	NCBI_GSS	110744000	1	795	70605	71399	98	795	0	1	1515.01
pR43	70814390	NCBI_GSS	199580201	795	1	70170	70964	97	795	0	2	1473.38
pR60	70814396	NCBI_GSS	199580094	1476	1	142043	143517	98	1479	0	1	2680.64
pR85	70814402	NCBI_GSS	239703807	685	1816	30385	31514	98	1132	0	1	2103.77
pR85	70814402	NCBI_GSS	239703807	188	608	29900	30320	98	421	3.4e-228	2	793.44
pR85	70814402	NCBI_GSS	239703807	1	192	25632	25823	99	192	1.1e-101	3	373.18
pW103	71803699	NCBI_GSS	199580255	1365	127	54925	56160	96	1242	0	1	2129.54
pW103	71803699	NCBI_GSS	199580255	127	1	56179	56305	99	127	5e-63	2	244.32
pW104a	71803705	NCBI_GSS	203282168	1	164	89910	90073	96	164	8e-76	2	285.95
pW105	71803695	NCBI_GSS	82654459	743	1	16550	17294	97	747	0	1	1318.76
pW112	71803700	NCBI_GSS	199580324	1116	1	68169	69283	97	1117	0	1	1937.26
pW112	71803700	NCBI_GSS	242246655	1116	1	27463	28577	97	1117	0	2	1929.33
pW113	71803703	NCBI_GSS	199580332	3	576	104987	105562	98	576	0	1	1070.97
pW114	71803704	NCBI_GSS	199579925	1	757	92217	92971	95	760	0	1	1231.54
pW115	71803712	NCBI_GSS	242246652	1	745	69623	70370	98	750	0	1	1344.53
pW117	71803696	NCBI_GSS	110744004	1	1217	120845	122063	97	1221	0	1	2204.87
pW117	71803696	NCBI_GSS	184185691	1	1217	134737	135955	97	1221	0	2	2204.87
pW118	71803701	NCBI_GSS	199580176	1	1449	103550	105006	97	1458	0	1	2557.73
pW125	71803713	NCBI_GSS	110797230	1	696	69835	70529	95	698	0	1	1110.61
pW133	71803755	NCBI_GSS	242246672	1	440	52641	53080	100	440	3.6e-252	1	872.73
pW134	71803765	NCBI_GSS	199579978	604	354	145751	146000	96	251	1.1e-115	1	418.77
pW134	71803765	NCBI_GSS	199579978	279	141	146070	146209	95	140	3.2e-54	3	214.59
pW134	71803765	NCBI_GSS	199579978	134	13	146225	146346	96	122	5.1e-53	4	210.62
pW138	71803772	NCBI_GSS	202070596	4	737	39817	40554	96	739	0	1	1207.75
pW138	71803772	NCBI_GSS	199580022	4	737	110617	111354	96	739	0	2	1207.75
pW138	71803772	NCBI_GSS	184185766	4	737	89479	90216	96	739	0	3	1207.75
pW138	71803772	NCBI_GSS	184185706	272	422	97411	97561	96	151	1.1e-65	4	252.25
pW138	71803772	NCBI_GSS	242246625	422	272	9169	9319	96	151	1.1e-65	5	252.25
pW142	71803794	NCBI_GSS	199580222	774	110	69435	70105	97	672	0	1	1187.92
pW143	71803803	NCBI_GSS	199580126	343	222	69706	69827	99	122	2.6e-60	5	234.41
pW145	71803731	NCBI_GSS	199579999	42	567	40897	41417	97	526	2.1e-264	1	912.38
pW145	71803731	NCBI_GSS	184185760	567	42	49507	50027	97	526	2.1e-264	2	912.38
pW149	71803769	NCBI_GSS	242246640	1327	704	53695	54318	97	625	0	1	1102.68
pW149	71803769	NCBI_GSS	242246640	704	330	54330	54706	95	380	6.4e-158	2	559.52
pW149	71803769	NCBI_GSS	242246640	323	4	54721	55042	96	322	3.8e-153	3	543.66
pW150	71803770	NCBI_GSS	199579978	5	293	98562	98850	97	289	2e-145	1	517.89
pW150	71803770	NCBI_GSS	199579978	884	1185	99355	99655	96	302	7.2e-139	2	496.08
pW150	71803770	NCBI_GSS	199579883	502	379	106464	106587	97	124	1.6e-56	4	222.52
pW150	71803770	NCBI_GSS	223950763	379	502	94579	94702	97	124	1.6e-56	5	222.52
pW153	71803775	NCBI_GSS	199580290	1265	1	70692	71960	95	1269	0	1	2153.33
pW155	71803795	NCBI_GSS	184185693	1	741	101012	101754	99	743	0	1	1441.67
pW157	71803796	NCBI_GSS	184185680	1	1161	53334	54493	97	1163	0	1	2089.9
pW161	71803733	NCBI_GSS	199580138	1	909	102398	103309	97	912	0	1	1622.06
pW166	71803758	NCBI_GSS	199580240	1192	606	6169	6758	95	590	6.7e-278	1	957.97
pW166	71803758	NCBI_GSS	199580240	191	6	7105	7290	96	186	5.8e-84	2	313.71
pW166	71803758	NCBI_GSS	82654449	125	6	98472	98591	95	120	2.4e-49	5	198.73
pW166	71803758	NCBI_GSS	199580227	125	6	92123	92242	95	120	2.4e-49	6	198.73
pW167	71803777	NCBI_GSS	199580355	621	975	65437	65791	99	355	7.6e-197	1	688.37
pW167	71803777	NCBI_GSS	199580355	195	596	65024	65424	95	402	4.2e-186	2	652.69
pW181	71803779	NCBI_GSS	199579943	1010	2	107931	108941	98	1012	0	1	1867.87
pW182	71803780	NCBI_GSS	112807279	365	701	161501	161835	95	338	1.8e-148	2	527.8
pW182	71803780	NCBI_GSS	112807279	1	287	161133	161419	95	287	5.8e-130	3	466.35
pW187	71803717	NCBI_GSS	184185680	1	1211	53333	54541	97	1213	0	1	2183.07
pW189	71803739	NCBI_GSS	199579919	739	5	838	1580	95	744	0	1	1140.35
pW191	71803816	NCBI_GSS	199579944	327	1	48146	48466	97	327	3.6e-164	1	579.34
pW191	71803816	NCBI_GSS	199579944	712	384	47796	48132	95	337	1.7e-138	2	494.1
pW193	71803783	NCBI_GSS	199580175	676	806	23284	23414	95	131	1.1e-53	3	212.61
pW193	71803783	NCBI_GSS	184185761	676	806	91167	91297	95	131	1.1e-53	4	212.61
pW193	71803783	NCBI_GSS	199580175	581	683	23171	23273	97	103	3.9e-44	6	180.89
pW193	71803783	NCBI_GSS	184185761	581	683	91054	91156	97	103	3.9e-44	7	180.89
pW198	71803719	NCBI_GSS	223950788	733	1	47442	48176	97	736	0	1	1279.11
pW212	71803720	NCBI_GSS	223950814	1077	1	104866	105945	96	1080	0	1	1919.41
pW213	71803721	NCBI_GSS	184185688	942	475	32117	32584	100	468	4.5e-269	1	928.24
pW213	71803721	NCBI_GSS	184185688	478	1	32768	33245	99	478	7.1e-268	2	924.27
pW214	71803722	NCBI_GSS	184185750	575	724	65009	65157	96	150	1.4e-62	6	242.34
pW214	71803722	NCBI_GSS	208004165	724	575	30738	30886	96	150	1.4e-62	7	242.34
pW217	71803724	NCBI_GSS	218070949	1218	1	84366	85578	95	1220	0	1	1986.81
pW217	71803724	NCBI_GSS	242246617	1218	1	21317	22529	95	1220	0	2	1986.81
pW224	71803789	NCBI_GSS	202070616	1048	15	121733	122759	95	1043	0	1	1667.66
pW231	71803743	NCBI_GSS	184185728	746	1	126819	127558	96	747	0	1	1285.06
pW231	71803743	NCBI_GSS	218070934	746	1	21870	22609	96	747	0	2	1285.06
pW235	71803764	NCBI_GSS	199580024	1	281	24487	24767	100	281	5.1e-158	1	557.54
pW237	71803791	NCBI_GSS	86160951	332	1	18326	18654	95	332	2.6e-153	2	543.66
pW240	71803809	NCBI_GSS	223950784	1	728	20630	21358	96	730	0	1	1249.38
pW240	71803809	NCBI_GSS	199580214	725	1	135602	136327	96	727	0	2	1243.43
pW240	71803809	NCBI_GSS	223950794	1	725	107771	108496	96	727	0	3	1243.43
pW243	71803738	NCBI_GSS	223950778	594	313	62376	62655	95	283	1.5e-126	1	454.45
pW248	71803752	NCBI_GSS	199580220	1088	5	89413	90494	99	1085	0	1	2050.25
pW249	71803753	NCBI_GSS	199580277	599	815	58258	58475	96	218	2.8e-98	2	361.28
pW249	71803753	NCBI_GSS	199580277	170	283	57857	57969	95	114	2.2e-43	4	178.91
pX111	73866408	NCBI_EST	199580175	437	101	25046	25382	99	337	6e-186	1	652.69
pX111	73866408	NCBI_EST	184185761	437	101	92929	93265	99	337	6e-186	2	652.69
pX111	73866408	NCBI_EST	199580175	634	435	24695	24894	99	200	1.4e-106	3	389.03
pX111	73866408	NCBI_EST	184185761	634	435	92578	92777	99	200	1.4e-106	4	389.03
pX111	73866408	NCBI_EST	199580175	905	747	24169	24327	99	159	4.1e-82	5	307.76
pX111	73866408	NCBI_EST	184185761	905	747	92052	92210	99	159	4.1e-82	6	307.76
pX111	73866408	NCBI_EST	199580175	1055	904	23938	24089	99	152	6.2e-78	7	293.88
pX111	73866408	NCBI_EST	184185761	1055	904	91821	91972	99	152	6.2e-78	8	293.88
pX111	73866408	NCBI_EST	199580175	1309	1164	23498	23643	99	146	2.4e-74	9	281.99
pX111	73866408	NCBI_EST	184185761	1309	1164	91381	91526	99	146	2.4e-74	10	281.99
pX111	73866408	NCBI_EST	199580175	1164	1051	23722	23835	100	114	1.2e-57	11	226.48
pX111	73866408	NCBI_EST	184185761	1164	1051	91605	91718	100	114	1.2e-57	12	226.48
pX111	73866408	NCBI_EST	199580175	749	632	24411	24530	95	120	1.6e-44	14	182.87
pX111	73866408	NCBI_EST	184185761	749	632	92294	92413	95	120	1.6e-44	15	182.87
pX116	73866383	NCBI_EST	192757673	490	193	2784	3081	95	298	1.5e-142	1	507.98
pX116	73866383	NCBI_EST	255983239	490	193	88493	88790	95	298	1.5e-142	2	507.98
pX116	73866383	NCBI_EST	192757673	595	486	2594	2702	99	110	1.2e-50	3	202.69
pX116	73866383	NCBI_EST	255983239	595	486	88303	88411	99	110	1.2e-50	4	202.69
pX116	73866383	NCBI_EST	192757673	595	487	6534	6641	98	109	1.2e-47	5	192.78
pX116	73866383	NCBI_EST	255983239	595	487	92243	92350	98	109	1.2e-47	6	192.78
pX122	73866428	NCBI_EST	199580084	782	503	4123	4404	99	282	1.3e-148	1	527.8
pX122	73866428	NCBI_EST	199580186	503	782	391	672	99	282	1.3e-148	2	527.8
pX122	73866428	NCBI_EST	199580084	495	338	4502	4658	99	158	2.2e-79	5	297.85
pX122	73866428	NCBI_EST	199580186	338	495	137	293	99	158	2.2e-79	6	297.85
pX123	73866386	NCBI_EST	202070590	161	395	18962	19196	95	235	2.1e-106	1	387.05
pX124	73866387	NCBI_EST	199580220	570	11	136916	137475	95	560	2.1e-271	1	936.17
pX124	73866387	NCBI_EST	199580220	445	298	133041	133188	96	148	4e-66	2	254.23
pX136	73866417	NCBI_EST	110744022	470	220	10648	10898	96	251	1.5e-125	1	450.49
pX139	73866405	NCBI_EST	199580247	236	1	101144	101379	98	236	2.7e-121	2	436.61
pX139	73866405	NCBI_EST	199580247	2	236	106227	106461	97	235	1.5e-113	3	410.84
pX140	73866406	NCBI_EST	199580196	1116	665	95096	95547	99	452	2.8e-252	1	872.73
pX140	73866406	NCBI_EST	199580196	236	1	96483	96717	97	236	3.2e-116	2	420.75
pX140	73866406	NCBI_EST	199580196	587	417	95802	95972	98	171	5.6e-87	3	323.62
pX140	73866406	NCBI_EST	199580196	422	235	96203	96390	96	188	3.4e-85	4	317.67
pX144	73866390	NCBI_EST	199579888	8	526	13319	13836	98	519	6.2e-278	1	957.97
pX144	73866390	NCBI_EST	193878286	1035	670	144261	144627	95	368	2.5e-169	2	597.18
pX147	73866421	NCBI_EST	224763033	1312	714	34707	35304	99	599	0	1	1172.07
pX147	73866421	NCBI_EST	224763033	1312	1115	35889	36086	100	198	8.6e-108	3	393
pX149	73866385	NCBI_EST	199580062	1004	859	58925	59070	99	146	1.9e-74	1	281.99
pX149	73866385	NCBI_EST	199580062	714	607	61622	61729	97	108	5.3e-47	3	190.8
pX149	73866385	NCBI_EST	199580062	815	714	61297	61398	96	102	4.9e-41	4	170.98
pX151	73866391	NCBI_EST	199580177	93	224	66681	66812	100	132	4.9e-69	1	262.16
pX151	73866391	NCBI_EST	239500639	224	93	76996	77127	100	132	4.9e-69	2	262.16
BRAS002	1001	RRES_SQS_BRASS_1002	242246613	494	240	58107	58361	99	255	5.1e-111	1	402.58
BRAS002	1001	RRES_SQS_BRASS_1002	199580301	42	132	60253	60343	95	91	6.6e-30	5	133.14
BRAS002	1001	RRES_SQS_BRASS_1002	192757675	489	550	131175	131236	98	62	6.2e-19	6	96.68
BRAS002	1001	RRES_SQS_BRASS_1002	242246660	492	550	87944	88002	100	59	1.9e-18	7	95.1
BRAS002	1001	RRES_SQS_BRASS_1002	242246632	550	493	53800	53857	100	58	5.6e-18	8	93.51
BRAS002	1001	RRES_SQS_BRASS_1002	242246645	550	493	114929	114986	100	58	5.6e-18	9	93.51
BRAS002	1001	RRES_SQS_BRASS_1002	242246647	493	550	15899	15956	100	58	5.6e-18	10	93.51
BRAS002	1001	RRES_SQS_BRASS_1002	242246662	491	550	43726	43785	98	60	5.6e-18	11	93.51
BRAS002	1001	RRES_SQS_BRASS_1002	242246670	493	550	75180	75237	100	58	5.6e-18	12	93.51
BRAS002	1001	RRES_SQS_BRASS_1002	110797302	494	550	155782	155838	100	57	1.7e-17	13	91.93
BRAS002	1001	RRES_SQS_BRASS_1002	184185767	550	494	120123	120179	100	57	1.7e-17	14	91.93
BRAS002	1001	RRES_SQS_BRASS_1002	215414363	494	550	119225	119281	100	57	1.7e-17	15	91.93
BRAS002	1001	RRES_SQS_BRASS_1002	215414365	494	550	117627	117683	100	57	1.7e-17	16	91.93
BRAS002	1001	RRES_SQS_BRASS_1002	242246630	494	550	87661	87717	100	57	1.7e-17	17	91.93
BRAS002	1001	RRES_SQS_BRASS_1002	242246631	494	550	108400	108456	100	57	1.7e-17	18	91.93
BRAS002	1001	RRES_SQS_BRASS_1002	242246633	550	494	50	106	100	57	1.7e-17	19	91.93
BRAS002	1001	RRES_SQS_BRASS_1002	242246638	494	550	59229	59285	100	57	1.7e-17	20	91.93
BRAS003	1003	RRES_SQS_BRASS_1002	215414361	520	422	57030	57128	100	99	1.6e-37	1	158.5
BRAS003	1003	RRES_SQS_BRASS_1002	215414363	422	520	119304	119402	100	99	1.6e-37	2	158.5
BRAS003	1003	RRES_SQS_BRASS_1002	215414365	422	520	117706	117804	100	99	1.6e-37	3	158.5
BRAS003	1003	RRES_SQS_BRASS_1002	242246606	520	422	104843	104941	100	99	1.6e-37	4	158.5
BRAS003	1003	RRES_SQS_BRASS_1002	242246609	422	520	90870	90968	100	99	1.6e-37	5	158.5
BRAS003	1003	RRES_SQS_BRASS_1002	242246615	422	520	93643	93741	100	99	1.6e-37	6	158.5
BRAS003	1003	RRES_SQS_BRASS_1002	242246622	520	422	1386	1484	100	99	1.6e-37	7	158.5
BRAS003	1003	RRES_SQS_BRASS_1002	242246625	520	422	122984	123082	100	99	1.6e-37	8	158.5
BRAS003	1003	RRES_SQS_BRASS_1002	242246627	520	422	6825	6923	100	99	1.6e-37	9	158.5
BRAS003	1003	RRES_SQS_BRASS_1002	242246630	422	520	87740	87838	100	99	1.6e-37	10	158.5
BRAS003	1003	RRES_SQS_BRASS_1002	242246631	422	520	108479	108577	100	99	1.6e-37	11	158.5
BRAS003	1003	RRES_SQS_BRASS_1002	242246639	422	520	100588	100686	100	99	1.6e-37	12	158.5
BRAS003	1003	RRES_SQS_BRASS_1002	242246640	520	422	77921	78019	100	99	1.6e-37	13	158.5
BRAS003	1003	RRES_SQS_BRASS_1002	242246641	422	520	115801	115899	100	99	1.6e-37	14	158.5
BRAS003	1003	RRES_SQS_BRASS_1002	242246642	422	520	109895	109993	100	99	1.6e-37	15	158.5
BRAS003	1003	RRES_SQS_BRASS_1002	242246645	520	422	114808	114906	100	99	1.6e-37	16	158.5
BRAS003	1003	RRES_SQS_BRASS_1002	242246646	422	520	94744	94842	100	99	1.6e-37	17	158.5
BRAS003	1003	RRES_SQS_BRASS_1002	242246647	422	520	15979	16077	100	99	1.6e-37	18	158.5
BRAS003	1003	RRES_SQS_BRASS_1002	242246651	422	520	103749	103847	100	99	1.6e-37	19	158.5
BRAS003	1003	RRES_SQS_BRASS_1002	242246660	422	520	88025	88123	100	99	1.6e-37	20	158.5
BRAS004	1004	RRES_SQS_BRASS_1002	199580256	495	168	121849	122176	96	328	2.7e-136	1	486.58
BRAS004	1004	RRES_SQS_BRASS_1002	215414361	631	547	57044	57128	96	85	5.4e-28	2	126.8
BRAS004	1004	RRES_SQS_BRASS_1002	215414363	547	631	119304	119388	96	85	5.4e-28	3	126.8
BRAS004	1004	RRES_SQS_BRASS_1002	215414365	547	631	117706	117790	96	85	5.4e-28	4	126.8
BRAS004	1004	RRES_SQS_BRASS_1002	242246606	631	547	104857	104941	96	85	5.4e-28	5	126.8
BRAS004	1004	RRES_SQS_BRASS_1002	242246608	547	631	101705	101789	96	85	5.4e-28	6	126.8
BRAS004	1004	RRES_SQS_BRASS_1002	242246609	547	631	90870	90954	96	85	5.4e-28	7	126.8
BRAS004	1004	RRES_SQS_BRASS_1002	242246615	547	631	93643	93727	96	85	5.4e-28	8	126.8
BRAS004	1004	RRES_SQS_BRASS_1002	242246622	631	547	1400	1484	96	85	5.4e-28	9	126.8
BRAS004	1004	RRES_SQS_BRASS_1002	242246625	631	547	122998	123082	96	85	5.4e-28	10	126.8
BRAS004	1004	RRES_SQS_BRASS_1002	242246627	631	547	6839	6923	96	85	5.4e-28	11	126.8
BRAS004	1004	RRES_SQS_BRASS_1002	242246630	547	631	87740	87824	96	85	5.4e-28	12	126.8
BRAS004	1004	RRES_SQS_BRASS_1002	242246631	547	631	108479	108563	96	85	5.4e-28	13	126.8
BRAS004	1004	RRES_SQS_BRASS_1002	242246639	547	631	100588	100672	96	85	5.4e-28	14	126.8
BRAS004	1004	RRES_SQS_BRASS_1002	242246640	631	547	77935	78019	96	85	5.4e-28	15	126.8
BRAS004	1004	RRES_SQS_BRASS_1002	242246641	547	631	115801	115885	96	85	5.4e-28	16	126.8
BRAS004	1004	RRES_SQS_BRASS_1002	242246642	547	631	109895	109979	96	85	5.4e-28	17	126.8
BRAS004	1004	RRES_SQS_BRASS_1002	242246645	631	547	114822	114906	96	85	5.4e-28	18	126.8
BRAS004	1004	RRES_SQS_BRASS_1002	242246646	547	631	94744	94828	96	85	5.4e-28	19	126.8
BRAS004	1004	RRES_SQS_BRASS_1002	242246647	547	631	15979	16063	96	85	5.4e-28	20	126.8
BRAS008	1173	RRES_SQS_BRASS_1003	110797302	565	620	155783	155838	96	56	4.1e-15	7	84
BRAS008	1173	RRES_SQS_BRASS_1003	192757675	565	620	131181	131236	96	56	4.1e-15	8	84
BRAS008	1173	RRES_SQS_BRASS_1003	184185767	620	565	120123	120178	96	56	4.1e-15	9	84
BRAS008	1173	RRES_SQS_BRASS_1003	215414363	565	620	119226	119281	96	56	4.1e-15	10	84
BRAS008	1173	RRES_SQS_BRASS_1003	242246630	565	620	87662	87717	96	56	4.1e-15	11	84
BRAS008	1173	RRES_SQS_BRASS_1003	242246631	565	620	108401	108456	96	56	4.1e-15	12	84
BRAS008	1173	RRES_SQS_BRASS_1003	242246632	620	565	53800	53855	96	56	4.1e-15	13	84
BRAS008	1173	RRES_SQS_BRASS_1003	242246633	620	565	50	105	96	56	4.1e-15	14	84
BRAS008	1173	RRES_SQS_BRASS_1003	242246638	565	620	59230	59285	96	56	4.1e-15	15	84
BRAS008	1173	RRES_SQS_BRASS_1003	242246639	565	620	100510	100565	96	56	4.1e-15	16	84
BRAS008	1173	RRES_SQS_BRASS_1003	242246640	620	565	78042	78097	96	56	4.1e-15	17	84
BRAS008	1173	RRES_SQS_BRASS_1003	242246641	565	620	115723	115778	96	56	4.1e-15	18	84
BRAS008	1173	RRES_SQS_BRASS_1003	242246642	565	620	109817	109872	96	56	4.1e-15	19	84
BRAS008	1173	RRES_SQS_BRASS_1003	242246645	620	565	114929	114984	96	56	4.1e-15	20	84
BRAS010	1174	RRES_SQS_BRASS_1003	242246656	549	490	57711	57770	98	60	2.6e-18	11	95.1
BRAS010	1174	RRES_SQS_BRASS_1003	242246664	491	549	59253	59311	98	59	7.8e-18	14	93.51
BRAS010	1174	RRES_SQS_BRASS_1003	242246672	491	549	16712	16770	98	59	7.8e-18	15	93.51
BRAS010	1174	RRES_SQS_BRASS_1003	110797302	492	549	155781	155838	98	58	2.3e-17	16	91.93
BRAS010	1174	RRES_SQS_BRASS_1003	215414363	492	549	119224	119281	98	58	2.3e-17	18	91.93
BRAS011	1006	RRES_SQS_BRASS_1002	242246669	574	605	129649	129680	96	32	0.000171	3	49.13
BRAS014	1007	RRES_SQS_BRASS_1002	202070635	340	536	128433	128629	97	197	2.2e-79	1	297.97
BRAS014	1007	RRES_SQS_BRASS_1002	202070635	40	162	128173	128295	95	123	4.4e-44	3	180.69
BRAS014	1007	RRES_SQS_BRASS_1002	184185765	550	605	118442	118497	98	56	6.2e-16	4	87.17
BRAS014	1007	RRES_SQS_BRASS_1002	242246669	601	653	129626	129678	98	53	1.7e-14	5	82.42
BRAS014	1007	RRES_SQS_BRASS_1002	202070635	306	350	128389	128433	95	45	9.9e-10	8	66.57
BRAS014	1007	RRES_SQS_BRASS_1002	192757675	601	643	131259	131301	97	43	9.9e-10	9	66.57
BRAS014	1007	RRES_SQS_BRASS_1002	215414361	643	601	57086	57128	97	43	9.9e-10	10	66.57
BRAS014	1007	RRES_SQS_BRASS_1002	215414363	601	643	119304	119346	97	43	9.9e-10	11	66.57
BRAS014	1007	RRES_SQS_BRASS_1002	215414365	601	643	117706	117748	97	43	9.9e-10	13	66.57
BRAS014	1007	RRES_SQS_BRASS_1002	242246606	643	601	104899	104941	97	43	9.9e-10	14	66.57
BRAS014	1007	RRES_SQS_BRASS_1002	242246608	601	643	101705	101747	97	43	9.9e-10	15	66.57
BRAS014	1007	RRES_SQS_BRASS_1002	242246609	601	643	90870	90912	97	43	9.9e-10	16	66.57
BRAS014	1007	RRES_SQS_BRASS_1002	242246615	601	643	93643	93685	97	43	9.9e-10	17	66.57
BRAS014	1007	RRES_SQS_BRASS_1002	242246618	601	643	24306	24348	97	43	9.9e-10	18	66.57
BRAS014	1007	RRES_SQS_BRASS_1002	242246622	643	601	1442	1484	97	43	9.9e-10	19	66.57
BRAS014	1007	RRES_SQS_BRASS_1002	242246625	643	601	123040	123082	97	43	9.9e-10	20	66.57
BRAS019	1009	RRES_SQS_BRASS_1002	242246625	388	667	133742	134021	98	280	2e-120	1	434.28
BRAS019	1009	RRES_SQS_BRASS_1002	242246625	388	599	135124	135335	99	212	2.3e-90	2	334.43
BRAS019	1009	RRES_SQS_BRASS_1002	242246639	388	599	56882	57093	99	212	2.3e-90	3	334.43
BRAS019	1009	RRES_SQS_BRASS_1002	215414361	530	384	56982	57128	99	147	2.4e-59	4	231.4
BRAS019	1009	RRES_SQS_BRASS_1002	215414363	384	530	119304	119450	99	147	2.4e-59	5	231.4
BRAS019	1009	RRES_SQS_BRASS_1002	215414365	384	530	117706	117852	99	147	2.4e-59	6	231.4
BRAS019	1009	RRES_SQS_BRASS_1002	242246606	530	384	104795	104941	99	147	2.4e-59	7	231.4
BRAS019	1009	RRES_SQS_BRASS_1002	242246622	530	384	1338	1484	99	147	2.4e-59	8	231.4
BRAS019	1009	RRES_SQS_BRASS_1002	242246625	530	384	122936	123082	99	147	2.4e-59	9	231.4
BRAS019	1009	RRES_SQS_BRASS_1002	242246627	530	384	6777	6923	99	147	2.4e-59	10	231.4
BRAS019	1009	RRES_SQS_BRASS_1002	242246630	384	530	87740	87886	99	147	2.4e-59	11	231.4
BRAS019	1009	RRES_SQS_BRASS_1002	242246631	384	530	108479	108625	99	147	2.4e-59	12	231.4
BRAS019	1009	RRES_SQS_BRASS_1002	242246639	384	530	100588	100734	99	147	2.4e-59	13	231.4
BRAS019	1009	RRES_SQS_BRASS_1002	242246640	530	384	77873	78019	99	147	2.4e-59	14	231.4
BRAS019	1009	RRES_SQS_BRASS_1002	242246642	384	530	109895	110041	99	147	2.4e-59	15	231.4
BRAS019	1009	RRES_SQS_BRASS_1002	242246646	384	530	94744	94890	99	147	2.4e-59	16	231.4
BRAS019	1009	RRES_SQS_BRASS_1002	242246647	384	530	15979	16125	99	147	2.4e-59	17	231.4
BRAS019	1009	RRES_SQS_BRASS_1002	242246651	384	530	103749	103895	99	147	2.4e-59	18	231.4
BRAS019	1009	RRES_SQS_BRASS_1002	242246660	384	530	88025	88171	99	147	2.4e-59	19	231.4
BRAS019	1009	RRES_SQS_BRASS_1002	242246662	384	530	43808	43954	99	147	2.4e-59	20	231.4
BRAS020	1175	RRES_SQS_BRASS_1003	82654462	341	529	38231	38419	97	189	1e-77	3	293.22
BRAS020	1175	RRES_SQS_BRASS_1003	255983238	529	341	6534	6722	97	189	1e-77	4	293.22
BRAS028	1176	RRES_SQS_BRASS_1003	242246625	558	718	133851	134011	98	161	1.5e-65	1	252.01
BRAS028	1176	RRES_SQS_BRASS_1003	215414365	592	718	117852	117978	98	127	2.5e-49	2	198.12
BRAS028	1176	RRES_SQS_BRASS_1003	242246622	718	592	1212	1338	98	127	2.5e-49	3	198.12
BRAS028	1176	RRES_SQS_BRASS_1003	242246625	718	592	122810	122936	98	127	2.5e-49	4	198.12
BRAS028	1176	RRES_SQS_BRASS_1003	242246627	718	592	6651	6777	98	127	2.5e-49	5	198.12
BRAS028	1176	RRES_SQS_BRASS_1003	242246630	592	718	87886	88012	98	127	2.5e-49	6	198.12
BRAS028	1176	RRES_SQS_BRASS_1003	242246639	592	718	100734	100860	98	127	2.5e-49	7	198.12
BRAS028	1176	RRES_SQS_BRASS_1003	242246642	592	718	110041	110167	98	127	2.5e-49	8	198.12
BRAS028	1176	RRES_SQS_BRASS_1003	242246651	592	718	103895	104021	98	127	2.5e-49	9	198.12
BRAS028	1176	RRES_SQS_BRASS_1003	242246662	592	718	43954	44080	98	127	2.5e-49	10	198.12
BRAS028	1176	RRES_SQS_BRASS_1003	242246665	592	718	130021	130147	98	127	2.5e-49	11	198.12
BRAS028	1176	RRES_SQS_BRASS_1003	242246666	592	718	90492	90618	98	127	2.5e-49	12	198.12
BRAS028	1176	RRES_SQS_BRASS_1003	242246667	718	592	52436	52562	98	127	2.5e-49	13	198.12
BRAS028	1176	RRES_SQS_BRASS_1003	242246670	592	718	75406	75532	98	127	2.5e-49	14	198.12
BRAS028	1176	RRES_SQS_BRASS_1003	242246671	592	718	44342	44468	98	127	2.5e-49	15	198.12
BRAS028	1176	RRES_SQS_BRASS_1003	215414361	559	446	57015	57128	100	114	1.5e-44	16	182.27
BRAS028	1176	RRES_SQS_BRASS_1003	215414363	446	559	119304	119417	100	114	1.5e-44	17	182.27
BRAS028	1176	RRES_SQS_BRASS_1003	215414365	446	559	117706	117819	100	114	1.5e-44	18	182.27
BRAS028	1176	RRES_SQS_BRASS_1003	242246606	559	446	104828	104941	100	114	1.5e-44	19	182.27
BRAS028	1176	RRES_SQS_BRASS_1003	242246622	559	446	1371	1484	100	114	1.5e-44	20	182.27
BRAS029	1013	RRES_SQS_BRASS_1002	242246669	547	630	129626	129709	98	84	2.7e-29	2	131.55
BRAS029	1013	RRES_SQS_BRASS_1002	184185707	89	13	118322	118398	100	77	6.6e-27	3	123.63
BRAS029	1013	RRES_SQS_BRASS_1002	242246664	490	551	59250	59311	98	62	8.5e-19	4	96.68
BRAS029	1013	RRES_SQS_BRASS_1002	242246630	490	551	87656	87717	96	62	7.7e-18	5	93.51
BRAS029	1013	RRES_SQS_BRASS_1002	242246672	492	551	16711	16770	98	60	7.7e-18	6	93.51
BRAS029	1013	RRES_SQS_BRASS_1002	242246656	551	493	57711	57769	98	59	2.3e-17	7	91.93
BRAS029	1013	RRES_SQS_BRASS_1002	110797302	494	551	155781	155838	98	58	6.9e-17	8	90.34
BRAS029	1013	RRES_SQS_BRASS_1002	215414363	494	551	119224	119281	98	58	6.9e-17	9	90.34
BRAS029	1013	RRES_SQS_BRASS_1002	242246631	494	551	108399	108456	98	58	6.9e-17	10	90.34
BRAS029	1013	RRES_SQS_BRASS_1002	242246639	494	551	100508	100565	98	58	6.9e-17	12	90.34
BRAS029	1013	RRES_SQS_BRASS_1002	242246660	492	551	87943	88002	96	60	6.9e-17	13	90.34
BRAS029	1013	RRES_SQS_BRASS_1002	242246669	494	551	129546	129603	98	58	6.9e-17	14	90.34
BRAS029	1013	RRES_SQS_BRASS_1002	192757675	495	551	131180	131236	98	57	2.1e-16	15	88.76
BRAS029	1013	RRES_SQS_BRASS_1002	184185767	551	495	120123	120179	98	57	2.1e-16	16	88.76
BRAS029	1013	RRES_SQS_BRASS_1002	215414365	495	551	117627	117683	98	57	2.1e-16	17	88.76
BRAS029	1013	RRES_SQS_BRASS_1002	242246633	551	495	50	106	98	57	2.1e-16	18	88.76
BRAS029	1013	RRES_SQS_BRASS_1002	242246638	495	551	59229	59285	98	57	2.1e-16	19	88.76
BRAS029	1013	RRES_SQS_BRASS_1002	242246640	551	495	78042	78098	98	57	2.1e-16	20	88.76
BRAS034	1179	RRES_SQS_BRASS_1003	215414361	658	557	57027	57128	99	102	7.2e-38	2	160.08
BRAS034	1179	RRES_SQS_BRASS_1003	215414363	557	658	119304	119405	99	102	7.2e-38	3	160.08
BRAS034	1179	RRES_SQS_BRASS_1003	215414365	557	658	117706	117807	99	102	7.2e-38	4	160.08
BRAS034	1179	RRES_SQS_BRASS_1003	242246606	658	557	104840	104941	99	102	7.2e-38	5	160.08
BRAS034	1179	RRES_SQS_BRASS_1003	242246609	557	658	90870	90971	99	102	7.2e-38	6	160.08
BRAS034	1179	RRES_SQS_BRASS_1003	242246615	557	658	93643	93744	99	102	7.2e-38	7	160.08
BRAS034	1179	RRES_SQS_BRASS_1003	242246622	658	557	1383	1484	99	102	7.2e-38	8	160.08
BRAS034	1179	RRES_SQS_BRASS_1003	242246625	658	557	122981	123082	99	102	7.2e-38	9	160.08
BRAS034	1179	RRES_SQS_BRASS_1003	242246627	658	557	6822	6923	99	102	7.2e-38	10	160.08
BRAS034	1179	RRES_SQS_BRASS_1003	242246630	557	658	87740	87841	99	102	7.2e-38	11	160.08
BRAS034	1179	RRES_SQS_BRASS_1003	242246631	557	658	108479	108580	99	102	7.2e-38	12	160.08
BRAS034	1179	RRES_SQS_BRASS_1003	242246639	557	658	100588	100689	99	102	7.2e-38	13	160.08
BRAS034	1179	RRES_SQS_BRASS_1003	242246640	658	557	77918	78019	99	102	7.2e-38	14	160.08
BRAS034	1179	RRES_SQS_BRASS_1003	242246642	557	658	109895	109996	99	102	7.2e-38	15	160.08
BRAS034	1179	RRES_SQS_BRASS_1003	242246645	658	557	114805	114906	99	102	7.2e-38	16	160.08
BRAS034	1179	RRES_SQS_BRASS_1003	242246646	557	658	94744	94845	99	102	7.2e-38	17	160.08
BRAS034	1179	RRES_SQS_BRASS_1003	242246647	557	658	15979	16080	99	102	7.2e-38	18	160.08
BRAS034	1179	RRES_SQS_BRASS_1003	242246651	557	658	103749	103850	99	102	7.2e-38	19	160.08
BRAS034	1179	RRES_SQS_BRASS_1003	242246660	557	658	88025	88126	99	102	7.2e-38	20	160.08
BRAS037	1180	RRES_SQS_BRASS_1003	242246669	587	670	129626	129709	98	84	2.8e-29	4	131.55
BRAS037	1180	RRES_SQS_BRASS_1003	242246660	532	591	87943	88002	100	60	8.7e-19	7	96.68
BRAS037	1180	RRES_SQS_BRASS_1003	242246670	530	591	75176	75237	98	62	8.7e-19	9	96.68
BRAS037	1180	RRES_SQS_BRASS_1003	242246639	527	591	100501	100565	95	65	2.6e-18	12	95.1
BRAS037	1180	RRES_SQS_BRASS_1003	242246664	531	591	59251	59311	98	61	2.6e-18	14	95.1
BRAS037	1180	RRES_SQS_BRASS_1003	192757675	534	591	131179	131236	100	58	7.8e-18	15	93.51
BRAS037	1180	RRES_SQS_BRASS_1003	242246632	591	534	53800	53857	100	58	7.8e-18	16	93.51
BRAS037	1180	RRES_SQS_BRASS_1003	242246645	591	534	114929	114986	100	58	7.8e-18	17	93.51
BRAS037	1180	RRES_SQS_BRASS_1003	242246647	534	591	15899	15956	100	58	7.8e-18	18	93.51
BRAS037	1180	RRES_SQS_BRASS_1003	242246672	532	591	16711	16770	98	60	7.8e-18	19	93.51
BRAS037	1180	RRES_SQS_BRASS_1003	110797302	535	591	155782	155838	100	57	2.3e-17	20	91.93
BRAS038	1015	RRES_SQS_BRASS_1002	242246669	550	625	129634	129709	98	76	1.8e-25	1	118.87
BRAS039	1181	RRES_SQS_BRASS_1003	199580161	137	15	100509	100631	98	123	6.2e-47	1	190.2
BRAS039	1181	RRES_SQS_BRASS_1003	199580161	598	524	100017	100091	97	75	4.9e-24	3	114.12
BRAS039	1181	RRES_SQS_BRASS_1003	227269955	90	15	21987	22062	96	76	1.5e-23	4	112.53
BRAS041	1016	RRES_SQS_BRASS_1002	242246625	318	597	133742	134021	98	280	2e-120	1	434.28
BRAS041	1016	RRES_SQS_BRASS_1002	242246625	318	529	135124	135335	99	212	2.3e-90	2	334.43
BRAS041	1016	RRES_SQS_BRASS_1002	242246639	318	529	56882	57093	99	212	2.3e-90	3	334.43
BRAS041	1016	RRES_SQS_BRASS_1002	215414361	460	314	56982	57128	99	147	2.4e-59	4	231.4
BRAS041	1016	RRES_SQS_BRASS_1002	215414363	314	460	119304	119450	99	147	2.4e-59	5	231.4
BRAS041	1016	RRES_SQS_BRASS_1002	215414365	314	460	117706	117852	99	147	2.4e-59	6	231.4
BRAS041	1016	RRES_SQS_BRASS_1002	242246606	460	314	104795	104941	99	147	2.4e-59	7	231.4
BRAS041	1016	RRES_SQS_BRASS_1002	242246622	460	314	1338	1484	99	147	2.4e-59	8	231.4
BRAS041	1016	RRES_SQS_BRASS_1002	242246625	460	314	122936	123082	99	147	2.4e-59	9	231.4
BRAS041	1016	RRES_SQS_BRASS_1002	242246627	460	314	6777	6923	99	147	2.4e-59	10	231.4
BRAS041	1016	RRES_SQS_BRASS_1002	242246630	314	460	87740	87886	99	147	2.4e-59	11	231.4
BRAS041	1016	RRES_SQS_BRASS_1002	242246631	314	460	108479	108625	99	147	2.4e-59	12	231.4
BRAS041	1016	RRES_SQS_BRASS_1002	242246639	314	460	100588	100734	99	147	2.4e-59	13	231.4
BRAS041	1016	RRES_SQS_BRASS_1002	242246640	460	314	77873	78019	99	147	2.4e-59	14	231.4
BRAS041	1016	RRES_SQS_BRASS_1002	242246642	314	460	109895	110041	99	147	2.4e-59	15	231.4
BRAS041	1016	RRES_SQS_BRASS_1002	242246646	314	460	94744	94890	99	147	2.4e-59	16	231.4
BRAS041	1016	RRES_SQS_BRASS_1002	242246647	314	460	15979	16125	99	147	2.4e-59	17	231.4
BRAS041	1016	RRES_SQS_BRASS_1002	242246651	314	460	103749	103895	99	147	2.4e-59	18	231.4
BRAS041	1016	RRES_SQS_BRASS_1002	242246660	314	460	88025	88171	99	147	2.4e-59	19	231.4
BRAS041	1016	RRES_SQS_BRASS_1002	242246662	314	460	43808	43954	99	147	2.4e-59	20	231.4
BRAS042	1017	RRES_SQS_BRASS_1002	242246669	525	577	129626	129678	98	53	1.7e-14	2	82.42
BRAS042	1017	RRES_SQS_BRASS_1002	192757675	469	512	131177	131220	97	44	3.3e-10	5	68.15
BRAS042	1017	RRES_SQS_BRASS_1002	192757675	525	567	131259	131301	97	43	9.8e-10	7	66.57
BRAS042	1017	RRES_SQS_BRASS_1002	215414361	567	525	57086	57128	97	43	9.8e-10	9	66.57
BRAS042	1017	RRES_SQS_BRASS_1002	215414363	525	567	119304	119346	97	43	9.8e-10	10	66.57
BRAS042	1017	RRES_SQS_BRASS_1002	215414365	525	567	117706	117748	97	43	9.8e-10	11	66.57
BRAS042	1017	RRES_SQS_BRASS_1002	242246606	567	525	104899	104941	97	43	9.8e-10	12	66.57
BRAS042	1017	RRES_SQS_BRASS_1002	242246608	525	567	101705	101747	97	43	9.8e-10	13	66.57
BRAS042	1017	RRES_SQS_BRASS_1002	242246609	525	567	90870	90912	97	43	9.8e-10	14	66.57
BRAS042	1017	RRES_SQS_BRASS_1002	242246615	525	567	93643	93685	97	43	9.8e-10	15	66.57
BRAS042	1017	RRES_SQS_BRASS_1002	242246618	525	567	24306	24348	97	43	9.8e-10	16	66.57
BRAS042	1017	RRES_SQS_BRASS_1002	242246622	567	525	1442	1484	97	43	9.8e-10	17	66.57
BRAS042	1017	RRES_SQS_BRASS_1002	242246625	567	525	123040	123082	97	43	9.8e-10	18	66.57
BRAS042	1017	RRES_SQS_BRASS_1002	242246627	567	525	6881	6923	97	43	9.8e-10	19	66.57
BRAS042	1017	RRES_SQS_BRASS_1002	242246630	525	567	87740	87782	97	43	9.8e-10	20	66.57
BRAS043	1018	RRES_SQS_BRASS_1002	215414361	590	429	56967	57128	97	162	1.4e-64	1	248.84
BRAS043	1018	RRES_SQS_BRASS_1002	215414363	429	590	119304	119465	97	162	1.4e-64	2	248.84
BRAS043	1018	RRES_SQS_BRASS_1002	215414365	429	590	117706	117867	97	162	1.4e-64	3	248.84
BRAS043	1018	RRES_SQS_BRASS_1002	242246606	590	429	104780	104941	97	162	1.4e-64	4	248.84
BRAS043	1018	RRES_SQS_BRASS_1002	242246609	429	590	90870	91031	97	162	1.4e-64	5	248.84
BRAS043	1018	RRES_SQS_BRASS_1002	242246622	590	429	1323	1484	97	162	1.4e-64	6	248.84
BRAS043	1018	RRES_SQS_BRASS_1002	242246625	590	429	122921	123082	97	162	1.4e-64	7	248.84
BRAS043	1018	RRES_SQS_BRASS_1002	242246627	590	429	6762	6923	97	162	1.4e-64	8	248.84
BRAS043	1018	RRES_SQS_BRASS_1002	242246630	429	590	87740	87901	97	162	1.4e-64	9	248.84
BRAS043	1018	RRES_SQS_BRASS_1002	242246631	429	590	108479	108640	97	162	1.4e-64	10	248.84
BRAS043	1018	RRES_SQS_BRASS_1002	242246639	429	590	100588	100749	97	162	1.4e-64	11	248.84
BRAS043	1018	RRES_SQS_BRASS_1002	242246640	590	429	77858	78019	97	162	1.4e-64	12	248.84
BRAS043	1018	RRES_SQS_BRASS_1002	242246642	429	590	109895	110056	97	162	1.4e-64	13	248.84
BRAS043	1018	RRES_SQS_BRASS_1002	242246646	429	590	94744	94905	97	162	1.4e-64	14	248.84
BRAS043	1018	RRES_SQS_BRASS_1002	242246651	429	590	103749	103910	97	162	1.4e-64	15	248.84
BRAS043	1018	RRES_SQS_BRASS_1002	242246660	429	590	88025	88186	97	162	1.4e-64	16	248.84
BRAS043	1018	RRES_SQS_BRASS_1002	242246662	429	590	43808	43969	97	162	1.4e-64	17	248.84
BRAS043	1018	RRES_SQS_BRASS_1002	242246664	429	590	59334	59495	97	162	1.4e-64	18	248.84
BRAS043	1018	RRES_SQS_BRASS_1002	242246665	429	590	129875	130036	97	162	1.4e-64	19	248.84
BRAS043	1018	RRES_SQS_BRASS_1002	242246666	429	590	90346	90507	97	162	1.4e-64	20	248.84
BRAS044	1183	RRES_SQS_BRASS_1003	184185765	517	572	118442	118497	96	56	5.6e-15	2	84
BRAS044	1183	RRES_SQS_BRASS_1003	192757675	514	556	131177	131219	95	43	9e-09	10	63.4
BRAS045	1184	RRES_SQS_BRASS_1003	242246669	597	646	129629	129678	96	50	1.4e-12	2	76.08
BRAS045	1184	RRES_SQS_BRASS_1003	192757675	597	636	131262	131301	95	40	8.1e-08	9	60.23
BRAS045	1184	RRES_SQS_BRASS_1003	215414361	636	597	57086	57125	95	40	8.1e-08	11	60.23
BRAS045	1184	RRES_SQS_BRASS_1003	215414363	597	636	119307	119346	95	40	8.1e-08	12	60.23
BRAS045	1184	RRES_SQS_BRASS_1003	215414365	597	636	117709	117748	95	40	8.1e-08	14	60.23
BRAS045	1184	RRES_SQS_BRASS_1003	242246606	636	597	104899	104938	95	40	8.1e-08	15	60.23
BRAS045	1184	RRES_SQS_BRASS_1003	242246608	597	636	101708	101747	95	40	8.1e-08	16	60.23
BRAS045	1184	RRES_SQS_BRASS_1003	242246609	597	636	90873	90912	95	40	8.1e-08	17	60.23
BRAS045	1184	RRES_SQS_BRASS_1003	242246615	597	636	93646	93685	95	40	8.1e-08	18	60.23
BRAS045	1184	RRES_SQS_BRASS_1003	242246618	597	636	24309	24348	95	40	8.1e-08	19	60.23
BRAS045	1184	RRES_SQS_BRASS_1003	242246622	636	597	1442	1481	95	40	8.1e-08	20	60.23
BRAS047	1185	RRES_SQS_BRASS_1003	199579951	470	540	32607	32677	95	71	3.5e-21	13	104.61
BRAS047	1185	RRES_SQS_BRASS_1003	199580340	540	470	83140	83210	95	71	3.5e-21	14	104.61
BRAS047	1185	RRES_SQS_BRASS_1003	199580340	540	470	85108	85178	95	71	3.5e-21	15	104.61
BRAS048	1186	RRES_SQS_BRASS_1003	242246625	367	636	133742	134011	97	270	8.8e-113	1	408.92
BRAS048	1186	RRES_SQS_BRASS_1003	242246625	367	578	135124	135335	99	212	2.3e-90	2	334.43
BRAS048	1186	RRES_SQS_BRASS_1003	242246639	367	578	56882	57093	99	212	2.3e-90	3	334.43
BRAS048	1186	RRES_SQS_BRASS_1003	215414361	509	363	56982	57128	99	147	2.4e-59	4	231.4
BRAS048	1186	RRES_SQS_BRASS_1003	215414363	363	509	119304	119450	99	147	2.4e-59	5	231.4
BRAS048	1186	RRES_SQS_BRASS_1003	215414365	363	509	117706	117852	99	147	2.4e-59	6	231.4
BRAS048	1186	RRES_SQS_BRASS_1003	242246606	509	363	104795	104941	99	147	2.4e-59	7	231.4
BRAS048	1186	RRES_SQS_BRASS_1003	242246622	509	363	1338	1484	99	147	2.4e-59	8	231.4
BRAS048	1186	RRES_SQS_BRASS_1003	242246625	509	363	122936	123082	99	147	2.4e-59	9	231.4
BRAS048	1186	RRES_SQS_BRASS_1003	242246627	509	363	6777	6923	99	147	2.4e-59	10	231.4
BRAS048	1186	RRES_SQS_BRASS_1003	242246630	363	509	87740	87886	99	147	2.4e-59	11	231.4
BRAS048	1186	RRES_SQS_BRASS_1003	242246631	363	509	108479	108625	99	147	2.4e-59	12	231.4
BRAS048	1186	RRES_SQS_BRASS_1003	242246639	363	509	100588	100734	99	147	2.4e-59	13	231.4
BRAS048	1186	RRES_SQS_BRASS_1003	242246640	509	363	77873	78019	99	147	2.4e-59	14	231.4
BRAS048	1186	RRES_SQS_BRASS_1003	242246642	363	509	109895	110041	99	147	2.4e-59	15	231.4
BRAS048	1186	RRES_SQS_BRASS_1003	242246646	363	509	94744	94890	99	147	2.4e-59	16	231.4
BRAS048	1186	RRES_SQS_BRASS_1003	242246647	363	509	15979	16125	99	147	2.4e-59	17	231.4
BRAS048	1186	RRES_SQS_BRASS_1003	242246651	363	509	103749	103895	99	147	2.4e-59	18	231.4
BRAS048	1186	RRES_SQS_BRASS_1003	242246660	363	509	88025	88171	99	147	2.4e-59	19	231.4
BRAS048	1186	RRES_SQS_BRASS_1003	242246662	363	509	43808	43954	99	147	2.4e-59	20	231.4
BRAS050	1019	RRES_SQS_BRASS_1002	215414361	568	463	57015	57120	98	106	7.9e-39	1	163.25
BRAS050	1019	RRES_SQS_BRASS_1002	215414363	463	568	119312	119417	98	106	7.9e-39	2	163.25
BRAS050	1019	RRES_SQS_BRASS_1002	215414365	463	568	117714	117819	98	106	7.9e-39	3	163.25
BRAS050	1019	RRES_SQS_BRASS_1002	242246606	568	463	104828	104933	98	106	7.9e-39	4	163.25
BRAS050	1019	RRES_SQS_BRASS_1002	242246622	568	463	1371	1476	98	106	7.9e-39	5	163.25
BRAS050	1019	RRES_SQS_BRASS_1002	242246625	463	568	135128	135233	98	106	7.9e-39	6	163.25
BRAS050	1019	RRES_SQS_BRASS_1002	242246625	568	463	122969	123074	98	106	7.9e-39	7	163.25
BRAS050	1019	RRES_SQS_BRASS_1002	242246627	568	463	6810	6915	98	106	7.9e-39	8	163.25
BRAS050	1019	RRES_SQS_BRASS_1002	242246630	463	568	87748	87853	98	106	7.9e-39	9	163.25
BRAS050	1019	RRES_SQS_BRASS_1002	242246631	463	568	108487	108592	98	106	7.9e-39	10	163.25
BRAS050	1019	RRES_SQS_BRASS_1002	242246639	463	568	56886	56991	98	106	7.9e-39	11	163.25
BRAS050	1019	RRES_SQS_BRASS_1002	242246639	463	568	100596	100701	98	106	7.9e-39	12	163.25
BRAS050	1019	RRES_SQS_BRASS_1002	242246640	568	463	77906	78011	98	106	7.9e-39	13	163.25
BRAS050	1019	RRES_SQS_BRASS_1002	242246642	463	568	109903	110008	98	106	7.9e-39	14	163.25
BRAS050	1019	RRES_SQS_BRASS_1002	242246645	568	463	114793	114898	98	106	7.9e-39	15	163.25
BRAS050	1019	RRES_SQS_BRASS_1002	242246646	463	568	94752	94857	98	106	7.9e-39	16	163.25
BRAS050	1019	RRES_SQS_BRASS_1002	242246647	463	568	15987	16092	98	106	7.9e-39	17	163.25
BRAS050	1019	RRES_SQS_BRASS_1002	242246651	463	568	103757	103862	98	106	7.9e-39	18	163.25
BRAS050	1019	RRES_SQS_BRASS_1002	242246660	463	568	88033	88138	98	106	7.9e-39	19	163.25
BRAS050	1019	RRES_SQS_BRASS_1002	242246662	463	568	43816	43921	98	106	7.9e-39	20	163.25
BRAS051	1020	RRES_SQS_BRASS_1002	199580066	489	180	127712	128021	95	310	1e-124	1	448.54
BRAS051	1020	RRES_SQS_BRASS_1002	192757675	483	545	131174	131236	95	63	7.6e-18	2	93.51
BRAS051	1020	RRES_SQS_BRASS_1002	242246670	487	545	75179	75237	96	59	6.9e-17	4	90.34
BRAS051	1020	RRES_SQS_BRASS_1002	242246632	545	488	53800	53857	96	58	2.1e-16	5	88.76
BRAS051	1020	RRES_SQS_BRASS_1002	242246638	486	545	59226	59285	95	60	2.1e-16	6	88.76
BRAS051	1020	RRES_SQS_BRASS_1002	242246645	545	488	114929	114986	96	58	2.1e-16	7	88.76
BRAS051	1020	RRES_SQS_BRASS_1002	242246647	488	545	15899	15956	96	58	2.1e-16	8	88.76
BRAS051	1020	RRES_SQS_BRASS_1002	242246654	486	545	85466	85525	95	60	2.1e-16	9	88.76
BRAS051	1020	RRES_SQS_BRASS_1002	242246660	488	545	87945	88002	96	58	2.1e-16	10	88.76
BRAS051	1020	RRES_SQS_BRASS_1002	110797302	489	545	155782	155838	96	57	6.2e-16	11	87.17
BRAS051	1020	RRES_SQS_BRASS_1002	184185767	545	489	120123	120179	96	57	6.2e-16	12	87.17
BRAS051	1020	RRES_SQS_BRASS_1002	215414363	489	545	119225	119281	96	57	6.2e-16	13	87.17
BRAS051	1020	RRES_SQS_BRASS_1002	215414365	489	545	117627	117683	96	57	6.2e-16	14	87.17
BRAS051	1020	RRES_SQS_BRASS_1002	242246630	489	545	87661	87717	96	57	6.2e-16	15	87.17
BRAS051	1020	RRES_SQS_BRASS_1002	242246631	489	545	108400	108456	96	57	6.2e-16	16	87.17
BRAS051	1020	RRES_SQS_BRASS_1002	242246633	545	489	50	106	96	57	6.2e-16	17	87.17
BRAS051	1020	RRES_SQS_BRASS_1002	242246639	489	545	100509	100565	96	57	6.2e-16	18	87.17
BRAS051	1020	RRES_SQS_BRASS_1002	242246640	545	489	78042	78098	96	57	6.2e-16	19	87.17
BRAS051	1020	RRES_SQS_BRASS_1002	242246641	489	545	115722	115778	96	57	6.2e-16	20	87.17
BRAS055	1023	RRES_SQS_BRASS_1002	242246625	424	735	133742	134053	96	312	1.9e-130	1	467.56
BRAS055	1023	RRES_SQS_BRASS_1002	242246625	424	635	135124	135335	99	212	7.7e-91	2	336.01
BRAS055	1023	RRES_SQS_BRASS_1002	242246639	424	635	56882	57093	99	212	7.7e-91	3	336.01
BRAS055	1023	RRES_SQS_BRASS_1002	215414361	566	420	56982	57128	99	147	7.9e-60	5	232.99
BRAS055	1023	RRES_SQS_BRASS_1002	215414363	420	566	119304	119450	99	147	7.9e-60	6	232.99
BRAS055	1023	RRES_SQS_BRASS_1002	215414365	420	566	117706	117852	99	147	7.9e-60	7	232.99
BRAS055	1023	RRES_SQS_BRASS_1002	242246606	566	420	104795	104941	99	147	7.9e-60	8	232.99
BRAS055	1023	RRES_SQS_BRASS_1002	242246622	566	420	1338	1484	99	147	7.9e-60	9	232.99
BRAS055	1023	RRES_SQS_BRASS_1002	242246625	566	420	122936	123082	99	147	7.9e-60	10	232.99
BRAS055	1023	RRES_SQS_BRASS_1002	242246627	566	420	6777	6923	99	147	7.9e-60	11	232.99
BRAS055	1023	RRES_SQS_BRASS_1002	242246630	420	566	87740	87886	99	147	7.9e-60	12	232.99
BRAS055	1023	RRES_SQS_BRASS_1002	242246631	420	566	108479	108625	99	147	7.9e-60	13	232.99
BRAS055	1023	RRES_SQS_BRASS_1002	242246639	420	566	100588	100734	99	147	7.9e-60	14	232.99
BRAS055	1023	RRES_SQS_BRASS_1002	242246640	566	420	77873	78019	99	147	7.9e-60	15	232.99
BRAS055	1023	RRES_SQS_BRASS_1002	242246642	420	566	109895	110041	99	147	7.9e-60	16	232.99
BRAS055	1023	RRES_SQS_BRASS_1002	242246646	420	566	94744	94890	99	147	7.9e-60	17	232.99
BRAS055	1023	RRES_SQS_BRASS_1002	242246647	420	566	15979	16125	99	147	7.9e-60	18	232.99
BRAS055	1023	RRES_SQS_BRASS_1002	242246651	420	566	103749	103895	99	147	7.9e-60	19	232.99
BRAS055	1023	RRES_SQS_BRASS_1002	242246660	420	566	88025	88171	99	147	7.9e-60	20	232.99
BRAS056	1189	RRES_SQS_BRASS_1003	199580184	94	8	131682	131768	97	87	9e-30	2	133.14
BRAS056	1189	RRES_SQS_BRASS_1003	215414361	585	501	57044	57128	98	85	9e-30	3	133.14
BRAS056	1189	RRES_SQS_BRASS_1003	215414363	501	585	119304	119388	98	85	9e-30	4	133.14
BRAS056	1189	RRES_SQS_BRASS_1003	215414365	501	585	117706	117790	98	85	9e-30	5	133.14
BRAS056	1189	RRES_SQS_BRASS_1003	242246606	585	501	104857	104941	98	85	9e-30	6	133.14
BRAS056	1189	RRES_SQS_BRASS_1003	242246608	501	585	101705	101789	98	85	9e-30	7	133.14
BRAS056	1189	RRES_SQS_BRASS_1003	242246609	501	585	90870	90954	98	85	9e-30	8	133.14
BRAS056	1189	RRES_SQS_BRASS_1003	242246615	501	585	93643	93727	98	85	9e-30	9	133.14
BRAS056	1189	RRES_SQS_BRASS_1003	242246622	585	501	1400	1484	98	85	9e-30	10	133.14
BRAS056	1189	RRES_SQS_BRASS_1003	242246625	585	501	122998	123082	98	85	9e-30	11	133.14
BRAS056	1189	RRES_SQS_BRASS_1003	242246627	585	501	6839	6923	98	85	9e-30	12	133.14
BRAS056	1189	RRES_SQS_BRASS_1003	242246630	501	585	87740	87824	98	85	9e-30	13	133.14
BRAS056	1189	RRES_SQS_BRASS_1003	242246631	501	585	108479	108563	98	85	9e-30	14	133.14
BRAS056	1189	RRES_SQS_BRASS_1003	242246639	501	585	100588	100672	98	85	9e-30	15	133.14
BRAS056	1189	RRES_SQS_BRASS_1003	242246640	585	501	77935	78019	98	85	9e-30	16	133.14
BRAS056	1189	RRES_SQS_BRASS_1003	242246641	501	585	115801	115885	98	85	9e-30	17	133.14
BRAS056	1189	RRES_SQS_BRASS_1003	242246642	501	585	109895	109979	98	85	9e-30	18	133.14
BRAS056	1189	RRES_SQS_BRASS_1003	242246645	585	501	114822	114906	98	85	9e-30	19	133.14
BRAS056	1189	RRES_SQS_BRASS_1003	242246646	501	585	94744	94828	98	85	9e-30	20	133.14
BRAS057	1190	RRES_SQS_BRASS_1003	215414361	564	480	57044	57128	98	85	8.9e-30	1	133.14
BRAS057	1190	RRES_SQS_BRASS_1003	215414363	480	564	119304	119388	98	85	8.9e-30	2	133.14
BRAS057	1190	RRES_SQS_BRASS_1003	215414365	480	564	117706	117790	98	85	8.9e-30	3	133.14
BRAS057	1190	RRES_SQS_BRASS_1003	242246606	564	480	104857	104941	98	85	8.9e-30	4	133.14
BRAS057	1190	RRES_SQS_BRASS_1003	242246608	480	564	101705	101789	98	85	8.9e-30	5	133.14
BRAS057	1190	RRES_SQS_BRASS_1003	242246609	480	564	90870	90954	98	85	8.9e-30	6	133.14
BRAS057	1190	RRES_SQS_BRASS_1003	242246615	480	564	93643	93727	98	85	8.9e-30	7	133.14
BRAS057	1190	RRES_SQS_BRASS_1003	242246622	564	480	1400	1484	98	85	8.9e-30	8	133.14
BRAS057	1190	RRES_SQS_BRASS_1003	242246625	564	480	122998	123082	98	85	8.9e-30	9	133.14
BRAS057	1190	RRES_SQS_BRASS_1003	242246627	564	480	6839	6923	98	85	8.9e-30	10	133.14
BRAS057	1190	RRES_SQS_BRASS_1003	242246630	480	564	87740	87824	98	85	8.9e-30	11	133.14
BRAS057	1190	RRES_SQS_BRASS_1003	242246631	480	564	108479	108563	98	85	8.9e-30	12	133.14
BRAS057	1190	RRES_SQS_BRASS_1003	242246639	480	564	100588	100672	98	85	8.9e-30	13	133.14
BRAS057	1190	RRES_SQS_BRASS_1003	242246640	564	480	77935	78019	98	85	8.9e-30	14	133.14
BRAS057	1190	RRES_SQS_BRASS_1003	242246641	480	564	115801	115885	98	85	8.9e-30	15	133.14
BRAS057	1190	RRES_SQS_BRASS_1003	242246642	480	564	109895	109979	98	85	8.9e-30	16	133.14
BRAS057	1190	RRES_SQS_BRASS_1003	242246645	564	480	114822	114906	98	85	8.9e-30	17	133.14
BRAS057	1190	RRES_SQS_BRASS_1003	242246646	480	564	94744	94828	98	85	8.9e-30	18	133.14
BRAS057	1190	RRES_SQS_BRASS_1003	242246647	480	564	15979	16063	98	85	8.9e-30	19	133.14
BRAS057	1190	RRES_SQS_BRASS_1003	242246651	480	564	103749	103833	98	85	8.9e-30	20	133.14
BRAS061	1024	RRES_SQS_BRASS_1002	215414361	545	432	57015	57128	100	114	1.5e-44	2	182.27
BRAS061	1024	RRES_SQS_BRASS_1002	215414363	432	545	119304	119417	100	114	1.5e-44	3	182.27
BRAS061	1024	RRES_SQS_BRASS_1002	215414365	432	545	117706	117819	100	114	1.5e-44	4	182.27
BRAS061	1024	RRES_SQS_BRASS_1002	242246606	545	432	104828	104941	100	114	1.5e-44	5	182.27
BRAS061	1024	RRES_SQS_BRASS_1002	242246622	545	432	1371	1484	100	114	1.5e-44	6	182.27
BRAS061	1024	RRES_SQS_BRASS_1002	242246625	545	432	122969	123082	100	114	1.5e-44	7	182.27
BRAS061	1024	RRES_SQS_BRASS_1002	242246627	545	432	6810	6923	100	114	1.5e-44	8	182.27
BRAS061	1024	RRES_SQS_BRASS_1002	242246630	432	545	87740	87853	100	114	1.5e-44	9	182.27
BRAS061	1024	RRES_SQS_BRASS_1002	242246631	432	545	108479	108592	100	114	1.5e-44	10	182.27
BRAS061	1024	RRES_SQS_BRASS_1002	242246639	432	545	100588	100701	100	114	1.5e-44	11	182.27
BRAS061	1024	RRES_SQS_BRASS_1002	242246640	545	432	77906	78019	100	114	1.5e-44	12	182.27
BRAS061	1024	RRES_SQS_BRASS_1002	242246642	432	545	109895	110008	100	114	1.5e-44	13	182.27
BRAS061	1024	RRES_SQS_BRASS_1002	242246645	545	432	114793	114906	100	114	1.5e-44	14	182.27
BRAS061	1024	RRES_SQS_BRASS_1002	242246646	432	545	94744	94857	100	114	1.5e-44	15	182.27
BRAS061	1024	RRES_SQS_BRASS_1002	242246647	432	545	15979	16092	100	114	1.5e-44	16	182.27
BRAS061	1024	RRES_SQS_BRASS_1002	242246651	432	545	103749	103862	100	114	1.5e-44	17	182.27
BRAS061	1024	RRES_SQS_BRASS_1002	242246660	432	545	88025	88138	100	114	1.5e-44	18	182.27
BRAS061	1024	RRES_SQS_BRASS_1002	242246662	432	545	43808	43921	100	114	1.5e-44	19	182.27
BRAS061	1024	RRES_SQS_BRASS_1002	242246664	432	545	59334	59447	100	114	1.5e-44	20	182.27
BRAS063	1025	RRES_SQS_BRASS_1002	199579955	492	297	138956	139151	98	196	8.1e-81	1	302.73
BRAS063	1025	RRES_SQS_BRASS_1002	199579955	237	47	139217	139407	98	191	2.2e-79	2	297.97
BRAS065	1026	RRES_SQS_BRASS_1002	215414361	584	471	57015	57128	98	114	1.3e-43	1	179.1
BRAS065	1026	RRES_SQS_BRASS_1002	215414363	471	584	119304	119417	98	114	1.3e-43	2	179.1
BRAS065	1026	RRES_SQS_BRASS_1002	215414365	471	584	117706	117819	98	114	1.3e-43	3	179.1
BRAS065	1026	RRES_SQS_BRASS_1002	242246606	584	471	104828	104941	98	114	1.3e-43	4	179.1
BRAS065	1026	RRES_SQS_BRASS_1002	242246609	471	584	90870	90983	98	114	1.3e-43	5	179.1
BRAS065	1026	RRES_SQS_BRASS_1002	242246622	584	471	1371	1484	98	114	1.3e-43	6	179.1
BRAS065	1026	RRES_SQS_BRASS_1002	242246625	584	471	122969	123082	98	114	1.3e-43	7	179.1
BRAS065	1026	RRES_SQS_BRASS_1002	242246627	584	471	6810	6923	98	114	1.3e-43	8	179.1
BRAS065	1026	RRES_SQS_BRASS_1002	242246630	471	584	87740	87853	98	114	1.3e-43	9	179.1
BRAS065	1026	RRES_SQS_BRASS_1002	242246631	471	584	108479	108592	98	114	1.3e-43	10	179.1
BRAS065	1026	RRES_SQS_BRASS_1002	242246639	471	584	100588	100701	98	114	1.3e-43	11	179.1
BRAS065	1026	RRES_SQS_BRASS_1002	242246640	584	471	77906	78019	98	114	1.3e-43	12	179.1
BRAS065	1026	RRES_SQS_BRASS_1002	242246642	471	584	109895	110008	98	114	1.3e-43	13	179.1
BRAS065	1026	RRES_SQS_BRASS_1002	242246645	584	471	114793	114906	98	114	1.3e-43	14	179.1
BRAS065	1026	RRES_SQS_BRASS_1002	242246646	471	584	94744	94857	98	114	1.3e-43	15	179.1
BRAS065	1026	RRES_SQS_BRASS_1002	242246647	471	584	15979	16092	98	114	1.3e-43	16	179.1
BRAS065	1026	RRES_SQS_BRASS_1002	242246651	471	584	103749	103862	98	114	1.3e-43	17	179.1
BRAS065	1026	RRES_SQS_BRASS_1002	242246660	471	584	88025	88138	98	114	1.3e-43	18	179.1
BRAS065	1026	RRES_SQS_BRASS_1002	242246662	471	584	43808	43921	98	114	1.3e-43	19	179.1
BRAS065	1026	RRES_SQS_BRASS_1002	242246664	471	584	59334	59447	98	114	1.3e-43	20	179.1
BRAS066	1192	RRES_SQS_BRASS_1003	215414361	587	503	57044	57128	97	85	2.7e-29	1	131.55
BRAS066	1192	RRES_SQS_BRASS_1003	215414363	503	587	119304	119388	97	85	2.7e-29	2	131.55
BRAS066	1192	RRES_SQS_BRASS_1003	215414365	503	587	117706	117790	97	85	2.7e-29	3	131.55
BRAS066	1192	RRES_SQS_BRASS_1003	242246606	587	503	104857	104941	97	85	2.7e-29	4	131.55
BRAS066	1192	RRES_SQS_BRASS_1003	242246608	503	587	101705	101789	97	85	2.7e-29	5	131.55
BRAS066	1192	RRES_SQS_BRASS_1003	242246609	503	587	90870	90954	97	85	2.7e-29	6	131.55
BRAS066	1192	RRES_SQS_BRASS_1003	242246615	503	587	93643	93727	97	85	2.7e-29	7	131.55
BRAS066	1192	RRES_SQS_BRASS_1003	242246622	587	503	1400	1484	97	85	2.7e-29	8	131.55
BRAS066	1192	RRES_SQS_BRASS_1003	242246625	587	503	122998	123082	97	85	2.7e-29	9	131.55
BRAS066	1192	RRES_SQS_BRASS_1003	242246627	587	503	6839	6923	97	85	2.7e-29	10	131.55
BRAS066	1192	RRES_SQS_BRASS_1003	242246630	503	587	87740	87824	97	85	2.7e-29	11	131.55
BRAS066	1192	RRES_SQS_BRASS_1003	242246631	503	587	108479	108563	97	85	2.7e-29	12	131.55
BRAS066	1192	RRES_SQS_BRASS_1003	242246639	503	587	100588	100672	97	85	2.7e-29	13	131.55
BRAS066	1192	RRES_SQS_BRASS_1003	242246640	587	503	77935	78019	97	85	2.7e-29	14	131.55
BRAS066	1192	RRES_SQS_BRASS_1003	242246641	503	587	115801	115885	97	85	2.7e-29	15	131.55
BRAS066	1192	RRES_SQS_BRASS_1003	242246642	503	587	109895	109979	97	85	2.7e-29	16	131.55
BRAS066	1192	RRES_SQS_BRASS_1003	242246645	587	503	114822	114906	97	85	2.7e-29	17	131.55
BRAS066	1192	RRES_SQS_BRASS_1003	242246646	503	587	94744	94828	97	85	2.7e-29	18	131.55
BRAS066	1192	RRES_SQS_BRASS_1003	242246647	503	587	15979	16063	97	85	2.7e-29	19	131.55
BRAS066	1192	RRES_SQS_BRASS_1003	242246651	503	587	103749	103833	97	85	2.7e-29	20	131.55
BRAS067	1027	RRES_SQS_BRASS_1002	199580166	143	553	50892	51302	96	411	2.7e-175	1	616.55
BRAS067	1027	RRES_SQS_BRASS_1002	239703810	553	143	5894	6304	96	411	2.7e-175	2	616.55
BRAS068	1029	RRES_SQS_BRASS_1002	184185734	189	104	112414	112499	96	86	2.4e-28	1	128.38
BRAS068	1029	RRES_SQS_BRASS_1002	215414361	565	481	57044	57128	96	85	7.2e-28	2	126.8
BRAS068	1029	RRES_SQS_BRASS_1002	215414363	481	565	119304	119388	96	85	7.2e-28	3	126.8
BRAS068	1029	RRES_SQS_BRASS_1002	215414365	481	565	117706	117790	96	85	7.2e-28	4	126.8
BRAS068	1029	RRES_SQS_BRASS_1002	242246606	565	481	104857	104941	96	85	7.2e-28	5	126.8
BRAS068	1029	RRES_SQS_BRASS_1002	242246608	481	565	101705	101789	96	85	7.2e-28	6	126.8
BRAS068	1029	RRES_SQS_BRASS_1002	242246609	481	565	90870	90954	96	85	7.2e-28	7	126.8
BRAS068	1029	RRES_SQS_BRASS_1002	242246615	481	565	93643	93727	96	85	7.2e-28	8	126.8
BRAS068	1029	RRES_SQS_BRASS_1002	242246622	565	481	1400	1484	96	85	7.2e-28	9	126.8
BRAS068	1029	RRES_SQS_BRASS_1002	242246625	565	481	122998	123082	96	85	7.2e-28	10	126.8
BRAS068	1029	RRES_SQS_BRASS_1002	242246627	565	481	6839	6923	96	85	7.2e-28	11	126.8
BRAS068	1029	RRES_SQS_BRASS_1002	242246630	481	565	87740	87824	96	85	7.2e-28	12	126.8
BRAS068	1029	RRES_SQS_BRASS_1002	242246631	481	565	108479	108563	96	85	7.2e-28	13	126.8
BRAS068	1029	RRES_SQS_BRASS_1002	242246639	481	565	100588	100672	96	85	7.2e-28	14	126.8
BRAS068	1029	RRES_SQS_BRASS_1002	242246640	565	481	77935	78019	96	85	7.2e-28	15	126.8
BRAS068	1029	RRES_SQS_BRASS_1002	242246641	481	565	115801	115885	96	85	7.2e-28	16	126.8
BRAS068	1029	RRES_SQS_BRASS_1002	242246642	481	565	109895	109979	96	85	7.2e-28	17	126.8
BRAS068	1029	RRES_SQS_BRASS_1002	242246645	565	481	114822	114906	96	85	7.2e-28	18	126.8
BRAS068	1029	RRES_SQS_BRASS_1002	242246646	481	565	94744	94828	96	85	7.2e-28	19	126.8
BRAS068	1029	RRES_SQS_BRASS_1002	242246647	481	565	15979	16063	96	85	7.2e-28	20	126.8
BRAS072	1031	RRES_SQS_BRASS_1002	184185758	351	475	41551	41675	95	125	4.4e-44	2	180.69
BRAS072	1031	RRES_SQS_BRASS_1002	242246662	481	544	43724	43787	95	64	2.6e-18	8	95.1
BRAS072	1031	RRES_SQS_BRASS_1002	192757675	485	544	131179	131238	96	60	2.3e-17	11	91.93
BRAS072	1031	RRES_SQS_BRASS_1002	242246647	485	544	15899	15958	96	60	2.3e-17	12	91.93
BRAS072	1031	RRES_SQS_BRASS_1002	242246670	485	544	75180	75239	96	60	2.3e-17	14	91.93
BRAS072	1031	RRES_SQS_BRASS_1002	110797302	486	544	155782	155840	96	59	6.9e-17	15	90.34
BRAS072	1031	RRES_SQS_BRASS_1002	184185767	544	486	120121	120179	96	59	6.9e-17	16	90.34
BRAS072	1031	RRES_SQS_BRASS_1002	215414365	486	544	117627	117685	96	59	6.9e-17	17	90.34
BRAS072	1031	RRES_SQS_BRASS_1002	242246630	486	544	87661	87719	96	59	6.9e-17	18	90.34
BRAS072	1031	RRES_SQS_BRASS_1002	242246631	486	544	108400	108458	96	59	6.9e-17	19	90.34
BRAS072	1031	RRES_SQS_BRASS_1002	242246633	544	486	48	106	96	59	6.9e-17	20	90.34
BRAS078	1035	RRES_SQS_BRASS_1002	184185731	551	466	82194	82279	98	86	3e-30	2	134.72
BRAS078	1035	RRES_SQS_BRASS_1002	184185765	551	606	118442	118497	96	56	1.9e-15	3	85.59
BRAS078	1035	RRES_SQS_BRASS_1002	242246669	607	653	129632	129678	95	47	1.2e-11	4	72.91
BRAS078	1035	RRES_SQS_BRASS_1002	192757675	548	590	131177	131219	95	43	3e-09	5	64.98
BRAS078	1035	RRES_SQS_BRASS_1002	184185731	430	392	82303	82341	100	39	9e-09	6	63.4
BRAS078	1035	RRES_SQS_BRASS_1002	242246670	549	590	75179	75220	95	42	9e-09	8	63.4
BRAS078	1035	RRES_SQS_BRASS_1002	242246632	590	550	53817	53857	95	41	2.7e-08	10	61.81
BRAS078	1035	RRES_SQS_BRASS_1002	242246645	590	550	114946	114986	95	41	2.7e-08	12	61.81
BRAS078	1035	RRES_SQS_BRASS_1002	242246647	550	590	15899	15939	95	41	2.7e-08	13	61.81
BRAS078	1035	RRES_SQS_BRASS_1002	242246660	550	590	87945	87985	95	41	2.7e-08	14	61.81
BRAS078	1035	RRES_SQS_BRASS_1002	110797302	551	590	155782	155821	95	40	8.1e-08	15	60.23
BRAS078	1035	RRES_SQS_BRASS_1002	184185767	590	551	120140	120179	95	40	8.1e-08	16	60.23
BRAS078	1035	RRES_SQS_BRASS_1002	215414363	551	590	119225	119264	95	40	8.1e-08	17	60.23
BRAS078	1035	RRES_SQS_BRASS_1002	215414365	551	590	117627	117666	95	40	8.1e-08	18	60.23
BRAS078	1035	RRES_SQS_BRASS_1002	242246631	551	590	108400	108439	95	40	8.1e-08	19	60.23
BRAS078	1035	RRES_SQS_BRASS_1002	242246633	590	551	67	106	95	40	8.1e-08	20	60.23
BRAS083	1036	RRES_SQS_BRASS_1002	223950783	570	520	69094	69144	98	51	4.7e-14	2	80.83
BRAS083	1036	RRES_SQS_BRASS_1002	223950783	431	389	69253	69295	97	43	3.1e-10	3	68.15
BRAS088	1196	RRES_SQS_BRASS_1003	215414361	613	529	57044	57128	96	85	5.4e-28	1	126.8
BRAS088	1196	RRES_SQS_BRASS_1003	215414363	529	613	119304	119388	96	85	5.4e-28	2	126.8
BRAS088	1196	RRES_SQS_BRASS_1003	215414365	529	613	117706	117790	96	85	5.4e-28	3	126.8
BRAS088	1196	RRES_SQS_BRASS_1003	242246606	613	529	104857	104941	96	85	5.4e-28	4	126.8
BRAS088	1196	RRES_SQS_BRASS_1003	242246608	529	613	101705	101789	96	85	5.4e-28	5	126.8
BRAS088	1196	RRES_SQS_BRASS_1003	242246609	529	613	90870	90954	96	85	5.4e-28	6	126.8
BRAS088	1196	RRES_SQS_BRASS_1003	242246615	529	613	93643	93727	96	85	5.4e-28	7	126.8
BRAS088	1196	RRES_SQS_BRASS_1003	242246622	613	529	1400	1484	96	85	5.4e-28	8	126.8
BRAS088	1196	RRES_SQS_BRASS_1003	242246625	613	529	122998	123082	96	85	5.4e-28	9	126.8
BRAS088	1196	RRES_SQS_BRASS_1003	242246627	613	529	6839	6923	96	85	5.4e-28	10	126.8
BRAS088	1196	RRES_SQS_BRASS_1003	242246630	529	613	87740	87824	96	85	5.4e-28	11	126.8
BRAS088	1196	RRES_SQS_BRASS_1003	242246631	529	613	108479	108563	96	85	5.4e-28	12	126.8
BRAS088	1196	RRES_SQS_BRASS_1003	242246639	529	613	100588	100672	96	85	5.4e-28	13	126.8
BRAS088	1196	RRES_SQS_BRASS_1003	242246640	613	529	77935	78019	96	85	5.4e-28	14	126.8
BRAS088	1196	RRES_SQS_BRASS_1003	242246641	529	613	115801	115885	96	85	5.4e-28	15	126.8
BRAS088	1196	RRES_SQS_BRASS_1003	242246642	529	613	109895	109979	96	85	5.4e-28	16	126.8
BRAS088	1196	RRES_SQS_BRASS_1003	242246645	613	529	114822	114906	96	85	5.4e-28	17	126.8
BRAS088	1196	RRES_SQS_BRASS_1003	242246646	529	613	94744	94828	96	85	5.4e-28	18	126.8
BRAS088	1196	RRES_SQS_BRASS_1003	242246647	529	613	15979	16063	96	85	5.4e-28	19	126.8
BRAS088	1196	RRES_SQS_BRASS_1003	242246651	529	613	103749	103833	96	85	5.4e-28	20	126.8
BRAS089	1197	RRES_SQS_BRASS_1003	215414365	605	750	117852	117997	95	146	1.6e-55	2	218.73
BRAS089	1197	RRES_SQS_BRASS_1003	242246622	750	605	1193	1338	95	146	1.6e-55	3	218.73
BRAS089	1197	RRES_SQS_BRASS_1003	242246625	750	605	122791	122936	95	146	1.6e-55	4	218.73
BRAS089	1197	RRES_SQS_BRASS_1003	242246627	750	605	6632	6777	95	146	1.6e-55	5	218.73
BRAS089	1197	RRES_SQS_BRASS_1003	242246630	605	750	87886	88031	95	146	1.6e-55	6	218.73
BRAS089	1197	RRES_SQS_BRASS_1003	242246639	605	750	100734	100879	95	146	1.6e-55	7	218.73
BRAS089	1197	RRES_SQS_BRASS_1003	242246642	605	750	110041	110186	95	146	1.6e-55	8	218.73
BRAS089	1197	RRES_SQS_BRASS_1003	242246651	605	750	103895	104040	95	146	1.6e-55	9	218.73
BRAS089	1197	RRES_SQS_BRASS_1003	242246662	605	750	43954	44099	95	146	1.6e-55	10	218.73
BRAS089	1197	RRES_SQS_BRASS_1003	242246665	605	750	130021	130166	95	146	1.6e-55	11	218.73
BRAS089	1197	RRES_SQS_BRASS_1003	242246666	605	750	90492	90637	95	146	1.6e-55	12	218.73
BRAS089	1197	RRES_SQS_BRASS_1003	242246667	750	605	52417	52562	95	146	1.6e-55	13	218.73
BRAS089	1197	RRES_SQS_BRASS_1003	242246670	605	750	75406	75551	95	146	1.6e-55	14	218.73
BRAS089	1197	RRES_SQS_BRASS_1003	242246671	605	750	44342	44487	95	146	1.6e-55	15	218.73
BRAS089	1197	RRES_SQS_BRASS_1003	242246625	571	673	135233	135335	99	103	8e-39	17	163.25
BRAS089	1197	RRES_SQS_BRASS_1003	242246639	571	673	56991	57093	99	103	8e-39	18	163.25
BRAS089	1197	RRES_SQS_BRASS_1003	242246609	605	706	91016	91117	98	102	2.2e-37	19	158.5
BRAS089	1197	RRES_SQS_BRASS_1003	242246646	605	695	94890	94980	98	91	4.2e-33	20	144.23
BRAS095	1200	RRES_SQS_BRASS_1003	57900807	249	1	60941	61189	100	249	2.3e-109	1	396.24
BRAS095	1200	RRES_SQS_BRASS_1003	57900807	313	269	60880	60924	100	45	5e-12	3	72.91
BRAS098	1202	RRES_SQS_BRASS_1003	215414361	594	489	57015	57120	97	106	2.4e-38	1	161.67
BRAS098	1202	RRES_SQS_BRASS_1003	215414363	489	594	119312	119417	97	106	2.4e-38	2	161.67
BRAS098	1202	RRES_SQS_BRASS_1003	215414365	489	594	117714	117819	97	106	2.4e-38	3	161.67
BRAS098	1202	RRES_SQS_BRASS_1003	242246606	594	489	104828	104933	97	106	2.4e-38	4	161.67
BRAS098	1202	RRES_SQS_BRASS_1003	242246622	594	489	1371	1476	97	106	2.4e-38	5	161.67
BRAS098	1202	RRES_SQS_BRASS_1003	242246625	489	594	135128	135233	97	106	2.4e-38	6	161.67
BRAS098	1202	RRES_SQS_BRASS_1003	242246625	594	489	122969	123074	97	106	2.4e-38	7	161.67
BRAS098	1202	RRES_SQS_BRASS_1003	242246627	594	489	6810	6915	97	106	2.4e-38	8	161.67
BRAS098	1202	RRES_SQS_BRASS_1003	242246630	489	594	87748	87853	97	106	2.4e-38	9	161.67
BRAS098	1202	RRES_SQS_BRASS_1003	242246631	489	594	108487	108592	97	106	2.4e-38	10	161.67
BRAS098	1202	RRES_SQS_BRASS_1003	242246639	489	594	56886	56991	97	106	2.4e-38	11	161.67
BRAS098	1202	RRES_SQS_BRASS_1003	242246639	489	594	100596	100701	97	106	2.4e-38	12	161.67
BRAS098	1202	RRES_SQS_BRASS_1003	242246640	594	489	77906	78011	97	106	2.4e-38	13	161.67
BRAS098	1202	RRES_SQS_BRASS_1003	242246642	489	594	109903	110008	97	106	2.4e-38	14	161.67
BRAS098	1202	RRES_SQS_BRASS_1003	242246645	594	489	114793	114898	97	106	2.4e-38	15	161.67
BRAS098	1202	RRES_SQS_BRASS_1003	242246646	489	594	94752	94857	97	106	2.4e-38	16	161.67
BRAS098	1202	RRES_SQS_BRASS_1003	242246647	489	594	15987	16092	97	106	2.4e-38	17	161.67
BRAS098	1202	RRES_SQS_BRASS_1003	242246651	489	594	103757	103862	97	106	2.4e-38	18	161.67
BRAS098	1202	RRES_SQS_BRASS_1003	242246660	489	594	88033	88138	97	106	2.4e-38	19	161.67
BRAS098	1202	RRES_SQS_BRASS_1003	242246662	489	594	43816	43921	97	106	2.4e-38	20	161.67
BRAS100	1040	RRES_SQS_BRASS_1002	242246669	538	621	129626	129709	98	84	2e-29	3	131.55
BRAS100	1040	RRES_SQS_BRASS_1002	199579998	410	346	29140	29204	96	65	2.1e-19	6	98.27
BRAS100	1040	RRES_SQS_BRASS_1002	199579998	410	346	32761	32825	96	65	2.1e-19	7	98.27
BRAS100	1040	RRES_SQS_BRASS_1002	242246647	476	542	15890	15956	95	67	2.1e-19	8	98.27
BRAS100	1040	RRES_SQS_BRASS_1002	242246664	479	542	59248	59311	96	64	6.3e-19	11	96.68
BRAS100	1040	RRES_SQS_BRASS_1002	242246644	482	542	91604	91664	98	61	1.9e-18	12	95.1
BRAS100	1040	RRES_SQS_BRASS_1002	242246656	542	482	57711	57771	98	61	1.9e-18	13	95.1
BRAS100	1040	RRES_SQS_BRASS_1002	242246660	484	542	87944	88002	100	59	1.9e-18	14	95.1
BRAS100	1040	RRES_SQS_BRASS_1002	192757675	485	542	131179	131236	100	58	5.7e-18	15	93.51
BRAS100	1040	RRES_SQS_BRASS_1002	242246632	542	485	53800	53857	100	58	5.7e-18	17	93.51
BRAS100	1040	RRES_SQS_BRASS_1002	242246645	542	485	114929	114986	100	58	5.7e-18	19	93.51
BRAS100	1040	RRES_SQS_BRASS_1002	242246670	485	542	75180	75237	100	58	5.7e-18	20	93.51
BRAS101	1203	RRES_SQS_BRASS_1003	82654450	183	339	100296	100452	95	157	2.1e-58	1	228.23
BRAS101	1203	RRES_SQS_BRASS_1003	82654450	336	468	100448	100580	97	133	9.2e-51	2	202.88
BRAS101	1203	RRES_SQS_BRASS_1003	82654450	25	128	100159	100262	96	104	5.7e-36	3	153.74
BRAS101	1203	RRES_SQS_BRASS_1003	242246669	578	661	129626	129709	97	84	2.4e-28	4	128.38
BRAS101	1203	RRES_SQS_BRASS_1003	242246660	522	582	87942	88002	96	61	2.6e-18	5	95.1
BRAS101	1203	RRES_SQS_BRASS_1003	242246672	522	582	16710	16770	95	61	2.3e-17	9	91.93
BRAS101	1203	RRES_SQS_BRASS_1003	192757675	525	582	131179	131236	96	58	6.9e-17	10	90.34
BRAS101	1203	RRES_SQS_BRASS_1003	242246645	582	525	114929	114986	96	58	6.9e-17	11	90.34
BRAS101	1203	RRES_SQS_BRASS_1003	242246647	525	582	15899	15956	96	58	6.9e-17	12	90.34
BRAS101	1203	RRES_SQS_BRASS_1003	242246670	525	582	75180	75237	96	58	6.9e-17	13	90.34
BRAS101	1203	RRES_SQS_BRASS_1003	110797302	526	582	155782	155838	96	57	2.1e-16	14	88.76
BRAS101	1203	RRES_SQS_BRASS_1003	184185767	582	526	120123	120179	96	57	2.1e-16	15	88.76
BRAS101	1203	RRES_SQS_BRASS_1003	215414363	526	582	119225	119281	96	57	2.1e-16	16	88.76
BRAS101	1203	RRES_SQS_BRASS_1003	215414365	526	582	117627	117683	96	57	2.1e-16	17	88.76
BRAS101	1203	RRES_SQS_BRASS_1003	242246630	526	582	87661	87717	96	57	2.1e-16	18	88.76
BRAS101	1203	RRES_SQS_BRASS_1003	242246631	526	582	108400	108456	96	57	2.1e-16	19	88.76
BRAS101	1203	RRES_SQS_BRASS_1003	242246633	582	526	50	106	96	57	2.1e-16	20	88.76
BRAS102	1204	RRES_SQS_BRASS_1003	215414361	620	536	57044	57128	96	85	7.4e-28	16	126.8
BRAS102	1204	RRES_SQS_BRASS_1003	215414363	536	620	119304	119388	96	85	7.4e-28	17	126.8
BRAS102	1204	RRES_SQS_BRASS_1003	215414365	536	620	117706	117790	96	85	7.4e-28	18	126.8
BRAS102	1204	RRES_SQS_BRASS_1003	242246606	620	536	104857	104941	96	85	7.4e-28	19	126.8
BRAS102	1204	RRES_SQS_BRASS_1003	242246608	536	620	101705	101789	96	85	7.4e-28	20	126.8
BRAS107	1041	RRES_SQS_BRASS_1002	199580069	304	59	24182	24427	95	246	1.6e-97	1	358.2
BRAS107	1041	RRES_SQS_BRASS_1002	242246656	500	441	57711	57770	98	60	2.5e-18	5	95.1
BRAS107	1041	RRES_SQS_BRASS_1002	110797302	438	500	155776	155838	95	63	7.6e-18	6	93.51
BRAS107	1041	RRES_SQS_BRASS_1002	242246664	442	500	59253	59311	98	59	7.6e-18	7	93.51
BRAS107	1041	RRES_SQS_BRASS_1002	242246672	442	500	16712	16770	98	59	7.6e-18	8	93.51
BRAS107	1041	RRES_SQS_BRASS_1002	215414363	443	500	119224	119281	98	58	2.3e-17	9	91.93
BRAS107	1041	RRES_SQS_BRASS_1002	242246630	443	500	87660	87717	98	58	2.3e-17	10	91.93
BRAS107	1041	RRES_SQS_BRASS_1002	242246631	443	500	108399	108456	98	58	2.3e-17	11	91.93
BRAS107	1041	RRES_SQS_BRASS_1002	242246639	443	500	100508	100565	98	58	2.3e-17	12	91.93
BRAS107	1041	RRES_SQS_BRASS_1002	242246644	441	500	91605	91664	96	60	2.3e-17	13	91.93
BRAS107	1041	RRES_SQS_BRASS_1002	242246662	439	500	43724	43785	95	62	2.3e-17	14	91.93
BRAS107	1041	RRES_SQS_BRASS_1002	242246669	443	500	129546	129603	98	58	2.3e-17	15	91.93
BRAS107	1041	RRES_SQS_BRASS_1002	192757675	444	500	131180	131236	98	57	6.8e-17	16	90.34
BRAS107	1041	RRES_SQS_BRASS_1002	184185767	500	444	120123	120179	98	57	6.8e-17	17	90.34
BRAS107	1041	RRES_SQS_BRASS_1002	215414365	444	500	117627	117683	98	57	6.8e-17	18	90.34
BRAS107	1041	RRES_SQS_BRASS_1002	242246632	500	444	53800	53856	98	57	6.8e-17	19	90.34
BRAS107	1041	RRES_SQS_BRASS_1002	242246633	500	444	50	106	98	57	6.8e-17	20	90.34
BRAS112	1207	RRES_SQS_BRASS_1003	242246669	572	655	129626	129709	97	84	2.4e-28	1	128.38
BRAS116	1211	RRES_SQS_BRASS_1003	202070590	14	94	26246	26326	95	81	5.2e-25	3	117.29
BRAS120	1043	RRES_SQS_BRASS_1002	199580031	225	403	93568	93746	97	179	8.9e-72	1	272.61
BRAS120	1043	RRES_SQS_BRASS_1002	242246669	492	567	129634	129709	96	76	1.5e-24	3	115.7
BRAS120	1043	RRES_SQS_BRASS_1002	242246631	426	487	108395	108456	96	62	7.3e-18	4	93.51
BRAS120	1043	RRES_SQS_BRASS_1002	242246664	428	487	59252	59311	98	60	7.3e-18	5	93.51
BRAS120	1043	RRES_SQS_BRASS_1002	242246672	428	487	16711	16770	98	60	7.3e-18	6	93.51
BRAS120	1043	RRES_SQS_BRASS_1002	242246656	487	429	57711	57769	98	59	2.2e-17	7	91.93
BRAS120	1043	RRES_SQS_BRASS_1002	110797302	430	487	155781	155838	98	58	6.6e-17	8	90.34
BRAS120	1043	RRES_SQS_BRASS_1002	215414363	430	487	119224	119281	98	58	6.6e-17	9	90.34
BRAS120	1043	RRES_SQS_BRASS_1002	242246630	430	487	87660	87717	98	58	6.6e-17	10	90.34
BRAS120	1043	RRES_SQS_BRASS_1002	242246639	430	487	100508	100565	98	58	6.6e-17	11	90.34
BRAS120	1043	RRES_SQS_BRASS_1002	242246641	426	487	115717	115778	95	62	6.6e-17	12	90.34
BRAS120	1043	RRES_SQS_BRASS_1002	242246660	428	487	87943	88002	96	60	6.6e-17	13	90.34
BRAS120	1043	RRES_SQS_BRASS_1002	242246669	430	487	129546	129603	98	58	6.6e-17	14	90.34
BRAS120	1043	RRES_SQS_BRASS_1002	192757675	431	487	131180	131236	98	57	2e-16	15	88.76
BRAS120	1043	RRES_SQS_BRASS_1002	184185767	487	431	120123	120179	98	57	2e-16	16	88.76
BRAS120	1043	RRES_SQS_BRASS_1002	215414365	431	487	117627	117683	98	57	2e-16	17	88.76
BRAS120	1043	RRES_SQS_BRASS_1002	242246632	487	431	53800	53856	98	57	2e-16	18	88.76
BRAS120	1043	RRES_SQS_BRASS_1002	242246633	487	431	50	106	98	57	2e-16	19	88.76
BRAS120	1043	RRES_SQS_BRASS_1002	242246638	431	487	59229	59285	98	57	2e-16	20	88.76
BRAS123	1044	RRES_SQS_BRASS_1002	215414361	535	451	57044	57128	98	85	8.9e-30	1	133.14
BRAS123	1044	RRES_SQS_BRASS_1002	215414363	451	535	119304	119388	98	85	8.9e-30	2	133.14
BRAS123	1044	RRES_SQS_BRASS_1002	215414365	451	535	117706	117790	98	85	8.9e-30	3	133.14
BRAS123	1044	RRES_SQS_BRASS_1002	242246606	535	451	104857	104941	98	85	8.9e-30	4	133.14
BRAS123	1044	RRES_SQS_BRASS_1002	242246608	451	535	101705	101789	98	85	8.9e-30	5	133.14
BRAS123	1044	RRES_SQS_BRASS_1002	242246609	451	535	90870	90954	98	85	8.9e-30	6	133.14
BRAS123	1044	RRES_SQS_BRASS_1002	242246615	451	535	93643	93727	98	85	8.9e-30	7	133.14
BRAS123	1044	RRES_SQS_BRASS_1002	242246622	535	451	1400	1484	98	85	8.9e-30	8	133.14
BRAS123	1044	RRES_SQS_BRASS_1002	242246625	535	451	122998	123082	98	85	8.9e-30	9	133.14
BRAS123	1044	RRES_SQS_BRASS_1002	242246627	535	451	6839	6923	98	85	8.9e-30	10	133.14
BRAS123	1044	RRES_SQS_BRASS_1002	242246630	451	535	87740	87824	98	85	8.9e-30	11	133.14
BRAS123	1044	RRES_SQS_BRASS_1002	242246631	451	535	108479	108563	98	85	8.9e-30	12	133.14
BRAS123	1044	RRES_SQS_BRASS_1002	242246639	451	535	100588	100672	98	85	8.9e-30	13	133.14
BRAS123	1044	RRES_SQS_BRASS_1002	242246640	535	451	77935	78019	98	85	8.9e-30	14	133.14
BRAS123	1044	RRES_SQS_BRASS_1002	242246641	451	535	115801	115885	98	85	8.9e-30	15	133.14
BRAS123	1044	RRES_SQS_BRASS_1002	242246642	451	535	109895	109979	98	85	8.9e-30	16	133.14
BRAS123	1044	RRES_SQS_BRASS_1002	242246645	535	451	114822	114906	98	85	8.9e-30	17	133.14
BRAS123	1044	RRES_SQS_BRASS_1002	242246646	451	535	94744	94828	98	85	8.9e-30	18	133.14
BRAS123	1044	RRES_SQS_BRASS_1002	242246647	451	535	15979	16063	98	85	8.9e-30	19	133.14
BRAS123	1044	RRES_SQS_BRASS_1002	242246651	451	535	103749	103833	98	85	8.9e-30	20	133.14
BRAS124	1214	RRES_SQS_BRASS_1003	184185766	410	260	48723	48873	98	151	2.3e-59	1	231.4
BRAS124	1214	RRES_SQS_BRASS_1003	184185766	193	108	48979	49064	96	86	2.4e-28	4	128.38
BRAS124	1214	RRES_SQS_BRASS_1003	242246656	467	408	57711	57770	98	60	7.5e-18	7	93.51
BRAS124	1214	RRES_SQS_BRASS_1003	242246662	405	467	43723	43785	95	63	2.3e-17	9	91.93
BRAS124	1214	RRES_SQS_BRASS_1003	242246664	409	467	59253	59311	98	59	2.3e-17	10	91.93
BRAS124	1214	RRES_SQS_BRASS_1003	242246672	409	467	16712	16770	98	59	2.3e-17	12	91.93
BRAS124	1214	RRES_SQS_BRASS_1003	110797302	410	467	155781	155838	98	58	6.8e-17	13	90.34
BRAS124	1214	RRES_SQS_BRASS_1003	215414363	410	467	119224	119281	98	58	6.8e-17	14	90.34
BRAS124	1214	RRES_SQS_BRASS_1003	242246630	410	467	87660	87717	98	58	6.8e-17	15	90.34
BRAS124	1214	RRES_SQS_BRASS_1003	242246631	410	467	108399	108456	98	58	6.8e-17	16	90.34
BRAS124	1214	RRES_SQS_BRASS_1003	242246639	410	467	100508	100565	98	58	6.8e-17	17	90.34
BRAS124	1214	RRES_SQS_BRASS_1003	242246644	408	467	91605	91664	96	60	6.8e-17	18	90.34
BRAS124	1214	RRES_SQS_BRASS_1003	242246669	410	467	129546	129603	98	58	6.8e-17	19	90.34
BRAS124	1214	RRES_SQS_BRASS_1003	192757675	411	467	131180	131236	98	57	2e-16	20	88.76
CB10003	1046	RRES_SQS_BRASS_1002	82654466	151	1	80531	80681	98	151	1e-59	1	231.4
CB10003	1046	RRES_SQS_BRASS_1002	184185766	1	151	48723	48873	98	151	1e-59	2	231.4
CB10003	1046	RRES_SQS_BRASS_1002	184185766	218	303	48979	49064	95	86	3.2e-28	4	126.8
CB10003	1046	RRES_SQS_BRASS_1002	184185766	332	400	49081	49149	98	69	1.7e-22	5	107.78
CB10003	1046	RRES_SQS_BRASS_1002	82654466	400	333	80255	80322	95	68	4.1e-20	6	99.85
CB10015	1220	RRES_SQS_BRASS_1003	184185736	412	262	66593	66743	98	151	1.3e-59	1	231.4
CB10015	1220	RRES_SQS_BRASS_1003	184185736	34	1	66990	67023	100	34	1e-06	7	55.47
CB10022	1049	RRES_SQS_BRASS_1002	199579885	247	355	94125	94233	95	109	8.8e-38	1	158.5
CB10022	1049	RRES_SQS_BRASS_1002	184185721	247	355	23306	23414	95	109	8.8e-38	2	158.5
CB10022	1049	RRES_SQS_BRASS_1002	199579885	354	388	94233	94267	100	35	3e-07	8	57.06
CB10022	1049	RRES_SQS_BRASS_1002	184185721	354	388	23414	23448	100	35	3e-07	9	57.06
CB10022	1049	RRES_SQS_BRASS_1002	199580172	357	387	7435	7465	96	31	0.000221	13	47.55
CB10029	1053	RRES_SQS_BRASS_1002	199579966	11	54	128373	128416	95	44	1.2e-09	8	64.98
CB10030	1226	RRES_SQS_BRASS_1003	199580230	423	100	78049	78372	99	324	3.1e-142	1	505.6
CB10030	1226	RRES_SQS_BRASS_1003	199580198	339	423	1	85	98	85	4.2e-30	2	133.14
CB10030	1226	RRES_SQS_BRASS_1003	199580230	63	1	78391	78453	98	63	1.3e-19	3	98.27
CB10034	1055	RRES_SQS_BRASS_1002	199580055	126	208	86402	86484	95	83	1.8e-26	1	120.46
CB10034	1055	RRES_SQS_BRASS_1002	199580055	207	256	86481	86530	96	50	1.2e-12	3	74.49
CB10047	1234	RRES_SQS_BRASS_1003	110743999	79	1	93863	93941	97	79	1.8e-26	5	120.46
CB10051	1235	RRES_SQS_BRASS_1003	199580071	1	395	24253	24647	100	395	7.5e-179	1	627.65
CB10057	1061	RRES_SQS_BRASS_1002	194373105	577	511	1359	1425	98	67	2.6e-21	6	104.61
CB10064	1244	RRES_SQS_BRASS_1003	199580316	431	262	36047	36216	98	170	9.6e-69	1	261.52
CB10064	1244	RRES_SQS_BRASS_1003	199580316	261	118	36218	36361	98	144	2.7e-57	2	223.48
CB10064	1244	RRES_SQS_BRASS_1003	199580316	49	1	36416	36464	97	49	6.4e-13	3	76.08
CB10064	1244	RRES_SQS_BRASS_1003	199580316	116	86	36362	36392	96	31	0.000248	4	47.55
CB10065	1062	RRES_SQS_BRASS_1002	199580253	1	35	152279	152313	100	35	2.4e-07	4	57.06
CB10069	1245	RRES_SQS_BRASS_1003	222446252	320	366	116951	116997	97	47	5.2e-12	13	72.91
CB10081	1066	RRES_SQS_BRASS_1002	199579947	173	404	93566	93797	97	232	1.9e-96	1	353.45
CB10081	1066	RRES_SQS_BRASS_1002	199579953	173	404	2836	3067	97	232	1.9e-96	2	353.45
CB10081	1066	RRES_SQS_BRASS_1002	186929567	404	173	21205	21436	97	232	1.9e-96	3	353.45
CB10081	1066	RRES_SQS_BRASS_1002	199579947	1	106	93402	93507	100	106	4.2e-41	5	169.59
CB10081	1066	RRES_SQS_BRASS_1002	199579953	1	106	2672	2777	100	106	4.2e-41	6	169.59
CB10081	1066	RRES_SQS_BRASS_1002	199579947	132	173	93527	93568	95	42	1.2e-08	10	61.81
CB10081	1066	RRES_SQS_BRASS_1002	199579953	132	173	2797	2838	95	42	1.2e-08	11	61.81
CB10083	1250	RRES_SQS_BRASS_1003	199579918	164	324	17930	18090	96	161	1.7e-62	1	240.91
CB10083	1250	RRES_SQS_BRASS_1003	184185741	164	324	75218	75378	96	161	1.7e-62	2	240.91
CB10083	1250	RRES_SQS_BRASS_1003	199579918	398	459	18115	18176	98	62	4.5e-19	3	96.68
CB10083	1250	RRES_SQS_BRASS_1003	184185741	398	459	75403	75464	98	62	4.5e-19	4	96.68
CB10083	1250	RRES_SQS_BRASS_1003	199579918	65	99	17845	17879	100	35	3.8e-07	7	57.06
CB10083	1250	RRES_SQS_BRASS_1003	184185741	65	99	75133	75167	100	35	3.8e-07	8	57.06
CB10095	1254	RRES_SQS_BRASS_1003	184185705	27	206	125985	126164	96	180	1.4e-70	1	267.86
CB10095	1254	RRES_SQS_BRASS_1003	110797174	205	27	89583	89761	96	179	4.1e-70	2	266.27
CB10095	1254	RRES_SQS_BRASS_1003	110797174	488	397	89304	89395	97	92	2e-32	5	141.06
CB10095	1254	RRES_SQS_BRASS_1003	184185705	397	488	126351	126442	97	92	2e-32	6	141.06
CB10095	1254	RRES_SQS_BRASS_1003	110797174	44	1	89748	89791	95	44	1.6e-09	11	64.98
CB10095	1254	RRES_SQS_BRASS_1003	184185705	1	44	125955	125998	95	44	1.6e-09	12	64.98
CB10096	1255	RRES_SQS_BRASS_1003	199580342	253	376	73309	73432	97	124	7.3e-47	2	188.61
CB10102	1258	RRES_SQS_BRASS_1003	199579886	355	444	9309	9398	95	90	1.3e-29	4	131.55
CB10102	1258	RRES_SQS_BRASS_1003	184185755	444	355	123820	123909	95	90	1.3e-29	5	131.55
CB10102	1258	RRES_SQS_BRASS_1003	208004141	444	355	11163	11252	95	90	1.3e-29	6	131.55
CB10102	1258	RRES_SQS_BRASS_1003	199579886	269	347	9220	9298	96	79	2.6e-25	7	117.29
CB10102	1258	RRES_SQS_BRASS_1003	184185755	347	269	123920	123998	96	79	2.6e-25	8	117.29
CB10102	1258	RRES_SQS_BRASS_1003	208004141	347	269	11263	11341	96	79	2.6e-25	9	117.29
CB10102	1258	RRES_SQS_BRASS_1003	199579886	200	272	9152	9224	95	73	1.9e-22	10	107.78
CB10102	1258	RRES_SQS_BRASS_1003	184185755	272	201	123994	124065	95	72	5.7e-22	11	106.19
CB10102	1258	RRES_SQS_BRASS_1003	208004141	272	201	11337	11408	95	72	5.7e-22	12	106.19
CB10102	1258	RRES_SQS_BRASS_1003	184185755	175	117	124085	124143	96	59	1e-16	13	88.76
CB10102	1258	RRES_SQS_BRASS_1003	199579886	117	174	9075	9132	96	58	3e-16	14	87.17
CB10103	1072	RRES_SQS_BRASS_1002	242246660	350	197	29266	29419	98	154	3.3e-61	1	236.16
CB10103	1072	RRES_SQS_BRASS_1002	242246660	171	34	29435	29572	97	138	4.7e-54	2	212.39
CB10103	1072	RRES_SQS_BRASS_1002	242246660	37	1	29570	29606	97	37	9e-08	3	58.64
CB10106	1074	RRES_SQS_BRASS_1002	202070625	174	374	34245	34445	98	201	1.2e-82	1	307.48
CB10107	1260	RRES_SQS_BRASS_1003	199580071	470	390	64736	64816	96	81	3.1e-26	4	120.46
CB10114	1076	RRES_SQS_BRASS_1002	224177602	228	487	85509	85768	97	260	9.2e-109	1	394.66
CB10114	1076	RRES_SQS_BRASS_1002	190714201	228	487	94096	94355	97	260	9.2e-109	2	394.66
CB10114	1076	RRES_SQS_BRASS_1002	193783093	77	1	14965	15041	96	77	2.6e-24	8	114.12
CB10114	1076	RRES_SQS_BRASS_1002	224177602	157	189	85441	85473	96	33	3.1e-05	19	50.72
CB10114	1076	RRES_SQS_BRASS_1002	190714201	157	189	94028	94060	96	33	3.1e-05	20	50.72
CB10116	1263	RRES_SQS_BRASS_1003	199579926	391	449	15470	15528	100	59	1.3e-18	3	95.1
CB10116	1263	RRES_SQS_BRASS_1003	199579926	97	136	15173	15212	97	40	1.3e-08	4	61.81
CB10119	1264	RRES_SQS_BRASS_1003	202070615	113	234	69187	69308	96	122	6.1e-45	1	182.27
CB10119	1264	RRES_SQS_BRASS_1003	202070615	323	385	73617	73679	98	63	1.2e-19	11	98.27
CB10122	1077	RRES_SQS_BRASS_1002	199580174	128	357	1270	1499	99	230	3e-99	1	362.96
CB10122	1077	RRES_SQS_BRASS_1002	199580174	401	465	1547	1611	98	65	1.6e-20	4	101.44
CB10126	1267	RRES_SQS_BRASS_1003	184185719	1	133	21045	21177	95	133	1.5e-48	11	194.95
CB10132	1083	RRES_SQS_BRASS_1002	199580068	90	125	50868	50903	100	36	9.5e-08	1	58.64
CB10144	1274	RRES_SQS_BRASS_1003	224177602	187	500	99870	100183	99	314	2.2e-137	1	489.75
CB10144	1274	RRES_SQS_BRASS_1003	190714201	187	500	108456	108769	99	314	2.2e-137	2	489.75
CB10144	1274	RRES_SQS_BRASS_1003	213033014	500	187	112522	112835	99	314	2.2e-137	3	489.75
CB10144	1274	RRES_SQS_BRASS_1003	224177602	83	169	99777	99863	96	87	4.5e-29	4	129.97
CB10144	1274	RRES_SQS_BRASS_1003	190714201	83	169	108363	108449	96	87	4.5e-29	5	129.97
CB10144	1274	RRES_SQS_BRASS_1003	213033014	169	83	112842	112928	96	87	4.5e-29	6	129.97
CB10150	1277	RRES_SQS_BRASS_1003	37694873	168	46	108214	108336	95	123	2.5e-43	1	177.52
CB10150	1277	RRES_SQS_BRASS_1003	199579884	168	46	39744	39866	95	123	2.5e-43	2	177.52
CB10150	1277	RRES_SQS_BRASS_1003	199579884	187	217	72322	72352	96	31	0.000332	11	47.55
CB10154	1278	RRES_SQS_BRASS_1003	255983241	1	79	63123	63201	98	79	3.2e-27	3	123.63
CB10154	1278	RRES_SQS_BRASS_1003	255983241	357	437	63480	63560	96	81	2.8e-26	4	120.46
CB10158	1281	RRES_SQS_BRASS_1003	199580272	135	376	119822	120063	96	242	2.2e-97	1	356.62
CB10158	1281	RRES_SQS_BRASS_1003	213510654	376	135	152895	153136	96	242	2.2e-97	2	356.62
CB10158	1281	RRES_SQS_BRASS_1003	199580272	1	93	119703	119795	95	93	4.7e-31	3	136.31
CB10158	1281	RRES_SQS_BRASS_1003	213510654	93	1	153163	153255	95	93	4.7e-31	4	136.31
CB10158	1281	RRES_SQS_BRASS_1003	199580272	378	427	120066	120115	100	50	2.3e-14	5	80.83
CB10158	1281	RRES_SQS_BRASS_1003	213510654	427	378	152843	152892	100	50	2.3e-14	6	80.83
CB10193	1289	RRES_SQS_BRASS_1003	193783090	1	134	28276	28409	98	134	1.8e-52	1	207.63
CB10193	1289	RRES_SQS_BRASS_1003	184185703	133	1	135964	136096	98	133	5.5e-52	2	206.05
CB10193	1289	RRES_SQS_BRASS_1003	184185703	431	293	135660	135798	96	139	5.5e-52	3	206.05
CB10193	1289	RRES_SQS_BRASS_1003	193783090	293	431	28574	28712	96	139	5.5e-52	4	206.05
CB10193	1289	RRES_SQS_BRASS_1003	184185703	294	167	135795	135922	97	128	1.2e-48	5	194.95
CB10193	1289	RRES_SQS_BRASS_1003	193783090	167	294	28450	28577	97	128	1.2e-48	6	194.95
CB10199	1096	RRES_SQS_BRASS_1002	199580316	261	117	36218	36362	98	145	1.4e-57	1	225.06
CB10199	1096	RRES_SQS_BRASS_1002	199580316	323	262	36155	36216	98	62	6.1e-19	2	96.68
CB10199	1096	RRES_SQS_BRASS_1002	199580316	49	1	36416	36464	95	49	8.7e-12	3	72.91
CB10199	1096	RRES_SQS_BRASS_1002	242246669	485	522	129643	129680	100	38	1.9e-08	7	61.81
CB10199	1096	RRES_SQS_BRASS_1002	215414361	578	544	57015	57049	97	35	2e-06	8	55.47
CB10199	1096	RRES_SQS_BRASS_1002	215414363	544	578	119383	119417	97	35	2e-06	9	55.47
CB10199	1096	RRES_SQS_BRASS_1002	215414365	544	578	117785	117819	97	35	2e-06	10	55.47
CB10199	1096	RRES_SQS_BRASS_1002	242246606	578	544	104828	104862	97	35	2e-06	11	55.47
CB10199	1096	RRES_SQS_BRASS_1002	242246622	578	544	1371	1405	97	35	2e-06	12	55.47
CB10199	1096	RRES_SQS_BRASS_1002	242246625	544	578	133817	133851	97	35	2e-06	13	55.47
CB10199	1096	RRES_SQS_BRASS_1002	242246625	544	578	135199	135233	97	35	2e-06	14	55.47
CB10199	1096	RRES_SQS_BRASS_1002	242246625	578	544	122969	123003	97	35	2e-06	15	55.47
CB10199	1096	RRES_SQS_BRASS_1002	242246627	578	544	6810	6844	97	35	2e-06	16	55.47
CB10199	1096	RRES_SQS_BRASS_1002	242246630	544	578	87819	87853	97	35	2e-06	17	55.47
CB10199	1096	RRES_SQS_BRASS_1002	242246631	544	578	108558	108592	97	35	2e-06	18	55.47
CB10199	1096	RRES_SQS_BRASS_1002	242246639	544	578	56957	56991	97	35	2e-06	19	55.47
CB10199	1096	RRES_SQS_BRASS_1002	242246639	544	578	100667	100701	97	35	2e-06	20	55.47
CB10208	1100	RRES_SQS_BRASS_1002	199580272	292	239	119822	119875	98	54	1.7e-15	3	85.59
CB10208	1100	RRES_SQS_BRASS_1002	213510654	239	292	153083	153136	98	54	1.7e-15	4	85.59
CB10208	1100	RRES_SQS_BRASS_1002	199580272	46	1	120070	120115	100	46	3.6e-12	5	74.49
CB10208	1100	RRES_SQS_BRASS_1002	213510654	1	46	152843	152888	100	46	3.6e-12	6	74.49
CB10213	1295	RRES_SQS_BRASS_1003	199579970	140	320	63778	63958	96	181	2.5e-70	1	267.86
CB10236	1299	RRES_SQS_BRASS_1003	185177376	272	1	14120	14391	99	272	2.7e-119	1	429.53
CB10236	1299	RRES_SQS_BRASS_1003	184185690	1	272	26428	26699	99	272	2.7e-119	2	429.53
CB10241	1300	RRES_SQS_BRASS_1003	227269955	427	303	80067	80191	97	125	3.2e-47	5	190.2
CB10241	1300	RRES_SQS_BRASS_1003	227269955	204	145	60204	60263	98	60	4e-18	12	93.51
CB10262	1307	RRES_SQS_BRASS_1003	110797009	275	208	66169	66236	98	68	7.1e-22	1	106.19
CB10262	1307	RRES_SQS_BRASS_1003	110797009	271	202	66101	66170	95	70	6.4e-21	2	103.02
CB10262	1307	RRES_SQS_BRASS_1003	110797009	296	235	66107	66168	96	62	4.7e-18	3	93.51
CB10262	1307	RRES_SQS_BRASS_1003	110797009	296	239	66179	66236	98	58	4.2e-17	4	90.34
CB10262	1307	RRES_SQS_BRASS_1003	110797009	201	147	66570	66624	98	55	1.1e-15	5	85.59
CB10262	1307	RRES_SQS_BRASS_1003	110797009	244	204	66169	66209	97	41	5.5e-09	6	63.4
CB10262	1307	RRES_SQS_BRASS_1003	110797009	239	202	66063	66100	97	38	1.5e-07	7	58.64
CB10262	1307	RRES_SQS_BRASS_1003	110797009	270	235	66063	66098	97	36	1e-06	8	55.47
CB10262	1307	RRES_SQS_BRASS_1003	110797009	296	266	66068	66098	100	31	3.6e-05	9	50.72
CB10268	1107	RRES_SQS_BRASS_1002	202070635	371	4	124473	124840	97	368	1.7e-156	1	553.15
CB10277	1108	RRES_SQS_BRASS_1002	223950782	164	230	29885	29951	95	67	7.2e-20	1	98.27
CB10281	1110	RRES_SQS_BRASS_1002	227269958	437	399	19935	19973	97	39	4.3e-08	3	60.23
CB10284	1313	RRES_SQS_BRASS_1003	199580286	151	1	1411	1561	96	151	1.2e-57	1	225.06
CB10284	1313	RRES_SQS_BRASS_1003	199580286	365	285	1200	1280	97	81	4e-27	2	123.63
CB10284	1313	RRES_SQS_BRASS_1003	199580286	272	198	1292	1366	96	75	2.9e-24	3	114.12
CB10284	1313	RRES_SQS_BRASS_1003	110797114	541	485	4621	4677	96	57	3.7e-16	13	87.17
CB10288	1111	RRES_SQS_BRASS_1002	224177600	147	260	93885	93998	95	114	3.7e-40	1	166.42
CB10300	1317	RRES_SQS_BRASS_1003	255983237	594	521	132642	132715	95	74	8.7e-23	6	109.36
CB10300	1317	RRES_SQS_BRASS_1003	110797293	524	594	6472	6542	97	71	2.6e-22	8	107.78
CB10300	1317	RRES_SQS_BRASS_1003	184185709	524	594	46750	46820	97	71	2.6e-22	9	107.78
CB10300	1317	RRES_SQS_BRASS_1003	202070616	594	524	73859	73929	95	71	2.3e-21	14	104.61
CB10300	1317	RRES_SQS_BRASS_1003	202070616	594	524	79412	79482	95	71	2.3e-21	15	104.61
CB10300	1317	RRES_SQS_BRASS_1003	199579871	594	524	31988	32058	95	71	2.3e-21	16	104.61
CB10300	1317	RRES_SQS_BRASS_1003	110743974	524	594	82012	82082	95	71	2.3e-21	17	104.61
CB10300	1317	RRES_SQS_BRASS_1003	199580151	524	594	11660	11730	95	71	2.3e-21	18	104.61
CB10300	1317	RRES_SQS_BRASS_1003	110797293	524	594	11992	12062	95	71	2.3e-21	19	104.61
CB10300	1317	RRES_SQS_BRASS_1003	199580318	524	594	29578	29648	95	71	2.3e-21	20	104.61
CB10320	1120	RRES_SQS_BRASS_1002	199580328	167	220	88090	88143	98	54	2.3e-15	1	84
CB10326	1320	RRES_SQS_BRASS_1003	202070585	263	381	83305	83423	96	119	1.6e-43	3	177.52
CB10326	1320	RRES_SQS_BRASS_1003	255983241	381	264	85096	85213	96	118	4.9e-43	4	175.93
CB10326	1320	RRES_SQS_BRASS_1003	202070585	185	228	83234	83277	95	44	1.2e-09	6	64.98
CB10326	1320	RRES_SQS_BRASS_1003	255983241	228	185	85242	85285	95	44	1.2e-09	7	64.98
CB10329	1321	RRES_SQS_BRASS_1003	225581375	1532	1755	61722	61945	99	224	9e-96	2	353.45
CB10329	1321	RRES_SQS_BRASS_1003	199580332	857	1008	110617	110768	95	152	1.1e-55	5	220.31
CB10348	1325	RRES_SQS_BRASS_1003	215414361	697	624	57055	57128	97	74	1.3e-24	1	115.7
CB10348	1325	RRES_SQS_BRASS_1003	215414363	624	697	119304	119377	97	74	1.3e-24	2	115.7
CB10348	1325	RRES_SQS_BRASS_1003	215414365	624	697	117706	117779	97	74	1.3e-24	3	115.7
CB10348	1325	RRES_SQS_BRASS_1003	242246606	697	624	104868	104941	97	74	1.3e-24	4	115.7
CB10348	1325	RRES_SQS_BRASS_1003	242246608	624	697	101705	101778	97	74	1.3e-24	5	115.7
CB10348	1325	RRES_SQS_BRASS_1003	242246609	624	697	90870	90943	97	74	1.3e-24	6	115.7
CB10348	1325	RRES_SQS_BRASS_1003	242246615	624	697	93643	93716	97	74	1.3e-24	7	115.7
CB10348	1325	RRES_SQS_BRASS_1003	242246622	697	624	1411	1484	97	74	1.3e-24	8	115.7
CB10348	1325	RRES_SQS_BRASS_1003	242246625	697	624	123009	123082	97	74	1.3e-24	9	115.7
CB10348	1325	RRES_SQS_BRASS_1003	242246627	697	624	6850	6923	97	74	1.3e-24	10	115.7
CB10348	1325	RRES_SQS_BRASS_1003	242246630	624	697	87740	87813	97	74	1.3e-24	11	115.7
CB10348	1325	RRES_SQS_BRASS_1003	242246631	624	697	108479	108552	97	74	1.3e-24	12	115.7
CB10348	1325	RRES_SQS_BRASS_1003	242246639	624	697	100588	100661	97	74	1.3e-24	13	115.7
CB10348	1325	RRES_SQS_BRASS_1003	242246640	697	624	77946	78019	97	74	1.3e-24	14	115.7
CB10348	1325	RRES_SQS_BRASS_1003	242246641	624	697	115801	115874	97	74	1.3e-24	15	115.7
CB10348	1325	RRES_SQS_BRASS_1003	242246642	624	697	109895	109968	97	74	1.3e-24	16	115.7
CB10348	1325	RRES_SQS_BRASS_1003	242246645	697	624	114833	114906	97	74	1.3e-24	17	115.7
CB10348	1325	RRES_SQS_BRASS_1003	242246646	624	697	94744	94817	97	74	1.3e-24	18	115.7
CB10348	1325	RRES_SQS_BRASS_1003	242246647	624	697	15979	16052	97	74	1.3e-24	19	115.7
CB10348	1325	RRES_SQS_BRASS_1003	242246651	624	697	103749	103822	97	74	1.3e-24	20	115.7
CB10357	1330	RRES_SQS_BRASS_1003	199580079	1173	1537	53579	53943	100	365	5.5e-164	1	580.1
CB10357	1330	RRES_SQS_BRASS_1003	184185722	1173	1537	71864	72228	100	365	5.5e-164	2	580.1
CB10357	1330	RRES_SQS_BRASS_1003	208004150	1537	1173	116861	117225	100	365	5.5e-164	3	580.1
CB10357	1330	RRES_SQS_BRASS_1003	199580079	1600	1718	54005	54123	97	119	9.5e-44	4	180.69
CB10357	1330	RRES_SQS_BRASS_1003	184185722	1600	1718	72290	72408	97	119	9.5e-44	5	180.69
CB10357	1330	RRES_SQS_BRASS_1003	208004150	1718	1600	116681	116799	97	119	9.5e-44	6	180.69
CB10357	1330	RRES_SQS_BRASS_1003	37694873	986	1098	46022	46134	95	113	5.6e-39	7	164.84
CB10357	1330	RRES_SQS_BRASS_1003	199580309	1098	986	56853	56965	95	113	5.6e-39	8	164.84
CB10357	1330	RRES_SQS_BRASS_1003	199579884	986	1098	6764	6876	95	113	5.6e-39	9	164.84
CB10357	1330	RRES_SQS_BRASS_1003	211639303	1098	986	52293	52405	95	113	5.6e-39	10	164.84
CB10372	1333	RRES_SQS_BRASS_1003	202070611	1001	734	75831	76098	98	268	4.7e-115	1	416.85
CB10372	1333	RRES_SQS_BRASS_1003	202070604	1001	734	13601	13868	98	268	4.7e-115	2	416.85
CB10372	1333	RRES_SQS_BRASS_1003	202070611	675	471	76148	76352	95	205	2.9e-79	3	297.97
CB10372	1333	RRES_SQS_BRASS_1003	202070604	675	471	13918	14122	95	205	2.9e-79	4	297.97
CB10372	1333	RRES_SQS_BRASS_1003	112807279	411	357	220137	220191	98	55	2.5e-15	12	85.59
CB10372	1333	RRES_SQS_BRASS_1003	199580063	411	357	99124	99178	98	55	2.5e-15	13	85.59
CB10372	1333	RRES_SQS_BRASS_1003	199580064	411	357	147376	147430	98	55	2.5e-15	14	85.59
CB10372	1333	RRES_SQS_BRASS_1003	112807279	142	105	220312	220349	100	38	3.5e-08	19	61.81
CB10372	1333	RRES_SQS_BRASS_1003	199580063	142	105	99299	99336	100	38	3.5e-08	20	61.81
CB10374	1334	RRES_SQS_BRASS_1003	199580000	1	167	60680	60846	95	167	3.1e-63	1	244.08
CB10374	1334	RRES_SQS_BRASS_1003	199580074	1	167	5009	5175	95	167	3.1e-63	2	244.08
CB10388	1343	RRES_SQS_BRASS_1003	199580051	350	2	104007	104355	96	349	1.6e-148	1	526.21
CB10402	1347	RRES_SQS_BRASS_1003	199580184	1080	1134	131630	131684	100	55	4.4e-16	6	88.76
CB10423	1352	RRES_SQS_BRASS_1003	199580191	71	505	53586	54020	99	435	1.5e-195	1	683.12
CB10425	1353	RRES_SQS_BRASS_1003	110744022	181	6	73230	73405	95	176	6.1e-67	1	255.18
CB10429	1355	RRES_SQS_BRASS_1003	199580241	218	284	57631	57697	95	67	1.3e-19	3	98.27
CB10429	1355	RRES_SQS_BRASS_1003	199580041	276	237	126345	126384	97	40	1.2e-08	6	61.81
CB10429	1355	RRES_SQS_BRASS_1003	199580057	351	390	12526	12565	97	40	1.2e-08	7	61.81
CB10429	1355	RRES_SQS_BRASS_1003	199580057	77	117	12289	12329	95	41	3.7e-08	8	60.23
CB10435	1360	RRES_SQS_BRASS_1003	202070605	773	726	44940	44987	95	48	3.9e-11	6	71.32
CB10435	1360	RRES_SQS_BRASS_1003	202070605	656	622	45053	45087	97	35	7e-06	8	53.89
CB10449	1364	RRES_SQS_BRASS_1003	239703814	6	303	21468	21765	95	298	2e-119	1	429.53
CB10449	1364	RRES_SQS_BRASS_1003	239703814	302	352	21794	21844	98	51	5.7e-14	3	79.25
CB10467	1369	RRES_SQS_BRASS_1003	199580282	307	244	53636	53699	98	64	9.9e-20	3	99.85
CB10467	1369	RRES_SQS_BRASS_1003	199580282	377	315	53567	53629	98	63	3e-19	4	98.27
CB10474	1370	RRES_SQS_BRASS_1003	199580110	58	1	55016	55073	96	58	2.3e-16	3	87.17
CB10475	1371	RRES_SQS_BRASS_1003	199579958	5	54	47273	47322	100	50	2e-14	3	80.83
CB10476	1372	RRES_SQS_BRASS_1003	82654458	374	450	53781	53857	98	77	9.8e-27	2	122.04
CB10476	1372	RRES_SQS_BRASS_1003	199580318	374	450	136541	136617	98	77	9.8e-27	3	122.04
CB10476	1372	RRES_SQS_BRASS_1003	82654458	201	274	53590	53663	98	74	7.9e-25	4	115.7
CB10476	1372	RRES_SQS_BRASS_1003	82654461	274	201	42393	42466	98	74	7.9e-25	5	115.7
CB10476	1372	RRES_SQS_BRASS_1003	199580318	201	274	136350	136423	98	74	7.9e-25	6	115.7
CB10476	1372	RRES_SQS_BRASS_1003	82654458	143	213	53502	53572	100	71	2.4e-24	7	114.12
CB10476	1372	RRES_SQS_BRASS_1003	199580318	143	213	136262	136332	100	71	2.4e-24	8	114.12
CB10476	1372	RRES_SQS_BRASS_1003	82654461	77	14	42617	42680	96	64	4.2e-19	9	96.68
CB10476	1372	RRES_SQS_BRASS_1003	199580318	14	77	136136	136199	96	64	4.2e-19	10	96.68
CB10476	1372	RRES_SQS_BRASS_1003	82654458	14	60	53375	53421	97	47	6e-12	14	72.91
CB10482	1374	RRES_SQS_BRASS_1003	199580319	341	249	70476	70568	96	93	5.2e-32	1	139.48
CB10482	1374	RRES_SQS_BRASS_1003	110797252	306	244	85506	85568	96	63	1.2e-18	12	95.1
CB10485	1377	RRES_SQS_BRASS_1003	222446252	298	363	116931	116996	95	66	1.2e-18	6	96.68
CB10508	1380	RRES_SQS_BRASS_1003	242246610	56	139	58372	58455	97	84	1.2e-28	2	128.38
CB10508	1380	RRES_SQS_BRASS_1003	242246610	1	61	58316	58376	98	61	1.2e-18	3	95.1
CB10508	1380	RRES_SQS_BRASS_1003	242246610	172	211	58494	58533	97	40	1.3e-08	4	61.81
CB10509	1381	RRES_SQS_BRASS_1003	199579910	166	322	6860	7016	96	157	1.2e-59	1	231.4
CB10509	1381	RRES_SQS_BRASS_1003	199579910	1	59	6692	6750	96	59	1e-16	3	88.76
CB10511	1382	RRES_SQS_BRASS_1003	199580047	844	922	18068	18146	98	79	7e-27	1	123.63
CB10514	1383	RRES_SQS_BRASS_1003	255983241	431	490	63550	63609	98	60	4.2e-18	6	93.51
CB10514	1383	RRES_SQS_BRASS_1003	255983241	490	434	57207	57263	98	57	1.1e-16	7	88.76
CB10517	1384	RRES_SQS_BRASS_1003	199580125	432	272	54493	54653	99	161	3.3e-66	3	253.59
CB10517	1384	RRES_SQS_BRASS_1003	199579870	432	294	60090	60228	99	139	1e-55	4	218.73
CB10517	1384	RRES_SQS_BRASS_1003	199579870	589	460	59939	60068	98	130	6.1e-51	5	202.88
CB10517	1384	RRES_SQS_BRASS_1003	199580125	589	460	54342	54471	98	130	6.1e-51	6	202.88
CB10543	1394	RRES_SQS_BRASS_1003	110797297	197	1	30690	30886	99	197	3.6e-83	1	310.65
CB10543	1394	RRES_SQS_BRASS_1003	110796998	670	494	33933	34109	99	177	1.3e-73	2	278.95
CB10543	1394	RRES_SQS_BRASS_1003	242246637	197	34	13628	13791	98	164	1.6e-65	3	252.01
CB10543	1394	RRES_SQS_BRASS_1003	110796998	497	339	34123	34281	95	159	2.6e-59	4	231.4
CB10543	1394	RRES_SQS_BRASS_1003	242246637	38	1	18420	18457	100	38	2.9e-08	8	61.81
CB10543	1394	RRES_SQS_BRASS_1003	242246637	339	302	13561	13598	97	38	2.6e-07	9	58.64
CB10545	1162	RRES_SQS_BRASS_1002	199580328	262	1	17555	17816	99	262	1.3e-114	1	413.68
CB10545	1162	RRES_SQS_BRASS_1002	199580026	262	1	115219	115480	99	262	1.3e-114	2	413.68
CB10571	1403	RRES_SQS_BRASS_1003	239500637	446	486	88505	88545	95	41	4.3e-08	3	60.23
CB10573	1404	RRES_SQS_BRASS_1003	215414362	374	170	59527	59731	95	205	1.6e-79	3	297.97
CB10573	1404	RRES_SQS_BRASS_1003	215414361	604	427	56951	57128	99	178	9.7e-75	4	282.12
CB10573	1404	RRES_SQS_BRASS_1003	215414363	427	604	119304	119481	99	178	9.7e-75	5	282.12
CB10573	1404	RRES_SQS_BRASS_1003	215414365	427	604	117706	117883	99	178	9.7e-75	6	282.12
CB10573	1404	RRES_SQS_BRASS_1003	242246606	604	427	104764	104941	99	178	9.7e-75	7	282.12
CB10573	1404	RRES_SQS_BRASS_1003	242246622	604	427	1307	1484	99	178	9.7e-75	8	282.12
CB10573	1404	RRES_SQS_BRASS_1003	242246625	604	427	122905	123082	99	178	9.7e-75	9	282.12
CB10573	1404	RRES_SQS_BRASS_1003	242246627	604	427	6746	6923	99	178	9.7e-75	10	282.12
CB10573	1404	RRES_SQS_BRASS_1003	242246630	427	604	87740	87917	99	178	9.7e-75	11	282.12
CB10573	1404	RRES_SQS_BRASS_1003	242246631	427	604	108479	108656	99	178	9.7e-75	12	282.12
CB10573	1404	RRES_SQS_BRASS_1003	242246639	427	604	100588	100765	99	178	9.7e-75	13	282.12
CB10573	1404	RRES_SQS_BRASS_1003	242246640	604	427	77842	78019	99	178	9.7e-75	14	282.12
CB10573	1404	RRES_SQS_BRASS_1003	242246642	427	604	109895	110072	99	178	9.7e-75	15	282.12
CB10573	1404	RRES_SQS_BRASS_1003	242246646	427	604	94744	94921	99	178	9.7e-75	16	282.12
CB10573	1404	RRES_SQS_BRASS_1003	242246651	427	604	103749	103926	99	178	9.7e-75	17	282.12
CB10573	1404	RRES_SQS_BRASS_1003	242246660	427	604	88025	88202	99	178	9.7e-75	18	282.12
CB10573	1404	RRES_SQS_BRASS_1003	242246662	427	604	43808	43985	99	178	9.7e-75	19	282.12
CB10573	1404	RRES_SQS_BRASS_1003	242246664	427	604	59334	59511	99	178	9.7e-75	20	282.12
CB10574	1405	RRES_SQS_BRASS_1003	215414361	645	580	57063	57128	98	66	8e-21	1	103.02
CB10574	1405	RRES_SQS_BRASS_1003	215414363	580	645	119304	119369	98	66	8e-21	2	103.02
CB10574	1405	RRES_SQS_BRASS_1003	215414365	580	645	117706	117771	98	66	8e-21	3	103.02
CB10574	1405	RRES_SQS_BRASS_1003	242246606	645	580	104876	104941	98	66	8e-21	4	103.02
CB10574	1405	RRES_SQS_BRASS_1003	242246608	580	645	101705	101770	98	66	8e-21	5	103.02
CB10574	1405	RRES_SQS_BRASS_1003	242246609	580	645	90870	90935	98	66	8e-21	6	103.02
CB10574	1405	RRES_SQS_BRASS_1003	242246615	580	645	93643	93708	98	66	8e-21	7	103.02
CB10574	1405	RRES_SQS_BRASS_1003	242246622	645	580	1419	1484	98	66	8e-21	8	103.02
CB10574	1405	RRES_SQS_BRASS_1003	242246625	645	580	123017	123082	98	66	8e-21	9	103.02
CB10574	1405	RRES_SQS_BRASS_1003	242246627	645	580	6858	6923	98	66	8e-21	10	103.02
CB10574	1405	RRES_SQS_BRASS_1003	242246630	580	645	87740	87805	98	66	8e-21	11	103.02
CB10574	1405	RRES_SQS_BRASS_1003	242246631	580	645	108479	108544	98	66	8e-21	12	103.02
CB10574	1405	RRES_SQS_BRASS_1003	242246639	580	645	100588	100653	98	66	8e-21	13	103.02
CB10574	1405	RRES_SQS_BRASS_1003	242246640	645	580	77954	78019	98	66	8e-21	14	103.02
CB10574	1405	RRES_SQS_BRASS_1003	242246641	580	645	115801	115866	98	66	8e-21	15	103.02
CB10574	1405	RRES_SQS_BRASS_1003	242246642	580	645	109895	109960	98	66	8e-21	16	103.02
CB10574	1405	RRES_SQS_BRASS_1003	242246645	645	580	114841	114906	98	66	8e-21	17	103.02
CB10574	1405	RRES_SQS_BRASS_1003	242246646	580	645	94744	94809	98	66	8e-21	18	103.02
CB10574	1405	RRES_SQS_BRASS_1003	242246647	580	645	15979	16044	98	66	8e-21	19	103.02
CB10574	1405	RRES_SQS_BRASS_1003	242246651	580	645	103749	103814	98	66	8e-21	20	103.02
CB10575	1406	RRES_SQS_BRASS_1003	215414361	670	561	57019	57128	100	110	9e-43	1	175.93
CB10575	1406	RRES_SQS_BRASS_1003	215414363	561	670	119304	119413	100	110	9e-43	2	175.93
CB10575	1406	RRES_SQS_BRASS_1003	215414365	561	670	117706	117815	100	110	9e-43	3	175.93
CB10575	1406	RRES_SQS_BRASS_1003	242246606	670	561	104832	104941	100	110	9e-43	4	175.93
CB10575	1406	RRES_SQS_BRASS_1003	242246622	670	561	1375	1484	100	110	9e-43	5	175.93
CB10575	1406	RRES_SQS_BRASS_1003	242246625	670	561	122973	123082	100	110	9e-43	6	175.93
[truncated: 867 more rows]

## Sheet: A01-A05
		Ath_gene	Ath_chromosome	target_start	target_end	BAC_gi	BAC_Name	target_start	target_end				Ath_gene	Ath_chromosome	target_start	target_end	BAC_gi	BAC_Name	target_start	target_end				Ath_gene	Ath_chromosome	target_start	target_end	BAC_gi	BAC_Name	target_start	target_end				Ath_gene	Ath_chromosome	target_start	target_end	BAC_gi	BAC_Name	target_start	target_end				Ath_gene	Ath_chromosome	target_start	target_end
[truncated: 386 more rows]
[truncated: 4 more columns]

[truncated: 4 more sheets: A06-A10, C01-C05, C06-C09, skeleton_maps_with_representati]
