# Supplementary material for: Integration of linkage maps for the Amphidiploid Brassica napus and comparative mapping with Arabidopsis and Brassica rapa
Source: BMC Genomics. 2011 Feb 9;12:101. doi: 10.1186/1471-2164-12-101 (PMC3042011; doi:10.1186/1471-2164-12-101)
Supplement: Additional file 5 — Integrated skeleton maps of representative markers generated by JoinMap 4.0 Round 1 and Round 2 under the algorithm of regression. The number of excluded representative markers from the map integration in these two rounds is reported. Spearman's rank correlation coefficients (r) between the two integrated maps (map1 and map2) and the three population-specific maps (BnaSNDH, BnaSGDH and BnaDYDH) are also shown. [file 1471-2164-12-101-S5.XLS]

## Sheet: Intro
Additional File 5. Integrated skeleton maps of representative markers generated by JoinMap 4.0 Round 1 and Round 2 under the algorithm of regression.
The number of excluded representative markers from the map integration in these two rounds is reported. Spearman's rank correlation coefficients (r) between
the two integrated maps (map1 and map2) and the three population-specific maps (BnaSNDH, BnaSGDH and BnaDYDH) are also shown.
Alternative_maps_JoinMap_R1R2			two integrated maps generated in the first round and second round in JoinMap 4.0
correlation_R1R1			Spearman's rank correlation between the two integrated maps and the three population-specific maps

## Sheet: Alternative_maps_JoinMap_R1R2
A01_map1		A01_map2			C01_map1		C01_map2			A02_map1		A02_map2			C02_map1		C02_map2			A03_map1		A03_map3			C03_map1		C03_map2			A04_map1		A04_map2			C04_map1		C04_map2			A05_map1		A05_map2			C05_map1		C05_map2
CB10081	0	CB10081	0		Y15	0	Y15	0		SR12095	0	SR12095	0		Fad8	0	Fad8	0		sR1229	0	sN2566	0		T02E59.C03.3	0	T02E59.C03.3	0		IA10	0	IA10	0		MR155	0	MR155	0		ES3665	0	ES3665	0		M16	0	E2M2	0
sR6212	7.124	sR6212	7.184		sN11641	5.826	sN11641	5.864		R12095IA	2.596	R12095IA	2.581		12095IB	1.995	12095IB	1.995		sN12159	8.177	sR1229	1.724		A16	13.748	A16	13.748		sR9410	9.238	sR9410	9.08		OL11D12	0.042	OL11D12	0.136		PN13	3.63	PN13	3.631		A16	1.337	IGF1017E	2.049
M16	7.316	M16	7.217		PW157	8.399	PW157	8.37		SR94102	12.506	PO147	11.662		A01	3.287	A01	3.287		RA3D02B	10.704	sN12159	8.92		BRAS102	15.695	BRAS102	15.695		CB10448	12.047	PW122	11.743		S2NO065	3.033	S2NO065	3.131		PN174	7.433	PN174	7.434		P03	6.965	T02E46	9.898
sN11641	8.07	sN11641	7.968		sC05	9.488	sC05	9.568		PO147	13.874	SR94102	12.551		T02E46	11.552	T02E46	11.552		sN11727	10.84	RA3D02B	11.35		MKD152	18.196	MKD152	18.196		PW205	12.153	CB10448	12.196		sS1852	6.621	sS1852	6.48		sR1243	10.313	sR1243	9.562		sN7410	17.496	PN113.C05.2	13.029
A2NG12B	8.358	A2NG12B	8.283		CB10429	12.172	CB10429	12.28		sCMR144	16.391	sCMR144	14.813		L08	24.644	L08	24.644		sN3843	10.926	sN11727	11.478		RGA4	22.467	RGA4	22.467		PW122	12.823	PW205	12.549		P08	8.519	P08	8.623		sN4030	12.854	sN4030	12.119		sN11661	19.258	ES1847	13.173
sC081	10.577	sC081	10.689		PN186	12.58	PN186	12.487		sN1925	17.016	sN1925	15.172		A40E45	26.639	A40E45	26.639		sR12252	12.705	sN3843	11.539		BN40C1	32.685	sR1210	31.272		sN12906	13.433	sN12906	13.499		sORE95	14.862	sORE95	14.544		V16	13.818	V16	14.88		OL10G09	24.445	PR85	13.433
sN11707	10.974	sN11707	10.844		SN11707	14.684	CB10081	13.001		sNRE85	17.18	sNRE85	15.467		sN3528I	31.626	sN3528I	31.645		sN12669	12.905	sR12252	13.252		sN2022	37.439	BN40C1	32.685		sCB02	14.554	sCB02	14.77		sNRE95	17.607	sNRE95	17.275		sNRD03	15.811	sNRD03	17.132		ES2060	28.832	PW172	13.433
ES5209	11.638	ES5209	11.688		sORE37	16.257	SN11707	14.679		E3M6	20.075	E3M6	20.094		N01	38.605	N01	38.605		sN11836	13.344	sN12669	13.439		sORB29B	37.664	sN2022	36.931		sR6274	15.278	sR6274	15.32		PN13.C04.2	20.07	sC493	20.038		sC372	18.592	sC372	17.867		E46M64	30.365	OL10B02	14.056
SNRE47	12.184	SNRE47	12.069		sR1235	19.495	sORE37	15.924		H09	20.998	H09	21.132		sR94102	39.958	sR94102	39.976		BRAS002	13.613	sN11836	13.923		ES4619.C03.2	37.958	sORB29B	37.103		PW205.A04.2	16.141	PW205.A04.2	16.329		sC493	20.426	PN13.C04.2	20.452		BRAS072	18.682	sR1132	18.818		sORE58	31.544	E2M4	19.46
sR1235	13.81	sR1235	13.792		sC081	20.68	sR1235	19.609		T02E35	22.805	T02E35	22.666		W11	41.607	W11	41.607		NI4H04	13.82	BRAS002	14.265		O15	38.567	ES4619.C03.2	37.902		SN2025	17.096	SN2025	17.255		At3_015	21.652	At3_015	21.774		sR1132	18.824	BRAS072	19.652		sC312	32.651	sN3521F	20.239
CB10097	14.114	CB10097	14.052		SNRE47	21.007	sC081	20.574		sR7409	24.168	sR7409	23.358		MR216	43.801	MR216	43.801		APS	14.256	NI4H04	14.347		PR116.C03.5	39.924	O15	38.567		T20808	17.272	T20808	17.414		IMS	23.935	sN3815.C04.2	23.897		SN2675	21.169	SN2675	22.126		CA42	34.986	sN12503	22.784
CA36	15.146	CA36	15.041		sN0248	21.779	SNRE47	21.07		sR0658	30.248	sS2372	26.593		NA14H11	44.814	NA14H11	44.814		sN8950F	14.705	APS	14.908		B15	40.512	PR116.C03.5	39.883		I06	17.728	I06	17.878		At2_007	23.958	sR120101	23.981		IF05	22.303	IF05	22.295		PN123	35.163	PN2	23.659
sCB50	15.64	sCB50	15.567		CB10587	22.131	sN0248	21.729		S02	33.677	sR0658	29.809		RA2F11	44.912	RA2F11	44.925		SN5108	14.898	sN8950F	15.245		PR116.C03.3	42.131	B15	40.511		SF05017	17.871	PGD	18.05		sN3815.C04.2	23.963	IMS	24.057		sR02136	22.784	sR02136	22.447		PN52	36.387	PN215	25.506
pW157	20.409	pW157	20.447		sR8270	22.446	CB10587	22.349		SN3761	33.989	S02	33.217		IC04	45.119	IC04	45.14		G03	16.188	SN5108	15.513		sC647	42.884	PR116.C03.3	42.203		PGD	17.9	SF05017	18.068		P09	24.532	At2_007	24.079		Delta9	26.17	Delta9	26.929		PN21	37.485	sN7530F	25.565
pW225	22.099	pW225	21.955		sN2176F	22.59	sR8270	22.425		SR2103	34.273	SN3761	33.661		JLP031	46.257	JLP031	46.257		T42294	17.077	G03	16.842		sNRE47	44.51	sC647	42.903		sN0242	18.237	sN0242	18.309		At2_018	25.419	P09	24.655		S2NX011	26.658	S2NX011	27.464		NGA	40.13	RA2A04	25.638
C02	22.291	C02	22.311		PW145	23.786	sN2176F	22.638		SR6293	35.416	SR2103	34.044		sCMR144	48.203	sCMR144	48.151		NI3H07	20.315	T42294	17.649		sN4404	45.186	sNRE47	44.533		sN4158	18.982	sN4158	19.152		NA12D09	28.958	At2_018	25.542		E2M2	28.685	sN3742	28.816		NA12E6A	41.772	sN10693.C05.2	28.2
sR9481	22.656	sR9481	22.606		sN12845	23.897	PW145	23.575		IC04	35.574	SR6293	35.107		PN102	49.104	PN102	49.136		IG12	20.341	NI3H07	20.75		sR02133	46.118	sN4404	45.154		sR0834	19.12	sR0834	19.254		sC074	30.181	sCMD2.2	25.561		sN3742	28.885	E2M2	29.35		PN52.C05.2	41.984	sN3845	28.596
sS2136.A01.2	25.181	sS2136.A01.2	25.21		PW145.C01.2	24.326	sN12845	23.902		sN12118	35.601	PR115	35.284		RGA46	51.04	RGA46	51.04		IGF9014c	21.013	IG12	20.805		sCB39	47.367	sc003	45.614		SR12610	19.239	SR12610	19.389		A09	33.442	NA12D09	29.085		PN194	29.469	PN194	29.47		sN11729	42.779	N96307	30.514
Ra2G09	25.788	Ra2G09	25.753		sC208	26.143	PW145.C01.2	24.354		PR115	35.715	IC04	35.299		OL13G05	52.634	OL13G05	52.594		PR36	21.87	IGF9014c	21.673		sN13007	48.18	sR02133	46.269		sN11750F	19.423	sN11750F	19.584		PW139.C04.2	33.596	sC074	30.133		sR0476	30.195	sR0476	30.188		sN0583	43.339	sNRD23	30.86
OL10D03	25.829	OL10D03	25.877		CB10369	26.707	sN3508F	26.007		PN180	35.871	sN12118	35.467		CB10026	53.002	CB10026	53.004		V09	22.689	PR36	22.313		A100E35	48.63	sCB39	47.387		sN12002	19.43	sN12002	19.59		SF10336	38.906	A09	33.569		CA12	30.804	CA12	30.819		BRAS089	43.571	sN9071	32.378
pW145.A01.2	26.628	pW145.A01.2	26.508		A4NF5	27.455	sC208	26.206		PN91	36.221	PN180	35.594		sC078	53.161	sC078	53.159		IC07.A03.2	23.147	V09	23.348		ES1153.C03.2	50.894	sN13007	48.143		sNRD71	19.456	sNRD71	19.608		OL10G08.C04.2	40.717	PW139.C04.2	33.841		PN99	31.906	sCB63	30.931		PW145	44.178	sN12788	36.238
MLOJ	28.147	sN9292	28.537		sR1377	27.798	CB10369	26.996		PW102	37.633	PN91	35.659		PO17.C02.2	53.559	PO17.C02.2	53.478		sR0435	24.487	IC07.A03.2	23.611		NA10C01	51.332	A100E35	48.622		sN3745	19.923	PW239	19.788		sN8093	40.978	SF10336	38.779		PW137	34.772	PN99	31.962		sC357	45.612	sN10693	36.948
sN9292	28.792	MLOJ	28.631		sC443	28.74	sC158	26.999		sN8470	38.984	C04	36.944		NA12H09	53.661	NA12H09	53.661		NA12C07	25.062	sR0435	24.933		sORH43.C03.2	51.338	ES1153.C03.2	50.965		PW239	20.009	sN3745	19.939		sC357	42.494	OL10G08.C04.2	40.632		BRAS063	36.166	PW137	34.827		sC611	46.437	CB10096	40.44
A4NF5	29.026	sN9066	29.374		sC316	29.454	A4NF5	27.633		O15	40.907	PW102	37.145		OL09A06	54.333	OL09A06	54.339		At3_003	26.282	NA12C07	25.744		I20	52.504	NA10C01	51.358		sN13034	20.244	sN13034	20.44		sN2831	42.505	sN8093	40.876		sR12808	36.621	BRAS063	36.34		CB10611	46.69	sN12804	41.367
sN9066	29.606	A4NF5	29.586		CB10099	29.459	sR1377	28.129		IG07	42.284	sR7166	37.57		sN0583	55.522	sN0583	55.232		RA3C04	27.691	At3_003	26.943		OL13C12	52.55	sORH43.C03.2	51.412		AP3	20.489	AP3	20.636		ScNP009	42.747	sC357	42.389		sORF73	37.48	sR12808	36.683		sCB52	48.695	sN3533	42.153
sN1940	29.946	sN1940	29.77		PN52	30.518	sC443	29.172		At5_003	42.373	sN8470	37.653		SN3514F	55.962	SN3514F	55.961		PW179	28.508	RA3C04	28.214		BRAS068	52.91	I20	52.503		SN0786	20.898	sN10969	20.671		sN11516	43.537	sN2831	42.424		Hs1Pro	38.257	sORF73	37.579		PW145.C05.2	49.539	sN11555	42.81
CB10099	30.407	CB10099	30.525		PO52	30.863	sC316	29.749		veo27	44.389	O15	40.568		IA04.C02.2	57.215	IA04.C02.2	57.228		SR0404	30.769	PW179	28.906		sN10717	54.097	OL13C12	52.555		sN10969	21.047	SN0786	21.048		D08	44.581	ScNP009	42.882		A40E46	39.485	Hs1Pro	38.656		PN216	49.704	A11	43.489
sN2566	30.751	sN2566	30.579		sCMR193	31.161	CB10099	29.804		sR95107	45.002	sC128	41.31		PW207	58.104	PW207	58.115		sR9448	31.544	SR0404	31.394		PN107	55.116	BRAS068	52.935		sORC05	21.78	sORC05	21.945		sORC5	46.523	sN11516	43.414		SN12353	42.557	A40E46	39.825		PO159.C05.2	50.158	sCMR231	43.651
sC099	31.527	sC099	31.622		sCMR25	31.332	CB10316	30.384		sN11731	46.445	IG07	41.965		PN105	58.285	NI2C12	58.457		SN0786.A03.2	31.899	sR9448	31.97		J12	55.365	sN10717.C03.2	53.005		Tpi	21.929	Tpi	22.079		N13	46.644	D08	44.73		E4M6	45.218	SN12353	42.687		sR1211	51.163	CB10037	44.876
sN12891	31.983	sR1377	31.965		MI330	31.383	PN52	30.806		sN12532	46.534	At5_003	42.075		NI2C12	58.666	PN105	58.553		sR0536	32.344	SN0786.A03.2	32.504		NI4C06	57.403	sN10717	54.25		IGF3365B	22.149	IGF3365B	22.298		ScN13	47.458	sORC5	46.454		sN4276	45.302	sN4276	45.295		PO159	51.623	PN148	45.394
es2659	34.524	sN12891	32.17		ES2659	31.784	PO52	31.006		sR9466	47.316	veo27	43.811		sN12153	61.448	sNRG86	58.893		sN8591	32.864	sR0536	32.941		PW115	58.639	PN107	55.131		CB10347	23.137	sN8115F	23.105		OL10D03	48.367	N13	46.785		PW139	45.908	E4M6	45.516		sN3482	52.224	sN9542	46.318
sR1464	35.267	es2659	34.569		sN12154.C01.2	32.068	sCMR25	31.476		PO85	47.996	sR95107	44.586		NI2D07	61.735	sN12153	61.48		MYJ243	32.911	sR0660	32.977		PN96	59.869	J12	55.356		PN44_PN151	23.928	CB10347	23.294		NA14E08	52.166	ScN13	47.603		sS2279	47.038	PW139	45.945		T22090	52.824	s037	46.556
sR0658	35.553	sR1464	35.122		sCB54	32.706	MI330	31.478		CA76	48.676	sN11731	45.654		PR4	62.204	NI2D07	61.743		MKD156	33.943	MYJ243	33.579		sCMR49	60.286	NI4C06	57.416		PN167	25.706	PN44_PN151	24.196		sN11578	53.018	OL10D03	48.508		sR11650	47.354	sS2279	47.049		sN12795	53.474	sN12873	47.906
pO52	36.649	sR0658	35.862		sNRE95	32.706	ES2659	31.801		CA117	48.676	sN12532	46.014		PW177	62.24	PR4	62.229		NA10E02	34.619	sN8591	33.596		sN2813	62.184	PW115	58.703		sN11516	28.424	PN167	25.921		PR54	53.165	NA14E08	51.844		sN8093	48.869	sR11650	47.412		PN97	54.077	sN12289	48.22
pN107	37.349	pO52	36.679		sR6993	33.195	sCMR193	32.482		sR6812	49.403	sR9466	46.921		ScP05	62.26	ScP05	62.253		sR1268	35.03	MKD156	34.613		NA10G06	64.033	PN96	59.939		FAD3	29.641	sN11516	28.744		sORC27	54.908	sN11578	52.753		M13	49.805	sN8093	48.88		NI4C11	54.265	SF13234	48.942
sN12790	37.64	pN107	37.371		sN1989	36.294	sN12154.C01.2	32.54		sR7372	49.412	PO85	47.505		PO85	62.31	PW177	62.278		PO29	35.818	NA10E02	35.289		sN11510R	64.166	sCMR49	60.34		IA09	30.307	FAD3	29.786		sN12626	55.408	PR54	52.843		RA1H02	50.709	M13	50.076		ES5209	54.946	NA10B08	49.073
pW105	38.89	sN12790	37.645		sN12790	36.357	sC241	32.573		sN0818F	50.385	CA117	48.198		sCB57	62.953	PO85	62.343		sN1113	36.009	sR1268	35.865		sN8126	65.153	sN2813	62.182		P05	30.998	IA09	30.531		sNRH11	55.984	sN12626	54.64		sCMD21	50.759	RA2E01	50.503		A07	55.251	sN10708	49.228
A2NE1	39.447	pW105	38.996		OL12F11	37.838	sCB54	33.212		PO3.A02.2	51.084	CA76	48.198		sC416	63.06	sCB57	62.997		PN154	36.434	PO29	36.583		SN8115F	65.508	NA10G06	63.999		sN0872	32.12	P05	31.141		sN0412	57.319	sORC27	55.068		sN12873	51.195	RA1H02	50.719		sN11578	55.522	PR54.C05.2	50.151
pW179	39.818	A2NE1	39.98		sN12154	37.895	sNRE95	33.212		sR2028	51.269	sR7372	48.896		sS2206	63.073	sC416	63.123		BRAS056	37.128	sN1113	36.793		sN12128	65.96	sN11510R	64.077		PW239.A04.2	32.17	sN0872	32.273		sN3685R	58.097	sNRH11	55.963		sN3274	52.201	sCMD21	50.774		SN3773	56.561	PW114	51.104
sN12176	40.056	pW179	39.985		sN7756	38.144	sR6993	33.276		NA12H09	51.3	sR6812	48.934		NA12B07	64.372	sS2206	63.13		sC154	37.132	PN154	37.306		sN2032	66.487	sR10877	64.827		PN66	39.586	PW239.A04.2	32.602		sN3815	60.883	sN0412	57.129		sN12911	52.316	sN12873	51.227		SR6367	57.149	NA12D10	51.251
sN1989	40.056	sN12176	40.162		sC277	38.467	BRAS041	34.885		sN11531	52.206	sN0818F	49.912		sN11717	64.754	NA12B07	64.363		CB10154	37.993	BRAS056	37.801		sN10831	66.519	sN8126	65.076		PW139	40.086	PN66	39.864		sN0464.C04.2	61.477	sN3685R	57.806		sN3824	52.422	sN3274	52.213		sN11586	57.504	SS2131	51.855
sC474	40.369	sN1989	40.162		SN9425	39.321	sR6202	36.021		K08	52.61	IC10	50.207		ScNP007	65.912	sN11717	64.745		BRAS010	38.239	sC154	37.908		PO172	66.578	SN8115F	65.492		T43968	40.331	PW139	40.168		sC078	61.963	sN3815	60.492		sN1088	52.422	sN12911	52.371		sC291	57.577	PR54	51.987
Ol12F11	42.156	sC474	40.476		O13	39.878	sN12790	36.44		PN181	52.753	PO3.A02.2	50.643		SF02030	66.432	ScNP007	65.904		W08	38.879	CB10154	38.834		sN11940	66.638	sN12128	65.847		O02	41.032	T43968	40.517		sN11525	62.314	sN0464.C04.2	61.35		sNRH21	52.504	sN1088	52.445		sN1945	57.833	SS2129	51.988
sN4641	43.266	Ol12F11	42.664		SRPS2	42.435	sN1989	36.831		PR4.A02.2	52.99	sR2028	50.822		E11	66.517	SF02030	66.487		sORA77	39.475	BRAS010	38.913		sCMD53	66.639	sC587	66.287		CA58	41.105	O02	41.158		F01	62.962	sC078	61.832		sN12153	52.504	sN3824	52.445		RA2F11	57.941	NA10D11	51.989
sS2288	43.429	sS2288	43.524		CB10277	42.708	sN12154	37.93		PR4	53.126	NA12H09	51.1		PR72	66.998	E11	66.508		sORE01	43.965	W08	39.555		sC367	66.646	sN2032	66.431		PW139.A04.2	41.324	PW139.A04.2	41.194		sN3755F	63.062	sR0357	62.166		PW115	52.526	sNRH21	52.509		CB10027	58.008	ES4619	52.185
sN12283	44.1	sN4641	43.594		RPS2	43.691	OL12F11	38.256		sN3672R	53.341	sN11531	51.892		sN11586	67.261	PR72	67.01		PN22.A03.2	44.392	sORA77	40.072		sN11667	66.72	sN10831	66.468		CB10196	42.836	CA58	41.279		sN11579	64.306	sN11525	62.175		NA10E02	52.847	sN12153	52.509		OXOR	58.238	SNRC18	52.527
sN12357	44.633	sN12283	44.195		sN13028	44.626	sC277	38.682		sN3916	53.351	PN181	52.216		sCMD19.1	68.457	sN11586	67.269		SN0786	44.731	PW188	40.778		NI2D07	66.721	PO172	66.479		SR12307	45.818	CB10196	42.952		NI4F08	64.457	sN3755F	62.961		sR12386	52.88	PW115	52.537		sCMD56	58.726	sN5973	52.705
sCB41	44.633	sN12357	44.772		PR36	44.777	sN7756	38.922		sR9532	54.822	K08	52.358		MD19	70.233	sCMD19.1	68.436		sC114	47.369	sORE01	44.696		sN3907	66.739	sCMD53	66.561		NA12E05	47.791	sR0584	44.626		PN180	64.66	F01	63.146		sCB95	53.245	sR12386	52.678		OL12F02	59.71	NA10A08	52.773
sN1958	45.245	sCB41	44.772		sN1958	48.589	SN9425	39.737		Cr2COPL	56.024	PR4.A02.2	52.47		J05	71.881	MD19	70.198		PN215	47.593	SN0786	45.427		sR0843	66.77	sC367	66.565		sN3572	49.407	SR12307	45.937		T02E36	64.904	NI4F08	64.098		PW115.A05.2	53.296	NA10E02	52.754		PN47	59.999	OL12F02	53.125
sR9642	45.575	sN1958	45.402		sNRE30.C01.2	51.019	O13	40.354		PW194	57.015	PR4	52.733		PO5	72.106	J05	71.867		NA10F06	47.668	PN22.A03.2	45.901		NI4G04	66.801	sN11940	66.585		OL11H02	49.471	NA12E05	47.723		sORG31	65.329	sN11579	64.147		sC574	53.558	sR6007	52.78		NA10A08	60.04	PN47	53.166
Na10B04	46.7	sR9642	45.867		Y15.C01.2	51.217	SRPS2	42.971		PN101	57.418	sN3672R	52.868		SF13112	72.416	PO5	72.116		sCMR12	48.894	sC114	48.11		sN11913	66.807	sN11667	66.652		sN6075R	49.491	sN3572	49.465		sN10326	65.934	PN180	64.466		At2_012	54.339	sCB95	53.252		sN5973	60.488	sCMD56	54.56
BRAS041	46.845	Na10B04	46.935		L02	51.439	CB10277	43.184		CB10416	59.234	sN3916	52.877		sS1717	74.833	SF13112	72.25		SN11722	48.931	NA10F06	48.386		ES2298	66.847	NI2D07	66.656		Hs1Pro	49.958	sN6075R	49.544		sN3619J	67.426	T02E36	64.891		ES4619	54.497	PW115.A05.2	53.31		NA10D11	60.814	OXOR	54.589
pR36	47.51	BRAS041	47.304		sNRE30	51.817	RPS2	44.091		PR72	59.66	sR9532	54.285		sN12525	75.589	sS1717	74.84		Fad7	49.457	PN215	48.465		sORC95	66.942	sN3907	66.675		sC335	50.043	OL11H02	49.56		CB10501	67.641	sORG31	65.208		Y05	55.744	sC574	53.588		SS2129	60.862	CB10027	55.027
BRAS078	47.814	pR36	47.697		ES4671	51.905	sN13028	44.921		sN9492	60.576	Cr2COPL	55.688		PO120	76.447	sN12525	75.574		sR7414	49.962	sCMR12	49.63		ES4619	66.946	sR0843	66.702		CB10335	50.27	sC335	49.976		SF15322	68.338	sN10326	65.555		sR9532	55.99	CA73	53.786		ES4619	61.022	RA2F11	55.189
BRAS084	47.816	BRAS078	48.272		sCB123	51.976	PR36	45.149		sN12525	60.927	PW194	56.432		sN11549F	78.166	PO120	76.458		sN11729	50.684	SN11722	49.639		PW146	66.954	sN11913	66.733		Y10	50.849	Hs1Pro	50.055		W15	70.331	sN3619J	67.142		sN3852	55.992	ES4619	54.494		SS2131	61.052	sN1945	55.363
sN12929	48.286	BRAS084	48.299		CB10206	52.079	CA138r	48.333		sN12766	60.927	PN101	56.953		D20	78.71	sN11840	77.135		I06	50.694	Fad7	50.15		SN8235	67.06	NI4G04	66.808		IF05	51.515	CB10335	50.262		NA14E11	71.593	CB10501	67.772		sN12217	57.014	At2_012	54.639		PR54	61.201	sN11586	55.6
C15	48.464	sN12929	48.454		MR148	52.11	sN1958	49.045		ES1732	61.26	CB10416	58.507		sN3676	80.107	sN11549F	78.173		sN12052	50.937	sR7414	50.834		ES1153	67.127	ES2298	66.814		SF13350	52.206	Y10	50.959		sORC07	71.894	SF15322	68.219		sN9756	58.538	sN3852	56		NA12D10	61.982	sC291	55.659
pO17	48.872	C15	48.943		sN1838	52.13	CB10626	50.329		ScJ14	62.137	sN1530	58.728		PW141	81.114	D20	78.688		sN1340F	51.314	I06	51.389		sC598	67.296	PW146	66.918		ID01	52.62	IF05	51.771		sN11672	71.9	W15	70.353		L11	59.135	Y05	56.032		PW114	62.045	SR6367	55.77
PO17.A01.2	49.194	pO17	49.031		NA12C08	52.154	sNRE30.C01.2	51.532		OL10A05	64.621	PR72	59.138		OL10H02	84.303	sN3676	80.114		CB10144	51.365	sN11729	51.498		SN1939R	67.619	sORC95	66.938		sN12624	53.773	SF13350	52.849		PO9	71.947	OL12B05	70.569		sN10693	66.248	sR9532	56.118		PR54.C05.2	63.266	SN3773	56.438
CB10167	49.206	PO17.A01.2	49.391		NA12H04	52.195	Y15.C01.2	51.707		sN3833R	65.716	sN9492	60.138		sN11913	84.467	PW141	81.12		ES2533	51.402	sN12052	51.685		sN10570	68.353	ES4619	66.955		M16	54.879	ID01	53.049		NA12B07	72.07	NA14E11	71.532		sC552	72.024	sN12217	56.499		sN10708	63.949	sN11578	57.65
Ol12B05	49.337	CB10167	49.404		sC258	52.229	L02	51.948		sORA82	68.321	sN12766	60.258		C18	86.168	OL10H02	84.279		PN102.A03.2	51.763	sN1340F	52.014		SN1939F	69.468	SN8235	66.994		OL10A05	61.062	sN12624	53.902		sORF50	72.1	sORC07	71.739		RA3H10	72.076	sN9756	58.603		NA10B08	64.099	A07	57.657
sC337	49.604	Ol12B05	49.464		sR0949	52.319	ES4671	52.282		CB10540	71.311	sN12525	60.258		sORB44	86.387	sN11913	85.014		ES1847	52.309	CB10144	52.06		sORB36	69.97	ES1153	67.123		SF09337	70.183	M16	54.983		sN11728	72.153	sN11672	71.761		sR6972	75.498	L11	59.437		SF13234	64.519	ES5209	58.188
IF08	50.364	sC337	49.798		PR36.C01.2	52.326	sNRE30	52.358		IB06.A02.2	72.751	ES1732	60.747		sC157	86.978	C18	86.14		sN8348	52.458	ES2533	52.175		NA12F12	70.099	sC598	67.175		sN13039	70.265	sC493	55.679		A100E84	72.215	PO9	71.808		CHIT25	76.284	sN10693	66.501		sN12873	65.236	NI4C11	58.825
sN3739	50.909	IF08	50.776		sN11657	52.346	sCB123	52.472		sR0612	73.733	IB01	61.592		sC126	87.821	sORB44	87.016		sN10715	53.378	PN102.A03.2	52.515		MI438	71.632	SN1939R	67.54		sCMD53	72.645	OL10A05	62.58		BRAS123	72.408	A40E46	71.831		sN12607	79.165	PN215	67.987		sN12289	65.454	PN97	59.05
sN2058	50.945	sN3739	50.993		PN53	52.447	sN1838	52.588		sR2250	74.725	ScJ14	61.694		sCMD38	88.325	sC157	87.42		H01	54.392	ES1847	53.073		sN1046F	73.244	sN3842	67.781				SF09337	70.721		MR148	72.414	sORF50	71.941		Fad2	79.972	sC552	71.903		sN9542	66.903	sN12795	59.588
pW203	51.076	sN2058	51.025		sC206	52.523	CB10206	52.599		PO120	74.977	OL10A05	64.125		PO119	89.423	sC126	88.182		NA10D03	54.682	sN8348	53.262		F20	75.574	sN10570	68.399				sCMD53	72.376		BRAS061	72.552	sN11728	71.993		sN12831A	80.494	RA3H10	72.413		s037	67.154	T22090	60.315
sN12674	51.42	pW203	51.156		PN173	52.536	MR148	52.628		E4M4	76.476	sN3833R	65.08		I20	90.43	sCMD38	88.657		PO12	54.836	sN10715	54.095		IGF0193a	77.232	SN1939F	69.352				sN13039	72.38		SF03304	72.642	NA12B07	72.024		s12831	82.877	sR6972	75.978		PN148	67.966	sN3482	60.889
sN2675	51.511	sN12674	51.482		sN11675	52.823	NA12C08	52.67		MI125	77.175	sORA82	67.822		sNRG42	90.792	PO119	89.808		Skd	56.504	H01	55.088		sN10453	77.235	sORB36	70.055				sCMR95	80.417		SF10130	72.642	T02E35	72.033		sR9477	83.818	CHIT25	76.836		CB10037	68.676	PO159	61.44
RGA43	51.61	sN2675	51.564		sS2279	53.045	sR0949	52.724		sN12670	78.172	CB10540	70.82		IGF0191b	92.285	I20	90.397		PR85	56.873	NA10D03	55.45		IG01	77.318	NA12F12	70.087							Ni3B07	72.642	A100E84	72.119		sN13032	85.17	sN12607	79.588		A11	69.098	sR1211	61.935
sN1838	52.151	RGA43	51.936		PN180	53.302	sC258	52.772		sNRE30	78.969	IB06.A02.2	72.248		RGA14	93.876	sNRG42	91.153		SS1867A	59.228	PO12	55.63		CA30	78.933	MI438	71.659							RGA4	72.909	MR148	72.309		CA67	86.558	sN12831A	80.373		sN11555	70.956	PO159.C05.2	62.884
sR13278	52.567	sN1838	52.216		A40E45	53.411	NA12H04	52.836		pW219	79.222	sR0612	73.098		MKD152	94.932	IGF0191b	92.25		sN8581	59.964	Skd	57.2		BRAS056	80.218	sN1046F	73.297							sN2171F	73.205	BRAS123	72.352		E4M4	87.376	Fad2	80.562		sN3533	71.082	PN216	63.347
sR1230	52.976	sR13278	52.643		PO3	53.435	PR36.C01.2	52.902		MKD152	79.745	sR2250	74.082		Cc1E46	95.364	RGA14	93.839		PW172	60.299	PR85	57.698		sR9454	80.691	F20	75.534							sN12782	73.411	BRAS061	72.484		sN3845	87.777	s12831	83.589		CB10096	72.022	PW145.C05.2	63.489
PR3	53.341	sR1230	53.072		sC189	53.529	sN11657	52.949		NA12E03	81.867	PO120	74.346		L11	95.727	MKD152	94.894		PW177	60.659	SS1867A	59.926		PR116	81.078	IGF0193a	77.197							CB10099	73.676	SF03304	72.529		PW172	88.383	sR9477	84.517		sN12804	72.078	sCB52	64.412
pW108	53.918	PR3	53.546		sN12788	54.227	PN53	52.967		OL10C10.A02.2	84.31	E4M4	75.964		pW205	96.944	Cc1E46	95.324		sN4866F	61.766	sN8581	60.74		N13	82.187	sN10453	77.371							A100E81	73.859	SF10130	72.529		ES2533	89.151	sN13032	85.318		sN10693	76.493	CB10611	66.199
sN11542	54.225	pW108	54.025		PW108	54.648	sC206	52.984		sC355	84.48	MI125	76.628		sNRE30	97.06	L11	95.688		PW148	62.211	PW172	60.99		PW188	82.633	IG01	77.76							At2_020	73.958	Ni3B07	72.529		ES1847	89.219	CA67	87.19		sN12788	77.165	sC611	66.658
Na12C06	54.553	sN11542	54.424		sN12917	55.363	PN173	53.029		PW191	84.684	sN12670	77.465		LFY3	98.098	pW205	96.903		PO79	62.657	PW177	61.407		PN3	83.472	IA05	78.8							APS	74.246	RGA4	72.813		RA2A04	91.303	sN3845	87.688		sN9071	81.138	sC357	67.298
A100E81	54.766	Na12C06	54.971		sC352	57.004	sN11675	53.27		sN11840	87.124	sNRE30	78.386		sN0319	98.316	sNRE30	96.985		A3NB7	63.05	sN4866F	62.525		PN215.C03.2	83.904	CA30	79.599							sN11567F	75.908	sN2171F	73.1		SR9555	92.287	E4M4	87.983		N96307	82.877	PW145	68.736
C552	54.918	A100E81	55.055		sN12929	57.121	sS2279	53.46		CB10355	87.124	pW219	78.702		OL09A03	100.526	LFY3	98.059		sR12020	63.143	PO87	62.975		PN148	84.148	BRAS056	80.236							T02E46.C04.2	76.818	sN12782	73.316		PN2	96.905	ES2533	88.834		sN10693.C05.2	85.205	BRAS089	68.892
pO29	55.022	C552	55.102		Y13	58.872	PN180	53.757		sNRC33	87.298	MKD152	79.208		NA12C03	102.892	sN0319	98.436		sR1009	63.731	PW148	62.977		IGF3165B	84.906	PR116	81.091							NA12D03	76.834	CB10099	73.443		G15	98.244	ES1847	89.029		sN3845	85.207	sN0583	69.425
BRAS026	55.047	pO29	55.171		CB10352	59.189	PO3	53.816		PO119	87.896	NA12E03	81.329		CB10543	107.147	OL09A03	100.485		sC423	64.022	PO79	63.4		NA12D03	85.437	sR9454	81.506							MR119	77.467	A100E81	73.853		IE05	98.904	PW172	89.248		RA2A04	87.752	sN11729	70.035
IGF2071E	55.831	BRAS026	55.493		PN102	59.283	A40E45	53.835		E2M6	90.076	OL10C10.A02.2	83.767				NA12C03	102.851		PN167.A03.2	64.292	A3NB7	63.751		BRAS065	85.546	N13	82.158							sN9874	78.274	At2_020	73.908		NI3B07	99.654	RA2A04	91.983		sN7530F	87.829	PN52.C05.2	70.32
sN12219	56.072	sN12219	56.261		BRAS043	62.351	sC189	53.864				sC355	83.793				CB10543	107.11		sCB51	64.549	sR12020	64.072		IE05	87.491	PW188	82.679							NA10B04	78.465	APS	74.03		sC487	100.517	SR9555	92.935		PN215	87.854	NA12E6A	70.514
sN2305	56.621	IGF2071E	56.268		sCB43	62.807	sN12788	54.647				PW191	84.183							sN2187	65.375	sR1009	64.439		sN12947	88.547	PN215.C03.2	84.023							sCMD21	79.726	sN11567F	75.844		PR85	101.708	PN113	94.266		PN2	89.618	NGA	72.278
sR12206	57.024	sN2305	57.017		NA10H06	62.901	PW108	55.186				CB10355	86.466							sN9644	65.526	sC423	64.761		sC596	89.089	PN3	84.137							CA58	80.893	NA12D03	76.694				PN2	96.667		sN12503	90.581	sC374	73.817
pN148	58.37	sR12206	57.044		sN11079	63.103	sN12917	55.752				sN11840	86.466							CB10057	65.549	PN167.A03.2	64.91		RA2E11	89.246	PN148	84.221							sN11657	81.211	T02E46.C04.2	76.775				NI3B07	98.59		E2M4	92.816	PN52	76.056
pW136	58.763	pN148	58.57		sC536	64.101	sNRE30.C01.3	56.375				sNRC33	86.639							T26N6	65.81	sCB51	65.287		ES2533	89.384	IGF3165B	84.875							sN4276	82.19	MR119	77.352				G15	98.897		sN3521F	93.05	PN21	76.687
G12	59.858	pW136	58.996		sC112	64.757	sN12929	57.095				PO119	87.221							sN1095	66.122	sN2187	66.105		PO12	89.558	BRAS065	85.489							sCB63	84.397	sN9874	78.197				sC487	99.385		OL10B02	98.521	PN123	77.75
A100E84	60.562	G12	60.298		sCMR17	66.285	sC352	57.5				E2M6	89.549							PN167	67.826	sN9644	66.231		sN8348	89.927	NA12D03	86.217							SN12353	85.596	NA10B04	78.356				IE05	99.757		PW172	99.743	CA42	78.037
SN3523R	60.769	A100E84	60.975		OL10F11	67.469	Y13	59.348												sN1257	68.267	CB10057	66.286		SN11722	90.329	IE05	87.968							sC636	86.621	sCMD21	79.639				PR85	100.457		ES1847	100.084	sC312	80.421
SN0983F	61.961	SN3523R	61.154		sN12219	68.989	PN102	59.747												SN12574	69.306	T26N6	66.517		SR6803	90.658	sN12947	88.821							PO147	86.911	sN11621	80.059							PN113.C05.2	100.23	sORE58	81.674
O13	62.52	SN0983F	62.35		sNRD28	70.239	CB10352	59.804												sN2315	70.126	sN1095	66.857		SLR1	90.712	sC596	89.221							sN7406	88.114	CA58	80.77							T02E46	102.665	E46M64	82.04
sN12088	62.789	O13	62.955		sN3922	72.153	BRAS043	62.911												PN120	72.045	PN167	68.588		E2M6	90.93	ES2533	89.661							SORF73	88.442	sN0740.C04.2	80.791							E2M2	110.29	ES2060	84.026
PO3	64.626	sN12088	62.994		sN0842	72.516	sCB43	63.228												sC427	72.063	sN1257	68.999		PW172	91.578	PO12	89.822							J04	89.266	sN11657	81.188							IGF1017E	111.447	PN23	84.588
sN9875	65.528	PO3	64.826		OL10A11	73.725	NA10H06	63.447												W05	72.276	SN12574	70.02		PR85	91.578	sN8348	90.087							CA12	90.506	sN4276	82.16									OL10G09	89.814
PO3.A01.2	66.904	sN9875	65.722		R10	74.237	sN11079	63.493												sR120101	72.482	sN2315	70.855		PN102.C03.2	91.992	RA2E11	90.136							BRAS063	91.512	sCB63	84.335									sN11661	94.573
sN10562	69.08	IA02	66.731		sR0686	75.476	sC536	64.516												sN9535F	73.9	PN120	72.779		sN4385	92.073	sN12052	90.365							K06	92.425	SN12353	85.249									sN7410	96.016
sN2087	69.234	PO3.A01.2	67.081		CB10357	76.539	sC112	65.21												sN13075	74.129	sC427	72.792		BRAS069	92.952	SN11722	90.369							NA10F06	92.427	sC636	86.505									Ol10B11	101.48
BRAS043	69.724	sN10562	69.227		sN12289	77.957	sCMR17	66.694												sR12175	75.014	W05	72.986		sN8581.C03.2	95.213	sN11587	90.411							sN3571R	94.487	PO147	86.837									P03	105.447
sN2321	71.237	sN2087	69.416		sN9875	77.97	OL10F11	68.015												sR6761	75.014	sR120101	73.26		sNRA85	95.744	SR6803	90.671							PR94	98.028	SORF73	88.106									A16	111.075
sCB43	71.457	BRAS043	70.148		PN13	81.912	sN12219	68.499												IB01	75.053	sN9535F	74.621		sC627	97.553	E2M6	90.927							sN8477	100.502	sN7406	88.166									M16	112.412
ELI3	72.346	sCB43	71.585		SR12355	92.214	sNRD28	70.703												sN5237	75.499	sN13075	74.863		sCB51	99.04	SLR1	91.096							T16	102.338	J04	89.003
sN11628	72.59	sN2321	71.753		NI4B10	92.734	sN3922	72.218												sR5220	75.499	sR6761	75.761		sN12574	102.106	sN4385	91.162							PN13	102.947	CA12	90.35
sR0436	74.543	sN11628	72.508				IC01.C01.2	72.252												sS1716	75.804	sR12175	75.761		Na12E05	102.76	PN102.C03.2	92.473							sC431	103.004	BRAS063	91.295
C552.A01.2	75.423	ELI3	72.789				sN0842	73.058												SN8841	77.777	IB01	75.817		sCB038	102.842	PR85	92.784							sN4385	105.883	K06	92.173
Na14D07	76.025	pW201	74.03				OL10A11	74.2												IA10.A03.2	77.846	sR5220	76.255		RA2F11	103.875	PW172	92.784							sCB72	108.051	NA10F06	92.442
B2NE1	76.322	sR0436	75.262				R10	74.708												PW133	78.357	sN5237	76.255		sN11624	105.263	BRAS069	92.899							A18	109.923	sN3571R	94.429
sN12216	77.599	C552.A01.2	75.523				sR0686	76.272												sN11943	78.489	sS1716	76.517		BRAS076	105.771	sNRA85	95.531							B07	111.044	PR94	97.935
R02	80.775	Na14D07	76.25				sN9875	76.938												OL11B05	79.199	SN8841	78.494		sR7482	107.417	sN8581.C03.2	95.883							BRAS072	114.207	sN8477	100.343
BRAS074	81.812	B2NE1	76.765				CB10357	77.103												ID05	79.204	IA10.A03.2	78.606		PN120	108.1	sC627	98.196									T16	102.102
JLP021	82.004	sN12216	77.973				sN12289	78.824												S2NX062	79.306	PW133	79.133		ES5147	108.845	sCB51	99.906									PN13	102.426
sR0246	83.218	R02	81.22				PN13	82.636												U01	80.781	sN11943	79.19		sR2223	108.861	sN10957	102.288									sC431	102.82
BRAS067	83.64	BRAS074	82.256				sN11910	85.575												At2_006	81.617	OL11B05	79.918		sN11819	110.025	sN12574	102.897									sN4385	105.712
es1847	84.263	JLP021	82.451				PR85	85.894												F01	82.258	ID05	79.962		sCB120	111.389	Na12E05	103.684									sCB72	107.647
sN3734	84.498	sORE94	83.231				SR12355	92.69												sC552.A03.2	83.633	S2NX062	80.018		sN11943	111.752	sCB038	103.774									A18	109.683
pO12.A01.2	85.507	sR0246	83.885				NI4B10	95.587												PN180	85.218	U01	81.493		SNRA56	111.804	BRAS076	105.684									B07	110.804
sNRB24	86.523	BRAS067	84.088																	sN3516F	87.067	At2_006	82.327		sCMD22	112.577	PW112	106.126									BRAS072	113.96
ES1230	87.835	es1847	84.678																	SR0253	87.969	F01	82.97		sC427	115.893	sN11624	106.281
sS1876	87.963	sN3734	84.928																	sN1915	88.602	sC552.A03.2	84.409		V16	117.615	RA2F11	107.007
pR85	88.407	pO12.A01.2	85.726																	PN22	88.843	PN180	85.9		sN0539	121.39	sR7482	108.706
pN13	90.987	sNRB24	87.141																	sCMR123	89.622	sN3516F	87.902		SS1716	121.863	PN120	109.268
NA14F11	100.702	ES1230	88.023																	PW194	90.385	SR0253	88.701		BN12A	123.144	ES5147	110.029
A40E46	102.146	sS1876	88.126																	sN9648	90.558	sN1915	89.308		sN1915	123.281	sR2223	110.033
A40E46	102.146	pR85	88.666																	sN3760	90.602	PN22	89.33		BRAS075	125.098	SNRA56	111.65
		pN13	90.258																	MR123	90.684	sCMR123	90.288		sC259	125.106	sN11819	111.75
		NA14F11	101.147																	NA14E02	90.865	sR6422	90.898		SF09317	128.896	sCB120	112.63
		A40E46	102.592																	PO155	91.22	PW194	91.142		SN3886	131.391	sN11943	112.945
																				sC036	92.696	sN9648	91.173		OL10B08	136.678	sCMD22	113.977
																				PW144	92.792	sN3760	91.22		K08	151.608	sC427	117.005
																				PO160	93.868	MR123	91.295		A40E45	161.006	V16	117.471
																				PN105	94.657	NA14E02	91.572		Y15	162.602	SS1716	121.864
																				sN8475	95.172	PO155	91.879		R12137IA	163.813	sN0539	122.545
																				PW102	95.382	sC036	93.322		R10	167.711	BN12A	123.078
																				I11	95.781	PW144	93.609		IGF5272c	170.95	sN1915	124.423
																				BRAS029	96.229	PO160	94.755		SS2368.C03.2	172.129	BRAS075	124.858
																				RA2E11	97.222	PN105	95.334		C18	174.14	sC259	126.275
																				PN102	97.644	sN8475	95.772		sC552	180.206	SF09317	130.051
																				sN1834	97.931	PW102	95.814		SS2368	184.578	SN3886	131.32
																				A2NB8	98.265	PW153.A03.3	96.204				C04	132.082
																				PR64	98.868	I11	96.479				OL10B08	136.798
																				LL1462	98.973	BRAS029	96.944				K08	152.548
																				PW153	99.596	RA2E11	97.92				A40E45	161.957
																				sCMR197	100.03	PN102	98.28				Y15	163.584
																				sC150	101.09	sN1834	98.598				R12137IA	164.791
																				sC567	101.624	A2NB8	98.961				R10	168.689
																				PO7	102.037	LL1462	99.574				IGF5272c	171.927
																				sN4034	102.093	PR64	99.745				SS2368.C03.2	173.102
																				PN151	102.125	PW153	100.217				C18	175.114
																				sC079	102.75	sCMR197	100.731				sC552	181.151
																				PW153.A03.2	103.14	sC150	101.759				SS2368	185.538
																				sC586	103.718	sC567	102.274
																				sN2431	104.463	PO7	102.646
																				CHS	107.025	sN4034	102.739
																				PN3	108.067	PW153.A03.2	103.315
																				R12137IB	110.853	sC079	103.8
																				MAH209	113.506	PN151	104.14
																				SS2368	115.314	sC586	104.393
																				F15	117.635	sN2431	105.122
																				CB10021	119.954	CHS	107.714
																				CB10388	126.1	PN3	109.1
																						R12137IB	111.539
																						MAH209	114.185
																						SS2368	115.996
																						F15	118.319
																						CB10021	120.632
																						CB10388	126.781
[truncated: 36 more columns]

## Sheet: correlation_R1R2
Spearman's rank correlation coefficients (r) between two alternative integrated maps, produced by JoinMap 4.0 in round 1 and round 2, and the three population-specific maps,
BnaSNDH, BnaSGDH and BnaDYDH.
		Map1 (round 1)	Spearman's correlation coefficient			Map2 (round 2)	Spearman's correlation coefficient
	LG	Number of excluded representative markers	BnaSNDH	BnaSGDH	BnaDYDH	Number of excluded representative markers	BnaSNDH	BnaSGDH	BnaDYDH
	A01	13	0.98****	0.97****	1.00****	10	1.00****	0.97****	1.00****
	A02	15	0.98****	0.99****	1.00****	8	0.97****	0.96****	0.97****
	A03	18	0.99****	0.99****	1.00****	12	0.99****	0.99****	1.00****
	A04	14	0.95****	0.94****	0.78****	10	0.96****	0.95****	0.78****
	A05	7	0.98****	0.98****	1.00****	1	0.97****	0.98****	1.00****
	A06	26	0.88****	0.98****	0.99****	23	0.89****	0.98****	0.99****
	A07	30	0.89****	0.58***	1.00****	21	0.88****	0.58***	1.00****
	A08	12	0.66****	0.43*	0.66****	10	0.62****	0.43*	0.69****
	A09	55	0.83****	0.80****	0.96****	30	0.87****	0.87****	0.97****
	A10	15	0.95****	0.98****	0.95****	8	0.95****	0.98****	0.95****
	C01	28	0.98****	0.96****	0.96****	15	0.99****	0.96****	0.97****
	C02	19	0.93****	0.86****	1.00****	17	0.93****	0.86****	1.00****
	C03	64	0.86****	0.93****	1.00****	52	0.86****	0.94****	1.00****
	C04	31	0.98****	0.98****	0.99****	23	0.98****	0.98****	0.99****
	C05	17	0.99****	0.97****	0.87****	10	0.98****	0.97****	0.86****
	C06	8	0.58*	0.79****	0.99****	6	0.58**	0.80****	0.99****
	C07	26	0.97****	0.97****	0.98****	13	0.97****	0.98****	0.98****
	C08	8	0.87****	0.96****	0.99****	5	0.87****	0.96****	0.99****
	C09	23	0.99****	0.99****	0.99****	15	0.99****	0.99****	0.99****
Spearman's rank correlation coefficients (r) between the three integrated maps generated by JoinMap 4.0 all three rounds for LG A07, A08, C05 and C06.
		map1 vs map2	map1 vs BnaWAIT_01_2010a	map2 vs BnaWAIT_01_2010a
	C05	1.00****	0.85****	0.88****
	C06	1.00****	1.00****	1.00****
	A07	1.00****	0.84****	0.81****
	A08	1.00****	0.99****	0.99****
